# Supplementary material for: Energetic Contributions to Channel Gating of Residues in the Muscle Nicotinic Receptor β1 Subunit
Source: PLoS One. 2013 Oct 23;8(10):e78539. doi: 10.1371/journal.pone.0078539 (PMC3806828; doi:10.1371/journal.pone.0078539)
Supplement: File S1 — The file "Mouse beta1 only on GluCl E Fig 1D.py" is a Python file for Chimera 1.6.2 (http://www.cgl.ucsf.edu/chimera) that contains the homology model shown in Figure 1. (PY) [file pone.0078539.s007.py]

import cPickle, base64
try:
	from SimpleSession.versions.v55 import beginRestore,\
	    registerAfterModelsCB, reportRestoreError, checkVersion
except ImportError:
	from chimera import UserError
	raise UserError('Cannot open session that was saved in a'
	    ' newer version of Chimera; update your version')
checkVersion([1, 6, 2, 36855])
import chimera
from chimera import replyobj
replyobj.status('Restoring session...', \
    blankAfter=0)
replyobj.status('Beginning session restore...', \
    blankAfter=0, secondary=True)
beginRestore()

def restoreCoreModels():
	from SimpleSession.versions.v55 import init, restoreViewer, \
	     restoreMolecules, restoreColors, restoreSurfaces, \
	     restoreVRML, restorePseudoBondGroups, restoreModelAssociations
	molInfo = cPickle.loads(base64.b64decode('gAJ9cQEoVRFyaWJib25JbnNpZGVDb2xvcnECSwFOfYdVCWJhbGxTY2FsZXEDSwFHP/AAAAAAAAB9h1UJcG9pbnRTaXplcQRLAUc/8AAAAAAAAH2HVQVjb2xvcnEFSwFLAH2HVQpyaWJib25UeXBlcQZLAUsAfYdVCnN0aWNrU2NhbGVxB0sBRz/wAAAAAAAAfYdVDGFyb21hdGljTW9kZXEISwFLAX2HVQp2ZHdEZW5zaXR5cQlLAUdAFAAAAAAAAH2HVQZoaWRkZW5xCksBiX2HVQ1hcm9tYXRpY0NvbG9ycQtLAU59h1UPcmliYm9uU21vb3RoaW5ncQxLAUsAfYdVCWF1dG9jaGFpbnENSwGIfYdVCG9wdGlvbmFscQ59cQ9VCG9wZW5lZEFzcRCIiUsBKFVeQzpcVXNlcnNcamhzXERvY3VtZW50c1xCZXRhMSBwcm9qZWN0XE1vdXNlIG11c2NsZSBvbiBHbHVDbCAyMDEzXG1vdXNlIEJldGEgb25seSBvbiBHbHVDbCBFLnBkYk5OSwF0cRF9h4dzVQ9sb3dlckNhc2VDaGFpbnNxEksBiX2HVQlsaW5lV2lkdGhxE0sBRz/wAAAAAAAAfYdVD3Jlc2lkdWVMYWJlbFBvc3EUSwFLAH2HVQRuYW1lcRVLAVgeAAAAbW91c2UgQmV0YSBvbmx5IG9uIEdsdUNsIEUucGRifYdVD2Fyb21hdGljRGlzcGxheXEWSwGJfYdVD3JpYmJvblN0aWZmbmVzc3EXSwFHP+mZmZmZmZp9h1UKcGRiSGVhZGVyc3EYXXEZfXEaKFgGAAAAU0NBTEUzXXEbWDcAAABTQ0FMRTMgICAgICAwLjAwMDAwMCAgMC4wMDAwMDAgIDEuMDAwMDAwICAgICAgICAwLjAwMDAwcRxhWAYAAABSRU1BUktdcR0oWFAAAABSRU1BUksgICAxIC0tLS0tLS0tLS0tLS0tLS0tLS0tLS0tLS0tLS0tLS0tLS0tLS0tLS0tLS0tLS0tLS0tLS0tLS0tLS0tLS0tLS0tLS0tLXEeWFAAAABSRU1BUksgICAxIERJU0NMQUlNRVIgICAgICAgICAgICAgICAgICAgICAgICAgICAgICAgICAgICAgICAgICAgICAgICAgICAgICAgICAgIHEfWFAAAABSRU1BUksgICAxICAgICAgICAgICAgICAgICAgICAgICAgICAgICAgICAgICAgICAgICAgICAgICAgICAgICAgICAgICAgICAgICAgICAgIHEgWFEAAABSRU1BUksgICAxIFRoZSBTV0lTUy1NT0RFTCBTRVJWRVIgcHJvZHVjZXMgdGhlb3JldGljYWwgIG1vbGRlbHMgZm9yIHByb3RlaW5zLiBUaGVxIVhRAAAAUkVNQVJLICAgMSByZXN1bHRzIG9mIGFueSAgdGhlb3JldGljYWwgIG1vZGVsbGluZyAgcHJvY2VkdXJlIGlzICBOT04tRVhQRVJJTUVOVEFMcSJYUQAAAFJFTUFSSyAgIDEgYW5kIE1VU1QgYmUgY29uc2lkZXJlZCB3aXRoIGNhcmUuIFRoZXNlIG1vZGVscyBtYXkgY29udGFpbiBzaWduaWZpY2FudHEjWFEAAABSRU1BUksgICAxIGVycm9ycy4gVGhpcyAgaXMgIGVzcGVjaWFsbHkgdHJ1ZSAgZm9yICBhdXRvbWF0ZWQgbW9kZWxpbmcgc2luY2UgdGhlcmVxJFhRAAAAUkVNQVJLICAgMSBpcyBubyBodW1hbiBpbnRlcnZlbnRpb24gZHVyaW5nIG1vZGVsIGJ1aWxkaW5nLiAgICAgICAgICAgICAgICAgICAgICAgcSVYUQAAAFJFTUFSSyAgIDEgUGxlYXNlIHJlYWQgdGhlIGhlYWRlciBzZWN0aW9uIGFuZCB0aGUgbG9nZmlsZSBjYXJlZnVsbHkgdG8gIGtub3cgd2hhdHEmWFEAAABSRU1BUksgICAxIHRlbXBsYXRlcyBhbmQgYWxpZ25tZW50cyB3ZXJlIHVzZWQgZHVyaW5nIHRoZSBtb2RlbCBidWlsZGluZyAgcHJvY2Vzcy5xJ1hRAAAAUkVNQVJLICAgMSBBbGwgaW5mb3JtYXRpb24gYnkgdGhlIFNXSVNTLU1PREVMIFNFUlZFUiBpcyBwcm92aWRlZCAiQVMtSVMiLCB3aXRob3V0cShYLgAAAFJFTUFSSyAgIDEgYW55IHdhcnJhbnR5LCBleHByZXNzZWQgb3IgaW1wbGllZC5xKVhQAAAAUkVNQVJLICAgMSAgICAgICAgICAgICAgICAgICAgICAgICAgICAgICAgICAgICAgICAgICAgICAgICAgICAgICAgICAgICAgICAgICAgICBxKlhQAAAAUkVNQVJLICAgMSAtLS0tLS0tLS0tLS0tLS0tLS0tLS0tLS0tLS0tLS0tLS0tLS0tLS0tLS0tLS0tLS0tLS0tLS0tLS0tLS0tLS0tLS0tLS1xK2VYBQAAAFNIRUVUXXEsKFgoAAAAU0hFRVQgICAgMSAgIDEgMSBWQUwgICAgMjkgIElMRSAgICA0MSAgMHEtWCgAAABTSEVFVCAgICAyICAgMiAxIEdMVSAgICA0OSAgVEhSICAgIDYxICAwcS5YKAAAAFNIRUVUICAgIDMgICAzIDEgQVNOICAgIDk1ICBQSEUgICAxMDAgIDBxL1goAAAAU0hFRVQgICAgNCAgIDQgMSBBU04gICAxMDcgIFZBTCAgIDExMCAgMHEwWCgAAABTSEVFVCAgICA1ICAgNSAxIFNFUiAgIDExNSAgR0xOICAgMTE5ICAwcTFYKAAAAFNIRUVUICAgIDYgICA2IDEgUFJPICAgMTIxICBTRVIgICAxMjcgIDBxMlgoAAAAU0hFRVQgICAgNyAgIDcgMSBUUlAgICAxMzkgIFNFUiAgIDE0NyAgMHEzWCgAAABTSEVFVCAgICA4ICAgOCAxIFZBTCAgIDE1NiAgVEhSICAgMTYwICAwcTRYKAAAAFNIRUVUICAgIDkgICA5IDEgVFJQICAgMTg1ICBISVMgICAxODkgIDBxNVgoAAAAU0hFRVQgICAxMCAgMTAgMSBTRVIgICAxOTIgIExFVSAgIDE5NCAgMHE2WCgAAABTSEVFVCAgIDExICAxMSAxIEdMVSAgIDIxMSAgQVJHICAgMjIwICAwcTdYKAAAAFNIRUVUICAgMTIgIDEyIDEgVkFMIEUgIDI4ICBTRVIgRSAgNDAgIDBxOFgoAAAAU0hFRVQgICAxMyAgMTMgMSBHTFUgRSAgNDggIElMRSBFICA2MCAgMHE5WCgAAABTSEVFVCAgIDE0ICAxNCAxIFBIRSBFICA3NiAgSUxFIEUgIDc4ICAwcTpYKAAAAFNIRUVUICAgMTUgIDE1IDEgR0xVIEUgIDk1ICBMWVMgRSAxMDAgIDBxO1goAAAAU0hFRVQgICAxNiAgMTYgMSBWQUwgRSAxMDggIEhJUyBFIDExMyAgMHE8WCgAAABTSEVFVCAgIDE3ICAxNyAxIFRIUiBFIDExNyAgU0VSIEUgMTI5ICAwcT1YKAAAAFNIRUVUICAgMTggIDE4IDEgVkFMIEUgMTQxICBBTEEgRSAxNDkgIDBxPlgoAAAAU0hFRVQgICAxOSAgMTkgMSBJTEUgRSAxNTggIFRSUCBFIDE2MiAgMHE/WCgAAABTSEVFVCAgIDIwICAyMCAxIExFVSBFIDE2OCAgTEVVIEUgMTcwICAwcUBYKAAAAFNIRUVUICAgMjEgIDIxIDEgUEhFIEUgMTgxICBUWVIgRSAxOTAgIDBxQVgoAAAAU0hFRVQgICAyMiAgMjIgMSBDWVMgRSAyMDIgIEFSRyBFIDIxMSAgMHFCZVgGAAAAU0NBTEUxXXFDWDcAAABTQ0FMRTEgICAgICAxLjAwMDAwMCAgMC4wMDAwMDAgIDAuMDAwMDAwICAgICAgICAwLjAwMDAwcURhWAYAAABTQ0FMRTJdcUVYNwAAAFNDQUxFMiAgICAgIDAuMDAwMDAwICAxLjAwMDAwMCAgMC4wMDAwMDAgICAgICAgIDAuMDAwMDBxRmFYBgAAAEhFQURFUl1xR1g/AAAASEVBREVSICAgIFNXSVNTLU1PREVMIFNFUlZFUiAoaHR0cDovL3N3aXNzbW9kZWwuZXhwYXN5Lm9yZykgICAgcUhhWAYAAABDUllTVDFdcUlYRgAAAENSWVNUMSAgICAxLjAwMCAgICAxLjAwMCAgICAxLjAwMCAgOTAuMDAgIDkwLjAwICA5MC4wMCBQIDEgICAgICAgICAgIDFxSmFYBgAAAEFVVEhPUl1xS1hVAAAAQVVUSE9SICAgIFNXSVNTLU1PREVMIFNFUlZFUiAoU0VFIFJFRkVSRU5DRSBJTiBKUk5MIFJlY29yZHMpICAgICAgICAgICAgICAgICAgICAgICAgIHFMYVgGAAAAT1JJR1gxXXFNWDcAAABPUklHWDEgICAgICAxLjAwMDAwMCAgMC4wMDAwMDAgIDAuMDAwMDAwICAgICAgICAwLjAwMDAwcU5hWAYAAABPUklHWDNdcU9YNwAAAE9SSUdYMyAgICAgIDAuMDAwMDAwICAwLjAwMDAwMCAgMS4wMDAwMDAgICAgICAgIDAuMDAwMDBxUGFYBgAAAE9SSUdYMl1xUVg3AAAAT1JJR1gyICAgICAgMC4wMDAwMDAgIDEuMDAwMDAwICAwLjAwMDAwMCAgICAgICAgMC4wMDAwMHFSYVgGAAAARVhQRFRBXXFTWFQAAABFWFBEVEEgICAgVEhFT1JFVElDQUwgTU9ERUwgKFNXSVNTLU1PREVMIFNFUlZFUikgICAgICAgICAgICAgICAgICAgICAgICAgICAgICAgICAgICBxVGFYBQAAAEhFTElYXXFVKFhMAAAASEVMSVggICAgMSAgIDEgQUxBICAgICAgMyAgUEhFICAgICAxMiAgMSAgICAgICAgICAgICAgICAgICAgICAgICAgICAgICAgICAxMHFWWEwAAABIRUxJWCAgICAyICAgMiBUWVIgICAgIDYzICBMRVUgICAgIDY1ICAxICAgICAgICAgICAgICAgICAgICAgICAgICAgICAgICAgICAzcVdYTAAAAEhFTElYICAgIDMgICAzIFBIRSAgICAxMzUgIFBIRSAgICAxMzcgIDEgICAgICAgICAgICAgICAgICAgICAgICAgICAgICAgICAgIDNxWFhMAAAASEVMSVggICAgNCAgIDQgUEhFICAgIDE3OSAgR0xVICAgIDE4MSAgMSAgICAgICAgICAgICAgICAgICAgICAgICAgICAgICAgICAgM3FZWEwAAABIRUxJWCAgICA1ICAgNSBMRVUgICAgMjIzICBQSEUgICAgMjQ0ICAxICAgICAgICAgICAgICAgICAgICAgICAgICAgICAgICAgIDIycVpYTAAAAEhFTElYICAgIDYgICA2IEdMWSAgICAyNTEgIExZUyAgICAyNzQgIDEgICAgICAgICAgICAgICAgICAgICAgICAgICAgICAgICAgMjRxW1hMAAAASEVMSVggICAgNyAgIDcgSUxFICAgIDI4NCAgSElTICAgIDMxMSAgMSAgICAgICAgICAgICAgICAgICAgICAgICAgICAgICAgICAyOHFcWEwAAABIRUxJWCAgICA4ICAgOCBHTFUgICAgMzE1ICBBTEEgICAgMzQ3ICAxICAgICAgICAgICAgICAgICAgICAgICAgICAgICAgICAgIDMzcV1YTAAAAEhFTElYICAgIDkgICA5IEFTUCBFICAgIDIgIFRIUiBFICAgMTEgIDEgICAgICAgICAgICAgICAgICAgICAgICAgICAgICAgICAgMTBxXlhMAAAASEVMSVggICAxMCAgMTAgTFlTIEUgICA2MiAgTEVVIEUgICA2NCAgMSAgICAgICAgICAgICAgICAgICAgICAgICAgICAgICAgICAgM3FfWEwAAABIRUxJWCAgIDExICAxMSBUWVIgRSAgMTM3ICBNRVQgRSAgMTM5ICAxICAgICAgICAgICAgICAgICAgICAgICAgICAgICAgICAgICAzcWBYTAAAAEhFTElYICAgMTIgIDEyIFNFUiBFICAxNzUgIFNFUiBFICAxNzcgIDEgICAgICAgICAgICAgICAgICAgICAgICAgICAgICAgICAgIDNxYVhMAAAASEVMSVggICAxMyAgMTMgU0VSIEUgIDIxNCAgVFJQIEUgIDIzMiAgMSAgICAgICAgICAgICAgICAgICAgICAgICAgICAgICAgICAxOXFiWEwAAABIRUxJWCAgIDE0ICAxNCBJTEUgRSAgMjQyICBHTE4gRSAgMjY2ICAxICAgICAgICAgICAgICAgICAgICAgICAgICAgICAgICAgIDI1cWNYTAAAAEhFTElYICAgMTUgIDE1IEFMQSBFICAyNzUgIEFTTiBFICAzMDIgIDEgICAgICAgICAgICAgICAgICAgICAgICAgICAgICAgICAgMjhxZFhMAAAASEVMSVggICAxNiAgMTYgVEhSIEUgIDMwNiAgUEhFIEUgIDMzOCAgMSAgICAgICAgICAgICAgICAgICAgICAgICAgICAgICAgICAzM3FlZVgEAAAASlJOTF1xZihYUAAAAEpSTkwgICAgICAgIEFVVEggICBULlNDSFdFREUsSi5LT1BQLE4uR1VFWCxNLkMuUEVJVFNDSCAgICAgICAgICAgICAgICAgICAgICAgICAgcWdYUAAAAEpSTkwgICAgICAgIFRJVEwgICBTV0lTU19NT0RFTDogQU4gQVVUT01BVEVEIFBST1RFSU4gSE9NT0xPR1ktTU9ERUxJTkcgICAgICAgICAgcWhYUAAAAEpSTkwgICAgICAgIFRJVEwgMiBTRVJWRVIgICAgICAgICAgICAgICAgICAgICAgICAgICAgICAgICAgICAgICAgICAgICAgICAgICAgICAgcWlYUAAAAEpSTkwgICAgICAgIFJFRiAgICBOVUNMRUlDIEFDSURTIFJFU0VBUkNIICAgICAgICBWLiAgMzEgIDMzODEgMjAwMyAgICAgICAgICAgICAgcWpYUAAAAEpSTkwgICAgICAgIFJFRk4gICBBU1RNIE5BUkhBRCAgVUsgSVNTTiAwMzA1LTEwNDggICAgICAgICAgICAgICAgICAgICAgICAgICAgICAgcWtlWAYAAABSRVZEQVRdcWxYHgAAAFJFVkRBVCAgIDEgICAxNTI2MjMxNTMxMTMxMTA0MXFtYXVhVQNpZHNxbksBSwBLAIZ9h1UOc3VyZmFjZU9wYWNpdHlxb0sBR7/wAAAAAAAAfYdVEGFyb21hdGljTGluZVR5cGVxcEsBSwJ9h1UUcmliYm9uSGlkZXNNYWluY2hhaW5xcUsBiH2HVQdkaXNwbGF5cXJLAYh9h3Uu'))
	resInfo = cPickle.loads(base64.b64decode('gAJ9cQEoVQZpbnNlcnRxAk1cAVUBIH2HVQtmaWxsRGlzcGxheXEDTVwBiX2HVQRuYW1lcQRNXAFYAwAAAExFVX1xBShYAwAAAENZU11xBihLfkuMS+dlWAMAAABJTEVdcQcoSwZLH0snS0lLTktoS4BLrEuyS7lLukvBS9NL10vYS+RL6EvqS+9NAAFNGgFNGwFNHAFNKwFNSwFNVQFlWAMAAABTRVJdcQgoSwtLD0sQSx5LKEsxS0BLS0tSS21LcUt8S31Lf0uRS5JLlEuXS5hLm0u+S/9NFQFNKQFNLQFNTwFlWAMAAABHTE5dcQkoSwRLJUt1S4FLikuoS7ZLwkvHTTwBZVgDAAAATFlTXXEKKEsHSwhLLEszS51LvEvLS9tL+00QAU0dAU04AWVYAwAAAEFTTl1xCyhLDEsqS1xLXUteS2FLaUuLS7RL4k0yAWVYAwAAAFBST11xDChLE0tDS1ZLdkt3S4ZLoku9S8RL3EvmS/VL9k0SAU0ZAWVYAwAAAFRIUl1xDShLIksySztLT0uDS41LnkuwS+tNBQFNBwFNFAFNIgFNJwFNSQFNTgFNUgFNWgFlWAMAAABQSEVdcQ4oSwpLYktuS4VLh0uQS7FL1EveS/BL8k0BAU0JAU0hAU0oAU09AU1GAU1KAU1NAU1WAWVYAwAAAEFMQV1xDyhLAUsUSyRLREtQS2VL5UvuS/hNAgFNDgFNFwFNNgFNPwFNWQFlWAMAAABISVNdcRAoS0ZLrUu7S85Lz000AU01AWVYAwAAAEdMWV1xEShLA0sYSxxLIEtIS2BLcEt4S59LpEuvS7VLxUvJS8pLzUv5S/1NUQFlWAMAAABBU1BdcRIoSw5LGUstSzdLPEtCS0dLSktXS19LY0tnS4hLlkuhS8ZL900PAU06AU1DAU1YAWVYAwAAAEFSR11xEyhLEksVSxpLPktNS3NLe0unS79LyEvZS9pNRAFlWAMAAABUUlBdcRQoSzpLQUtUS3RLiUu3TTsBTUgBZVgDAAAAVkFMXXEVKEsRSxdLG0sdSzRLU0tYS1lLZEtqS2tLbEtyS4JLj0uaS6pL0kvhS+NL8U0IAU0RAU0YAU0kAU0mAU0qAU0uAU0vAU0wAU0+AU1BAU1CAU1MAU1QAU1UAWVYAwAAAEdMVV1xFihLAEsCSxZLK0suSy9LOUtFS1FLb0uZS6NLpUumS6lLrkuzS7hLzEvQS9FL+k0TAU05AWVYAwAAAFRZUl1xFyhLDUs1Sz1LekuES5NLlUurS9VL30vzTR4BTVsBZVgDAAAATUVUXXEYKEswS45L/E0gAU0jAU1AAWV1h1UFY2hhaW5xGU1cAVgBAAAARX2HVQ5yaWJib25EcmF3TW9kZXEaTVwBSwJ9h1UCc3NxG01cAYmJhn1xHCiJiIZOXXEdKEsbSw2GcR5LL0sNhnEfS11LBoZxIEtpSwSGcSFLcUsFhnEiS3dLB4ZxI0uJSwmGcSRLmksFhnElS7dLBYZxJku+SwOGcSdL0UsKhnEoZYaIiYZOXXEpKEsBSwqGcSpLPUsDhnErS4VLA4ZxLEuxSwOGcS1L3UsWhnEuS/lLGIZxL00aAUschnEwTTkBSyGGcTFlhnWHVQhtb2xlY3VsZXEyTVwBSwB9h1ULcmliYm9uQ29sb3JxM01cAUsBfXE0KEsCTl1xNUssSwGGcTZhhksDTl1xNyhLNUsBhnE4S1tLAYZxOUteSwGGcTpLk0sBhnE7ZYZLBE5dcTxLgksBhnE9YYZLBU5dcT4oS7RLA4ZxP0v5SwaGcUBNAAFLAoZxQU0DAUsEhnFCTQkBSwOGcUNNDQFLBIZxRGWGSwZOXXFFKEvYSwSGcUZL3UsWhnFHZYZLB05dcUgoTREBSwKGcUlNFgFLB4ZxSmWGdYdVBWxhYmVscUtNXAFYAAAAAH2HVQpsYWJlbENvbG9ycUxNXAFLAX1xTShLAk5dcU5LLEsBhnFPYYZLA05dcVAoSzVLAYZxUUtbSwGGcVJLXksBhnFTS5NLAYZxVGWGSwROXXFVS4JLAYZxVmGGSwVOXXFXKEu0SwOGcVhL+UsGhnFZTQABSwKGcVpNAwFLBIZxW00JAUsDhnFcTQ0BSwSGcV1lhksGTl1xXihL2EsEhnFfS91LFoZxYGWGSwdOXXFhKE0RAUsChnFiTRYBSweGcWNlhnWHVQhmaWxsTW9kZXFkTVwBSwF9h1UFaXNIZXRxZU1cAYl9h1ULbGFiZWxPZmZzZXRxZk1cAU59h1UIcG9zaXRpb25xZ11xaEsCTVwBhnFpYVUNcmliYm9uRGlzcGxheXFqTVwBiX2HVQhvcHRpb25hbHFrfVUEc3NJZHFsTVwBSv////99cW0oSwFOXXFuKEsBSwqGcW9LG0sNhnFwZYZLAk5dcXEoSy9LDYZxcks9SwOGcXNlhksDTl1xdChLXUsGhnF1S4VLA4ZxdmWGSwROXXF3KEtpSwSGcXhLsUsDhnF5ZYZLBU5dcXooS3FLBYZxe0vdSxaGcXxlhksGTl1xfShLd0sHhnF+S/lLGIZxf2WGSwdOXXGAKEuJSwmGcYFNGgFLHIZxgmWGSwhOXXGDKEuaSwWGcYRNOQFLIYZxhWWGSwlOXXGGS7dLBYZxh2GGSwpOXXGIS75LA4ZxiWGGSwtOXXGKS9FLCoZxi2GGdYd1Lg=='))
	atomInfo = cPickle.loads(base64.b64decode('gAJ9cQEoVQdyZXNpZHVlcQJN7ApLO31xAyhLAU5dcQRLAEsJhnEFYYZLAk5dcQZLCUsFhnEHYYZLA05dcQhLDksJhnEJYYZLBE5dcQpLF0sEhnELYYZLBU5dcQxLG0sJhnENYYZLBk5dcQ5LJEsIhnEPYYZLB05dcRBLLEsIhnERYYZLCE5dcRJLNEsJhnETYYZLCU5dcRRLPUsJhnEVYYZLCk5dcRZLRksIhnEXYYZLC05dcRhLTksLhnEZYYZLDE5dcRpLWUsGhnEbYYZLDU5dcRxLX0sIhnEdYYZLDk5dcR5LZ0sMhnEfYYZLD05dcSBLc0sIhnEhYYZLEE5dcSJLe0sGhnEjYYZLEU5dcSRLgUsGhnElYYZLEk5dcSZLh0sHhnEnYYZLE05dcShLjksLhnEpYYZLFE5dcSpLmUsHhnErYYZLFU5dcSxLoEsFhnEtYYZLFk5dcS5LpUsLhnEvYYZLF05dcTBLsEsJhnExYYZLGE5dcTJLuUsHhnEzYYZLGU5dcTRLwEsEhnE1YYZLGk5dcTZLxEsIhnE3YYZLG05dcThLzEsLhnE5YYZLHE5dcTpL10sHhnE7YYZLHU5dcTxL3ksEhnE9YYZLHk5dcT5L4ksHhnE/YYZLH05dcUBL6UsGhnFBYYZLIE5dcUJL70sIhnFDYYZLIU5dcURL90sEhnFFYYZLIk5dcUZL+0sIhnFHYYZLI05dcUhNAwFLB4ZxSWGGSyROXXFKTQoBSwiGcUthhkslTl1xTE0SAUsFhnFNYYZLJk5dcU5NFwFLCYZxT2GGSydOXXFQTSABSwiGcVFhhksoTl1xUk0oAUsIhnFTYYZLKU5dcVRNMAFLBoZxVWGGSypOXXFWTTYBSwiGcVdhhksrTl1xWE0+AUsIhnFZYYZLLE5dcVpNRgFLCYZxW2GGSy1OXXFcTU8BSwmGcV1hhksuTl1xXk1YAUsIhnFfYYZLL05dcWBNYAFLCYZxYWGGSzBOXXFiTWkBSwmGcWNhhksxTl1xZE1yAUsIhnFlYYZLMk5dcWZNegFLBoZxZ2GGSzNOXXFoTYABSweGcWlhhks0Tl1xak2HAUsJhnFrYYZLNU5dcWxNkAFLB4ZxbWGGSzZOXXFuTZcBSwyGcW9hhks3Tl1xcE2jAUsIhnFxYYZLOE5dcXJNqwFLCIZxc2GGSzlOXXF0TbMBSwiGcXVhhks6Tl1xdk27AUsJhnF3YYZLPE5dcXhN0gFLB4ZxeWGGSz1OXXF6TdkBSwiGcXthhks+Tl1xfE3hAUsMhnF9YYZLP05dcX5N7QFLC4Zxf2GGS0BOXXGATfgBSwiGcYFhhktBTl1xgk0AAksGhnGDYYZLQk5dcYRNBgJLDoZxhWGGS0NOXXGGTRQCSwiGcYdhhktETl1xiE0cAksHhnGJYYZLRU5dcYpNIwJLBYZxi2GGS0ZOXXGMTSgCSwmGcY1hhktHTl1xjk0xAksKhnGPYYZLSE5dcZBNOwJLCIZxkWGGS0lOXXGSTUMCSwSGcZNhhktKTl1xlE1HAksIhnGVYYZLS05dcZZNTwJLCIZxl2GGS0xOXXGYTVcCSwaGcZlhhktNTl1xmk1dAksIhnGbYYZLTk5dcZxNZQJLC4ZxnWGGS09OXXGeTXACSwiGcZ9hhktQTl1xoE14AksHhnGhYYZLUU5dcaJNfwJLBYZxo2GGS1JOXXGkTYQCSwmGcaVhhktTTl1xpk2NAksGhnGnYYZLVE5dcahNkwJLB4ZxqWGGS1VOXXGqTZoCSw6GcathhktWTl1xrE2oAksIhnGtYYZLV05dca5NsAJLB4Zxr2GGS1hOXXGwTbcCSwiGcbFhhktZTl1xsk2/AksHhnGzYYZLWk5dcbRNxgJLB4ZxtWGGS1tOXXG2Tc0CSwiGcbdhhktcTl1xuE3VAksIhnG5YYZLXU5dcbpN3QJLCIZxu2GGS15OXXG8TeUCSwiGcb1hhktfTl1xvk3tAksIhnG/YYZLYE5dccBN9QJLCIZxwWGGS2FOXXHCTf0CSwSGccNhhktiTl1xxE0BA0sIhnHFYYZLY05dccZNCQNLC4Zxx2GGS2ROXXHITRQDSwiGcclhhktlTl1xyk0cA0sHhnHLYYZLZk5dccxNIwNLBYZxzWGGS2dOXXHOTSgDSwiGcc9hhktoTl1x0E0wA0sIhnHRYYZLaU5dcdJNOANLCIZx02GGS2pOXXHUTUADSwiGcdVhhktrTl1x1k1IA0sHhnHXYYZLbE5dcdhNTwNLB4Zx2WGGS21OXXHaTVYDSweGcdthhktuTl1x3E1dA0sGhnHdYYZLb05dcd5NYwNLC4Zx32GGS3BOXXHgTW4DSwmGceFhhktxTl1x4k13A0sEhnHjYYZLck5dceRNewNLBoZx5WGGS3NOXXHmTYEDSweGcedhhkt0Tl1x6E2IA0sLhnHpYYZLdU5dcepNkwNLDoZx62GGS3ZOXXHsTaEDSwmGce1hhkt3Tl1x7k2qA0sHhnHvYYZLeE5dcfBNsQNLB4Zx8WGGS3lOXXHyTbgDSwSGcfNhhkt6Tl1x9E28A0sIhnH1YYZLe05dcfZNxANLDIZx92GGS3xOXXH4TdADSwuGcflhhkt9Tl1x+k3bA0sGhnH7YYZLfk5dcfxN4QNLBoZx/WGGS39OXXH+TecDSwaGcf9hhkuATl1yAAEAAE3tA0sGhnIBAQAAYYZLgU5dcgIBAABN8wNLCIZyAwEAAGGGS4JOXXIEAQAATfsDSwmGcgUBAABhhkuDTl1yBgEAAE0EBEsHhnIHAQAAYYZLhE5dcggBAABNCwRLB4ZyCQEAAGGGS4VOXXIKAQAATRIESwyGcgsBAABhhkuGTl1yDAEAAE0eBEsLhnINAQAAYYZLh05dcg4BAABNKQRLB4ZyDwEAAGGGS4hOXXIQAQAATTAESwuGchEBAABhhkuJTl1yEgEAAE07BEsIhnITAQAAYYZLik5dchQBAABNQwRLDoZyFQEAAGGGS4tOXXIWAQAATVEESwmGchcBAABhhkuMTl1yGAEAAE1aBEsIhnIZAQAAYYZLjU5dchoBAABNYgRLBoZyGwEAAGGGS45OXXIcAQAATWgESweGch0BAABhhkuPTl1yHgEAAE1vBEsIhnIfAQAAYYZLkE5dciABAABNdwRLB4ZyIQEAAGGGS5FOXXIiAQAATX4ESwuGciMBAABhhkuSTl1yJAEAAE2JBEsGhnIlAQAAYYZLk05dciYBAABNjwRLBoZyJwEAAGGGS5ROXXIoAQAATZUESwyGcikBAABhhkuVTl1yKgEAAE2hBEsGhnIrAQAAYYZLlk5dciwBAABNpwRLDIZyLQEAAGGGS5dOXXIuAQAATbMESwiGci8BAABhhkuYTl1yMAEAAE27BEsGhnIxAQAAYYZLmU5dcjIBAABNwQRLBoZyMwEAAGGGS5pOXXI0AQAATccESwmGcjUBAABhhkubTl1yNgEAAE3QBEsHhnI3AQAAYYZLnE5dcjgBAABN1wRLBoZyOQEAAGGGS51OXXI6AQAATd0ESwiGcjsBAABhhkueTl1yPAEAAE3lBEsJhnI9AQAAYYZLn05dcj4BAABN7gRLB4ZyPwEAAGGGS6BOXXJAAQAATfUESwSGckEBAABhhkuhTl1yQgEAAE35BEsIhnJDAQAAYYZLok5dckQBAABNAQVLCIZyRQEAAGGGS6NOXXJGAQAATQkFSweGckcBAABhhkukTl1ySAEAAE0QBUsJhnJJAQAAYYZLpU5dckoBAABNGQVLBIZySwEAAGGGS6ZOXXJMAQAATR0FSwmGck0BAABhhkunTl1yTgEAAE0mBUsJhnJPAQAAYYZLqE5dclABAABNLwVLC4ZyUQEAAGGGS6lOXXJSAQAATToFSwmGclMBAABhhkuqTl1yVAEAAE1DBUsJhnJVAQAAYYZLq05dclYBAABNTAVLB4ZyVwEAAGGGS6xOXXJYAQAATVMFSwyGclkBAABhhkutTl1yWgEAAE1fBUsIhnJbAQAAYYZLrk5dclwBAABNZwVLCoZyXQEAAGGGS69OXXJeAQAATXEFSwmGcl8BAABhhkuwTl1yYAEAAE16BUsEhnJhAQAAYYZLsU5dcmIBAABNfgVLB4ZyYwEAAGGGS7JOXXJkAQAATYUFSwuGcmUBAABhhkuzTl1yZgEAAE2QBUsIhnJnAQAAYYZLtE5dcmgBAABNmAVLCYZyaQEAAGGGS7VOXXJqAQAATaEFSwiGcmsBAABhhku2Tl1ybAEAAE2pBUsEhnJtAQAAYYZLt05dcm4BAABNrQVLCYZybwEAAGGGS7hOXXJwAQAATbYFSw6GcnEBAABhhku5Tl1ycgEAAE3EBUsJhnJzAQAAYYZLuk5dcnQBAABNzQVLCIZydQEAAGGGS7tOXXJ2AQAATdUFSwiGcncBAABhhku8Tl1yeAEAAE3dBUsKhnJ5AQAAYYZLvU5dcnoBAABN5wVLCYZyewEAAGGGS75OXXJ8AQAATfAFSweGcn0BAABhhku/Tl1yfgEAAE33BUsGhnJ/AQAAYYZLwE5dcoABAABN/QVLC4ZygQEAAGGGS8FOXXKCAQAATQgGSwiGcoMBAABhhkvCTl1yhAEAAE0QBksIhnKFAQAAYYZLw05dcoYBAABNGAZLCYZyhwEAAGGGS8ROXXKIAQAATSEGSwiGcokBAABhhkvFTl1yigEAAE0pBksHhnKLAQAAYYZLxk5dcowBAABNMAZLBIZyjQEAAGGGS8dOXXKOAQAATTQGSwiGco8BAABhhkvITl1ykAEAAE08BksJhnKRAQAAYYZLyU5dcpIBAABNRQZLC4ZykwEAAGGGS8pOXXKUAQAATVAGSwSGcpUBAABhhkvLTl1ylgEAAE1UBksEhnKXAQAAYYZLzE5dcpgBAABNWAZLCYZymQEAAGGGS81OXXKaAQAATWEGSwmGcpsBAABhhkvOTl1ynAEAAE1qBksEhnKdAQAAYYZLz05dcp4BAABNbgZLCoZynwEAAGGGS9BOXXKgAQAATXgGSwqGcqEBAABhhkvRTl1yogEAAE2CBksJhnKjAQAAYYZL0k5dcqQBAABNiwZLCYZypQEAAGGGS9NOXXKmAQAATZQGSweGcqcBAABhhkvUTl1yqAEAAE2bBksIhnKpAQAAYYZL1U5dcqoBAABNowZLC4ZyqwEAAGGGS9ZOXXKsAQAATa4GSwyGcq0BAABhhkvXTl1yrgEAAE26BksIhnKvAQAAYYZL2E5dcrABAABNwgZLCIZysQEAAGGGS9lOXXKyAQAATcoGSwiGcrMBAABhhkvaTl1ytAEAAE3SBksLhnK1AQAAYYZL205dcrYBAABN3QZLC4ZytwEAAGGGS9xOXXK4AQAATegGSwmGcrkBAABhhkvdTl1yugEAAE3xBksHhnK7AQAAYYZL3k5dcrwBAABN+AZLCIZyvQEAAGGGS99OXXK+AQAATQAHSwuGcr8BAABhhkvgTl1ywAEAAE0LB0sMhnLBAQAAYYZL4U5dcsIBAABNFwdLCIZywwEAAGGGS+JOXXLEAQAATR8HSweGcsUBAABhhkvjTl1yxgEAAE0mB0sIhnLHAQAAYYZL5E5dcsgBAABNLgdLB4ZyyQEAAGGGS+VOXXLKAQAATTUHSwiGcssBAABhhkvmTl1yzAEAAE09B0sFhnLNAQAAYYZL505dcs4BAABNQgdLB4ZyzwEAAGGGS+hOXXLQAQAATUkHSwaGctEBAABhhkvpTl1y0gEAAE1PB0sIhnLTAQAAYYZL6k5dctQBAABNVwdLCIZy1QEAAGGGS+tOXXLWAQAATV8HSwiGctcBAABhhkvsTl1y2AEAAE1nB0sHhnLZAQAAYYZL7U5dctoBAABNbgdLCIZy2wEAAGGGS+5OXXLcAQAATXYHSwiGct0BAABhhkvvTl1y3gEAAE1+B0sFhnLfAQAAYYZL8E5dcuABAABNgwdLCIZy4QEAAGGGS/FOXXLiAQAATYsHSwuGcuMBAABhhkvyTl1y5AEAAE2WB0sHhnLlAQAAYYZL805dcuYBAABNnQdLC4Zy5wEAAGGGS/ROXXLoAQAATagHSwyGcukBAABhhkv1Tl1y6gEAAE20B0sIhnLrAQAAYYZL9k5dcuwBAABNvAdLB4Zy7QEAAGGGS/dOXXLuAQAATcMHSweGcu8BAABhhkv4Tl1y8AEAAE3KB0sIhnLxAQAAYYZL+U5dcvIBAABN0gdLBYZy8wEAAGGGS/pOXXL0AQAATdcHSwSGcvUBAABhhkv7Tl1y9gEAAE3bB0sJhnL3AQAAYYZL/E5dcvgBAABN5AdLCYZy+QEAAGGGS/1OXXL6AQAATe0HSwiGcvsBAABhhkv+Tl1y/AEAAE31B0sEhnL9AQAAYYZL/05dcv4BAABN+QdLCIZy/wEAAGGGTQABTl1yAAIAAE0BCEsGhnIBAgAAYYZNAQFOXXICAgAATQcISwiGcgMCAABhhk0CAU5dcgQCAABNDwhLC4ZyBQIAAGGGTQMBTl1yBgIAAE0aCEsFhnIHAgAAYYZNBAFOXXIIAgAATR8ISwiGcgkCAABhhk0FAU5dcgoCAABNJwhLCIZyCwIAAGGGTQYBTl1yDAIAAE0vCEsHhnINAgAAYYZNBwFOXXIOAgAATTYISwiGcg8CAABhhk0IAU5dchACAABNPghLB4ZyEQIAAGGGTQkBTl1yEgIAAE1FCEsHhnITAgAAYYZNCgFOXXIUAgAATUwISwuGchUCAABhhk0LAU5dchYCAABNVwhLCIZyFwIAAGGGTQwBTl1yGAIAAE1fCEsIhnIZAgAAYYZNDQFOXXIaAgAATWcISwiGchsCAABhhk0OAU5dchwCAABNbwhLCIZyHQIAAGGGTQ8BTl1yHgIAAE13CEsFhnIfAgAAYYZNEAFOXXIgAgAATXwISwiGciECAABhhk0RAU5dciICAABNhAhLCYZyIwIAAGGGTRIBTl1yJAIAAE2NCEsHhnIlAgAAYYZNEwFOXXImAgAATZQISweGcicCAABhhk0UAU5dcigCAABNmwhLCYZyKQIAAGGGTRUBTl1yKgIAAE2kCEsHhnIrAgAAYYZNFgFOXXIsAgAATasISwaGci0CAABhhk0XAU5dci4CAABNsQhLCIZyLwIAAGGGTRgBTl1yMAIAAE25CEsFhnIxAgAAYYZNGQFOXXIyAgAATb4ISweGcjMCAABhhk0aAU5dcjQCAABNxQhLB4ZyNQIAAGGGTRsBTl1yNgIAAE3MCEsIhnI3AgAAYYZNHAFOXXI4AgAATdQISwiGcjkCAABhhk0dAU5dcjoCAABN3AhLCIZyOwIAAGGGTR4BTl1yPAIAAE3kCEsJhnI9AgAAYYZNHwFOXXI+AgAATe0ISwyGcj8CAABhhk0gAU5dckACAABN+QhLCIZyQQIAAGGGTSEBTl1yQgIAAE0BCUsIhnJDAgAAYYZNIgFOXXJEAgAATQkJSwuGckUCAABhhk0jAU5dckYCAABNFAlLB4ZyRwIAAGGGTSQBTl1ySAIAAE0bCUsIhnJJAgAAYYZNJQFOXXJKAgAATSMJSweGcksCAABhhk0mAU5dckwCAABNKglLCIZyTQIAAGGGTScBTl1yTgIAAE0yCUsHhnJPAgAAYYZNKAFOXXJQAgAATTkJSweGclECAABhhk0pAU5dclICAABNQAlLC4ZyUwIAAGGGTSoBTl1yVAIAAE1LCUsGhnJVAgAAYYZNKwFOXXJWAgAATVEJSweGclcCAABhhk0sAU5dclgCAABNWAlLCIZyWQIAAGGGTS0BTl1yWgIAAE1gCUsIhnJbAgAAYYZNLgFOXXJcAgAATWgJSwaGcl0CAABhhk0vAU5dcl4CAABNbglLB4ZyXwIAAGGGTTABTl1yYAIAAE11CUsHhnJhAgAAYYZNMQFOXXJiAgAATXwJSweGcmMCAABhhk0yAU5dcmQCAABNgwlLCIZyZQIAAGGGTTMBTl1yZgIAAE2LCUsIhnJnAgAAYYZNNAFOXXJoAgAATZMJSwiGcmkCAABhhk01AU5dcmoCAABNmwlLCoZyawIAAGGGTTYBTl1ybAIAAE2lCUsKhnJtAgAAYYZNNwFOXXJuAgAATa8JSwWGcm8CAABhhk04AU5dcnACAABNtAlLCIZycQIAAGGGTTkBTl1ycgIAAE28CUsJhnJzAgAAYYZNOgFOXXJ0AgAATcUJSwmGcnUCAABhhk07AU5dcnYCAABNzglLCIZydwIAAGGGTTwBTl1yeAIAAE3WCUsOhnJ5AgAAYYZNPQFOXXJ6AgAATeQJSwmGcnsCAABhhk0+AU5dcnwCAABN7QlLC4ZyfQIAAGGGTT8BTl1yfgIAAE34CUsHhnJ/AgAAYYZNQAFOXXKAAgAATf8JSwWGcoECAABhhk1BAU5dcoICAABNBApLCIZygwIAAGGGTUIBTl1yhAIAAE0MCksHhnKFAgAAYYZNQwFOXXKGAgAATRMKSweGcocCAABhhk1EAU5dcogCAABNGgpLCIZyiQIAAGGGTUUBTl1yigIAAE0iCksLhnKLAgAAYYZNRgFOXXKMAgAATS0KSwiGco0CAABhhk1HAU5dco4CAABNNQpLC4ZyjwIAAGGGTUgBTl1ykAIAAE1ACksIhnKRAgAAYYZNSQFOXXKSAgAATUgKSw6GcpMCAABhhk1KAU5dcpQCAABNVgpLB4ZylQIAAGGGTUsBTl1ylgIAAE1dCksLhnKXAgAAYYZNTAFOXXKYAgAATWgKSwiGcpkCAABhhk1NAU5dcpoCAABNcApLB4ZymwIAAGGGTU4BTl1ynAIAAE13CksLhnKdAgAAYYZNTwFOXXKeAgAATYIKSweGcp8CAABhhk1QAU5dcqACAABNiQpLBoZyoQIAAGGGTVEBTl1yogIAAE2PCksHhnKjAgAAYYZNUgFOXXKkAgAATZYKSwSGcqUCAABhhk1TAU5dcqYCAABNmgpLB4ZypwIAAGGGTVQBTl1yqAIAAE2hCksIhnKpAgAAYYZNVQFOXXKqAgAATakKSweGcqsCAABhhk1WAU5dcqwCAABNsApLCIZyrQIAAGGGTVcBTl1yrgIAAE24CksLhnKvAgAAYYZNWAFOXXKwAgAATcMKSwiGcrECAABhhk1ZAU5dcrICAABNywpLCIZyswIAAGGGTVoBTl1ytAIAAE3TCksFhnK1AgAAYYZNWwFOXXK2AgAATdgKSweGcrcCAABhhk1cAU5dcrgCAABN3wpLDYZyuQIAAGGGdYdVCHZkd0NvbG9ycroCAABN7ApOfYdVBG5hbWVyuwIAAE3sClgBAAAAQ31yvAIAAChYAwAAAENaMl1yvQIAAChNzwFNEQJNpQJNngNNTgRNwQVN4QlNUwplWAMAAABPRTJdcr4CAAAoSwhLFku4TU4BTWgBTXEBTcMBTTACTYwCTXYDTc8ETRgFTSUFTS4FTUsFTXkFTaAFTcwFTWkGTYoGTZMGTeMHTaMITc0JZVgDAAAAT0UxXXK/AgAAKEsHSxVLIku3TR4BTU0BTWcBTXABTcIBTS8CTYsCTXUDTagDTQIETVgETc4ETRcFTSQFTS0FTUEFTUoFTXgFTZ8FTbQFTcsFTR8GTUMGTWgGTYkGTZIGTeIHTaIITcwJTesJZVgDAAAAT0cxXXLAAgAAKE0IAU2FAU3XAU19Ak0QBE1tBE3zBE2DBU1sB000CE1DCE2pCE0ZCU0+CU1bCk2HCk2fCk3dCmVYAwAAAENEMV1ywQIAAChLKkszS0xLVEttS/ZNAQFNEAFNJgFNLwFNPAFNnQFNqQFNuQFNygFN5wFN/gFNDAJNTgJNYwJNdwJNoAJNrgJN0wJN2wJNDwNNLgNNPwNNaQNNmQNNwgNNygNN+gNNGARNJARNNgRNSQRNhARNmwRNrQRN4wRN/wRNWQVNZgVNiwVNlwVNvAVN1AVN3AVNDgZNFwZNJwZNogZNqQZNtAZNwAZNyQZN0QZN/gZNBgdNEQdNHQdNPAdNVgdNXQdNZgdNdAdNfAdNigdNkQdNowdNrgdNugdN/wdNDghNFQhNJQhNLQhNPAhNUghNXQhNZQhNbQhNdQhNtwhN0whN2whN4whN8whN/whNDwlNMAlNRglNXwlNZglNiQlNmQlNuglN3AlN8wlNMwpNOwpNRgpNTgpNYwpNbwpNfQpNpwpNtwpNvgpNyQpN5QplWAMAAABDRDJdcsICAAAoSytLTUtVS25NAgFNEQFNJwFNPQFNngFNqgFNugFNywFN6AFN/wFNDQJNOAJNZAJNoQJNrwJN1AJN3AJNEANNLwNNagNNmgNNwwNNywNNGQRNJQRNNwRNSgRNhQRNnARNrgRN5ARNAAVNWgVNbgVNjAVNvQVN5AVNDwZNKAZNdQZNfwZNqgZNtQZNwQZN/wZNBwdNEgdNHgdNXgdNdQdNfQdNkgdNpAdNrwdNuwdNAAhNFghNJghNLghNPQhNUwhNXghNZghNbghNdghNuAhN9AhNAAlNEAlNMQlNRwlNZwlNiglNmglNoglNrAlNuwlN3QlN9AlNNApNPApNRwpNTwpNZApNfgpNqApNvwpNygpN5gplWAMAAABORTFdcsMCAAAoTcwBTQ4CTaICTZsDTUsETb4FTd4JTVAKZVgCAAAATkVdcsQCAAAoS5VLrEvTTfQBTWwCTY8DTdcDTTYFTQQGTUwGTdkGTeQGTSkKZVgCAAAATlpdcsUCAAAoSzxLRU1XAU2PAU3tBE3vBU1gBk3wBk3sB02MCE3sCE3ECWVYAwAAAE9EMV1yxgIAAChLZUt5S8pNRAFNXgFNsQFN3wFNGgJNQQJNVQJNvQJN4wJN6wJN8wJN+wJNBwNNGgNNNgNNRgNNQQRNYARNuQRNBwVNpwVNOgZNLAdN0AdNgghNkQlN1AlNIApN0QplWAMAAABORDFdcscCAAAoTTcCTW0FTeMFTXQGTX4GTaEJTasJZVgDAAAATkQyXXLIAgAAKEtmTUUBTeQCTewCTfQCTQgDTUcDTWEETagFTS0HTZIJZVgDAAAAT0QyXXLJAgAAKEt6S8tNXwFNsgFN4AFNGwJNQgJNVgJNvgJN/AJNGwNNNwNNQgRNugRNCAVNOwZN0QdNgwhN1QlNIQpN0gplWAMAAABPWFRdcsoCAABN6wphWAIAAABDQl1yywIAAChLBEsNSxJLH0soSzBLOEtBS0pLUktdS2NLa0t3S39LhUuLS5JLnUukS6lLtEu9S8hL0EvbS+ZL7UvzS/9NBwFNDgFNFgFNGwFNJAFNLAFNNAFNOgFNQgFNSgFNUwFNXAFNZAFNbQFNdgFNfgFNhAFNiwFNlAFNmwFNpwFNrwFNtwFNvwFNyAFN1gFN3QFN5QFN8QFN/AFNBAJNCgJNGAJNIAJNJwJNLAJNNQJNPwJNSwJNUwJNWwJNYQJNaQJNdAJNfAJNgwJNiAJNkQJNlwJNngJNrAJNtAJNuwJNwwJNygJN0QJN2QJN4QJN6QJN8QJN+QJNBQNNDQNNGANNIANNJwNNLANNNANNPANNRANNTANNUwNNWgNNYQNNZwNNcgNNfwNNhQNNjANNlwNNpQNNrgNNtQNNwANNyANN1ANN3wNN5QNN6wNN8QNN9wNN/wNNCARNDwRNFgRNIgRNLQRNNARNPwRNRwRNVQRNXgRNZgRNbARNcwRNewRNggRNjQRNkwRNmQRNpQRNqwRNtwRNvwRNxQRNywRN1ARN2wRN4QRN6QRN8gRN/QRNBQVNDQVNFAVNIQVNKgVNMwVNPgVNRwVNUAVNVwVNYwVNawVNdQVNggVNiQVNlAVNnAVNpQVNsQVNugVNyAVN0QVN2QVN4QVN6wVN9AVN+wVNAQZNDAZNFAZNHAZNJQZNLQZNOAZNQAZNSQZNXAZNZQZNcgZNfAZNhgZNjwZNmAZNnwZNpwZNsgZNvgZNxgZNzgZN1gZN4QZN7AZN9QZN/AZNBAdNDwdNGwdNIwdNKgdNMgdNOQdNQQdNRgdNTQdNUwdNWwdNYwdNawdNcgdNegdNggdNhwdNjwdNmgdNoQdNrAdNuAdNwAdNxwdNzgdN1gdN3wdN6AdN8QdN/QdNBQhNCwhNEwhNHghNIwhNKwhNMwhNOghNQghNSQhNUAhNWwhNYwhNawhNcwhNewhNgAhNiAhNkQhNmAhNnwhNqAhNrwhNtQhNvQhNwghNyQhN0AhN2AhN4AhN6AhN8QhN/QhNBQlNDQlNGAlNHwlNJwlNLglNNglNPQlNRAlNTwlNVQlNXAlNZAlNbAlNcglNeQlNgAlNhwlNjwlNlwlNnwlNqQlNswlNuAlNwAlNyQlN0glN2glN6AlN8QlN/AlNAwpNCApNEApNFwpNHgpNJgpNMQpNOQpNRApNTApNWgpNYQpNbApNdApNewpNhgpNjQpNkwpNngpNpQpNrQpNtApNvApNxwpNzwpN1wpN3ApN4wplWAIAAABDQV1yzAIAAChLAUsKSw9LGEscSyVLLUs1Sz5LR0tPS1pLYEtoS3RLfEuCS4hLj0uaS6FLpkuxS7pLwUvFS81L2EvfS+NL6kvwS/hL/E0EAU0LAU0TAU0YAU0hAU0pAU0xAU03AU0/AU1HAU1QAU1ZAU1hAU1qAU1zAU17AU2BAU2IAU2RAU2YAU2kAU2sAU20AU28AU3FAU3TAU3aAU3iAU3uAU35AU0BAk0HAk0VAk0dAk0kAk0pAk0yAk08Ak1EAk1IAk1QAk1YAk1eAk1mAk1xAk15Ak2AAk2FAk2OAk2UAk2bAk2pAk2xAk24Ak3AAk3HAk3OAk3WAk3eAk3mAk3uAk32Ak3+Ak0CA00KA00VA00dA00kA00pA00xA005A01BA01JA01QA01XA01eA01kA01vA014A018A02CA02JA02UA02iA02rA02yA025A029A03FA03RA03cA03iA03oA03uA030A038A00FBE0MBE0TBE0fBE0qBE0xBE08BE1EBE1SBE1bBE1jBE1pBE1wBE14BE1/BE2KBE2QBE2WBE2iBE2oBE20BE28BE3CBE3IBE3RBE3YBE3eBE3mBE3vBE32BE36BE0CBU0KBU0RBU0aBU0eBU0nBU0wBU07BU1EBU1NBU1UBU1gBU1oBU1yBU17BU1/BU2GBU2RBU2ZBU2iBU2qBU2uBU23BU3FBU3OBU3WBU3eBU3oBU3xBU34BU3+BU0JBk0RBk0ZBk0iBk0qBk0xBk01Bk09Bk1GBk1RBk1VBk1ZBk1iBk1rBk1vBk15Bk2DBk2MBk2VBk2cBk2kBk2vBk27Bk3DBk3LBk3TBk3eBk3pBk3yBk35Bk0BB00MB00YB00gB00nB00vB002B00+B01DB01KB01QB01YB01gB01oB01vB013B01/B02EB02MB02XB02eB02pB021B029B03EB03LB03TB03YB03cB03lB03uB032B036B00CCE0ICE0QCE0bCE0gCE0oCE0wCE03CE0/CE1GCE1NCE1YCE1gCE1oCE1wCE14CE19CE2FCE2OCE2VCE2cCE2lCE2sCE2yCE26CE2/CE3GCE3NCE3VCE3dCE3lCE3uCE36CE0CCU0KCU0VCU0cCU0kCU0rCU0zCU06CU1BCU1MCU1SCU1ZCU1hCU1pCU1vCU12CU19CU2ECU2MCU2UCU2cCU2mCU2wCU21CU29CU3GCU3PCU3XCU3lCU3uCU35CU0ACk0FCk0NCk0UCk0bCk0jCk0uCk02Ck1BCk1JCk1XCk1eCk1pCk1xCk14Ck2DCk2KCk2QCk2XCk2bCk2iCk2qCk2xCk25Ck3ECk3MCk3UCk3ZCk3gCmVYAwAAAENaM11yzQIAAChN0AFNEgJNpgJNnwNNTwRNwgVN4glNVAplWAIAAABDR11yzgIAAChLBUsTSyBLKUs5S0JLS0tTS2RLbEt4S5NLnkuqS7VLyUvRTQABTQ8BTRwBTSUBTTsBTUMBTUsBTVQBTV0BTWUBTW4BTXcBTYwBTZwBTagBTbABTbgBTcABTckBTd4BTeYBTfIBTf0BTQsCTRkCTSECTS0CTTYCTUACTVQCTWICTWoCTYkCTZ8CTa0CTbUCTbwCTdICTdoCTeICTeoCTfICTfoCTQYDTQ4DTRkDTS0DTTUDTUUDTWgDTXMDTY0DTZgDTaYDTa8DTbYDTcEDTckDTdUDTQAETRcETSMETS4ETTUETUAETUgETVYETV8ETXQETYMETZoETawETbgETcwETeIETeoETf4ETQYFTQ4FTRUFTSIFTSsFTTQFTT8FTUgFTVgFTWwFTXYFTYoFTZ0FTaYFTbIFTbsFTckFTeIFTewFTfUFTQIGTQ0GTR0GTSYGTS4GTTkGTUEGTUoGTV0GTWYGTXMGTX0GTYcGTZAGTagGTbMGTb8GTdcGTeIGTe0GTfYGTf0GTQUHTRAHTRwHTSsHTUcHTVwHTXMHTXsHTZAHTaIHTa0HTbkHTcEHTcgHTc8HTeAHTekHTfIHTf4HTRQITSQITSwITTsITVEITVwITWQITWwITXQITYEITYkITZkITaAITbYITcoITekITfIITf4ITQYJTQ4JTSAJTS8JTUUJTWUJTYgJTZAJTZgJTaAJTaoJTbkJTcEJTcoJTdMJTdsJTekJTfIJTQkKTR8KTScKTTIKTToKTUUKTU0KTWIKTXwKTaYKTb0KTcgKTdAKTeQKZVgBAAAAT11yzwIAAChLA0sMSxFLGkseSydLL0s3S0BLSUtRS1xLYktqS3ZLfkuES4pLkUucS6NLqEuzS7xLw0vHS89L2kvhS+VL7EvyS/pL/k0GAU0NAU0VAU0aAU0jAU0rAU0zAU05AU1BAU1JAU1SAU1bAU1jAU1sAU11AU19AU2DAU2KAU2TAU2aAU2mAU2uAU22AU2+AU3HAU3VAU3cAU3kAU3wAU37AU0DAk0JAk0XAk0fAk0mAk0rAk00Ak0+Ak1GAk1KAk1SAk1aAk1gAk1oAk1zAk17Ak2CAk2HAk2QAk2WAk2dAk2rAk2zAk26Ak3CAk3JAk3QAk3YAk3gAk3oAk3wAk34Ak0AA00EA00MA00XA00fA00mA00rA00zA007A01DA01LA01SA01ZA01gA01mA01xA016A01+A02EA02LA02WA02kA02tA020A027A02/A03HA03TA03eA03kA03qA03wA032A03+A00HBE0OBE0VBE0hBE0sBE0zBE0+BE1GBE1UBE1dBE1lBE1rBE1yBE16BE2BBE2MBE2SBE2YBE2kBE2qBE22BE2+BE3EBE3KBE3TBE3aBE3gBE3oBE3xBE34BE38BE0EBU0MBU0TBU0cBU0gBU0pBU0yBU09BU1GBU1PBU1WBU1iBU1qBU10BU19BU2BBU2IBU2TBU2bBU2kBU2sBU2wBU25BU3HBU3QBU3YBU3gBU3qBU3zBU36BU0ABk0LBk0TBk0bBk0kBk0sBk0zBk03Bk0/Bk1IBk1TBk1XBk1bBk1kBk1tBk1xBk17Bk2FBk2OBk2XBk2eBk2mBk2xBk29Bk3FBk3NBk3VBk3gBk3rBk30Bk37Bk0DB00OB00aB00iB00pB00xB004B01AB01FB01MB01SB01aB01iB01qB01xB015B02BB02GB02OB02ZB02gB02rB023B02/B03GB03NB03VB03aB03eB03nB03wB034B038B00ECE0KCE0SCE0dCE0iCE0qCE0yCE05CE1BCE1ICE1PCE1aCE1iCE1qCE1yCE16CE1/CE2HCE2QCE2XCE2eCE2nCE2uCE20CE28CE3BCE3ICE3PCE3XCE3fCE3nCE3wCE38CE0ECU0MCU0XCU0eCU0mCU0tCU01CU08CU1DCU1OCU1UCU1bCU1jCU1rCU1xCU14CU1/CU2GCU2OCU2WCU2eCU2oCU2yCU23CU2/CU3ICU3RCU3ZCU3nCU3wCU37CU0CCk0HCk0PCk0WCk0dCk0lCk0wCk04Ck1DCk1LCk1ZCk1gCk1rCk1zCk16Ck2FCk2MCk2SCk2ZCk2dCk2kCk2sCk2zCk27Ck3GCk3OCk3WCk3bCk3iCmVYAQAAAE5dctACAAAoSwBLCUsOSxdLG0skSyxLNEs9S0ZLTktZS19LZ0tzS3tLgUuHS45LmUugS6VLsEu5S8BLxEvMS9dL3kviS+lL70v3S/tNAwFNCgFNEgFNFwFNIAFNKAFNMAFNNgFNPgFNRgFNTwFNWAFNYAFNaQFNcgFNegFNgAFNhwFNkAFNlwFNowFNqwFNswFNuwFNxAFN0gFN2QFN4QFN7QFN+AFNAAJNBgJNFAJNHAJNIwJNKAJNMQJNOwJNQwJNRwJNTwJNVwJNXQJNZQJNcAJNeAJNfwJNhAJNjQJNkwJNmgJNqAJNsAJNtwJNvwJNxgJNzQJN1QJN3QJN5QJN7QJN9QJN/QJNAQNNCQNNFANNHANNIwNNKANNMANNOANNQANNSANNTwNNVgNNXQNNYwNNbgNNdwNNewNNgQNNiANNkwNNoQNNqgNNsQNNuANNvANNxANN0ANN2wNN4QNN5wNN7QNN8wNN+wNNBARNCwRNEgRNHgRNKQRNMARNOwRNQwRNUQRNWgRNYgRNaARNbwRNdwRNfgRNiQRNjwRNlQRNoQRNpwRNswRNuwRNwQRNxwRN0ARN1wRN3QRN5QRN7gRN9QRN+QRNAQVNCQVNEAVNGQVNHQVNJgVNLwVNOgVNQwVNTAVNUwVNXwVNZwVNcQVNegVNfgVNhQVNkAVNmAVNoQVNqQVNrQVNtgVNxAVNzQVN1QVN3QVN5wVN8AVN9wVN/QVNCAZNEAZNGAZNIQZNKQZNMAZNNAZNPAZNRQZNUAZNVAZNWAZNYQZNagZNbgZNeAZNggZNiwZNlAZNmwZNowZNrgZNugZNwgZNygZN0gZN3QZN6AZN8QZN+AZNAAdNCwdNFwdNHwdNJgdNLgdNNQdNPQdNQgdNSQdNTwdNVwdNXwdNZwdNbgdNdgdNfgdNgwdNiwdNlgdNnQdNqAdNtAdNvAdNwwdNygdN0gdN1wdN2wdN5AdN7QdN9QdN+QdNAQhNBwhNDwhNGghNHwhNJwhNLwhNNghNPghNRQhNTAhNVwhNXwhNZwhNbwhNdwhNfAhNhAhNjQhNlAhNmwhNpAhNqwhNsQhNuQhNvghNxQhNzAhN1AhN3AhN5AhN7QhN+QhNAQlNCQlNFAlNGwlNIwlNKglNMglNOQlNQAlNSwlNUQlNWAlNYAlNaAlNbglNdQlNfAlNgwlNiwlNkwlNmwlNpQlNrwlNtAlNvAlNxQlNzglN1glN5AlN7QlN+AlN/wlNBApNDApNEwpNGgpNIgpNLQpNNQpNQApNSApNVgpNXQpNaApNcApNdwpNggpNiQpNjwpNlgpNmgpNoQpNqQpNsApNuApNwwpNywpN0wpN2ApN3wplWAIAAABDWl1y0QIAAChLWEtxS5ZLrUvUTaEBTesBTfUBTW0CTRMDTW0DTZADTc4DTdgDTRwETSgETToETYgETZ8ETbEETTcFTV0FTY8FTQUGTU0GTa0GTbgGTdoGTeUGTQoHTRUHTZUHTacHTbIHTRkITVYITfcITRMJTUoJTfcJTSoKTT8KTWcKTYEKTcIKTekKZVgDAAAATkgxXXLSAgAAKEuXS65L1U32AU1uAk2RA03ZA004BU0GBk1OBk3bBk3mBk0rCmVYAgAAAENFXXLTAgAAKEs7S0RNVgFNeQFNjgFNdgRN7ARN7gVNXwZN7wZN6wdN9AdNiwhN6whNCAlNIglNwwlNCwplWAMAAABDRTFdctQCAAAoS1ZLb02fAU3pAU05Ak0RA01rA03MA00aBE0mBE04BE2GBE2dBE2vBE1bBU1vBU2NBU3lBU12Bk2ABk2rBk22Bk0IB00TB02TB02lB02wB00XCE1UCE31CE0RCU1ICU2jCU2tCU31CU09Ck1lCk1/Ck3ACk3nCmVYAwAAAE5IMl1y1QIAAChLmEuvS9ZN9wFNbwJNkgNN2gNNOQVNBwZNTwZN3AZN5wZNLAplWAMAAABDRzFdctYCAAAoSzFLjEu+S9xL50v0TS0BTZUBTUwCTXUCTZgCTcQCTcsCTSEDTT0DTU0DTVQDTVsDTYYDTfgDTQkETXwETdUETVEFTWQFTZUFTdIFTdoFTRUGTZkGTaAGTccGTc8GTSQHTTMHTToHTVQHTWQHTYgHTZsHTQwITUoITZIITcMITdEITdkITeEITSgJTTcJTVYJTV0JTXMJTXoJTYEJTf0JTREKTRgKTW0KTXUKTZQKTa4KTbUKZVgDAAAAQ0cyXXLXAgAAKEsyS41Lv0vdS+hL9U0JAU0uAU2GAU2WAU3YAU1NAk12Ak1+Ak2ZAk3FAk3MAk0iA00+A01OA01VA01cA02HA035A00KBE0RBE1uBE19BE3WBE30BE1SBU1lBU2EBU2WBU3TBU3bBU0WBk2aBk2hBk3IBk3QBk0lB000B007B01VB01lB01tB02JB02cB00NCE01CE1ECE1LCE2TCE2qCE3ECE3SCE3aCE3iCE0aCU0pCU04CU0/CU1XCU1eCU10CU17CU2CCU3+CU0SCk0ZCk1cCk1uCk12Ck2ICk2VCk2gCk2vCk22Ck3eCmVYAgAAAE9IXXLYAgAAKEtyTaIBTewBTc8DTR0ETaAETbIETV4FTbkGTRYHTbMHTfgITeoKZVgCAAAAT0ddctkCAAAoS15LgEuGS+5NNQFNfwFNBQJNXAJNkgJNYgNNgANN4ANN5gNN8gNNjgRNlARNpgRNwARNxgRN3ARN/AVNBghNsAhNUAlNbQlNjgplWAIAAABTR11y2gIAAChN7ANNZwRNTgdlWAIAAABDRF1y2wIAAChLBksUSyFLOktDS5RLn0urS7ZL0k0dAU1MAU1VAU1mAU1vAU2NAU3BAU3zAU0iAk0uAk1rAk2KAk22Ak10A02OA02nA02wA023A03WA00BBE0vBE1XBE3NBE3rBE0PBU0WBU0jBU0sBU01BU1ABU1JBU13BU2eBU2zBU3KBU3tBU32BU0DBk0eBk0vBk1CBk1LBk1eBk1nBk2IBk2RBk3YBk3jBk3uBk33Bk1IB03CB03JB03hB03qB02KCE2aCE2hCE3LCE3qCE3CCU3LCU3qCU0oCmVYAwAAAENIMl1y3AIAAChN0QFNEwJNpwJNoANNUARNwwVN4wlNVQplWAMAAABDRTNdct0CAAAoTc4BTRACTaQCTZ0DTU0ETcAFTeAJTVIKZVgCAAAAU0Rdct4CAAAoTXgBTXUETfMHTQcJTSEJTQoKZVgDAAAATkUyXXLfAgAAKEsjTR8BTToCTakDTQMETVkETUIFTXAFTbUFTeYFTSAGTUQGTXcGTYEGTaQJTa4JTewJZVgDAAAAQ0UyXXLgAgAAKEtXS3BNoAFNzQFN6gFNDwJNowJNEgNNbANNnANNzQNNGwRNJwRNOQRNTARNhwRNngRNsARNXAVNjgVNvwVNrAZNtwZNCQdNFAdNlAdNpgdNsQdNGAhNVQhN9ghNEglNSQlN3wlN9glNPgpNUQpNZgpNgApNwQpN6ApldYdVA3Zkd3LhAgAATewKiX2HVQ5zdXJmYWNlRGlzcGxheXLiAgAATewKiX2HVQVjb2xvcnLjAgAATewKSwF9cuQCAAAoSwJdcuUCAAAoTU8BTVABTVEBTVIBTVMBTVQBTVUBTVYBTVcBZUsDXXLmAgAAKE2XAU2YAU2ZAU2aAU2bAU2cAU2dAU2eAU2fAU2gAU2hAU2iAU3VAk3WAk3XAk3YAk3ZAk3aAk3bAk3cAk3tAk3uAk3vAk3wAk3xAk3yAk3zAk30Ak2VBE2WBE2XBE2YBE2ZBE2aBE2bBE2cBE2dBE2eBE2fBE2gBGVLBF1y5wIAAChNBARNBQRNBgRNBwRNCARNCQRNCgRlSwVdcugCAAAoTaEFTaIFTaMFTaQFTaUFTaYFTacFTagFTakFTaoFTasFTawFTa0FTa4FTa8FTbAFTbEFTbIFTbMFTbQFTbUFTdcHTdgHTdkHTdoHTdsHTdwHTd0HTd4HTd8HTeAHTeEHTeIHTeMHTeQHTeUHTeYHTecHTegHTekHTeoHTesHTewHTe0HTe4HTe8HTfAHTfEHTfIHTfMHTfQHTfUHTfYHTfcHTfgHTfkHTfoHTfsHTfwHTf0HTf4HTf8HTQAITQcITQgITQkITQoITQsITQwITQ0ITQ4ITQ8ITRAITREITRIITRMITRQITRUITRYITRcITRgITRkITR8ITSAITSEITSIITSMITSQITSUITSYITScITSgITSkITSoITSsITSwITS0ITS4ITS8ITTAITTEITTIITTMITTQITTUITTYITTcITTgITTkITToITTsITTwITT0ITUwITU0ITU4ITU8ITVAITVEITVIITVMITVQITVUITVYITVcITVgITVkITVoITVsITVwITV0ITV4ITV8ITWAITWEITWIITWMITWQITWUITWYITW8ITXAITXEITXIITXMITXQITXUITXYITXcITXgITXkITXoITXsITXwITX0ITX4ITX8ITYAITYEITYIITYMITYQITYUITYYITYcITYgITYkITYoITYsITYwIZUsGXXLpAgAAKE3KBk3LBk3MBk3NBk3OBk3PBk3QBk3RBk3SBk3TBk3UBk3VBk3WBk3XBk3YBk3ZBk3aBk3bBk3cBk3dBk3eBk3fBk3gBk3hBk3iBk3jBk3kBk3lBk3mBk3nBk3oBk3pBk3qBk3rBk3sBk3tBk3uBk3vBk3wBk34Bk35Bk36Bk37Bk38Bk39Bk3+Bk3/Bk0AB00BB00CB00DB00EB00FB00GB00HB00IB00JB00KB00LB00MB00NB00OB00PB00QB00RB00SB00TB00UB00VB00WB00XB00YB00ZB00aB00bB00cB00dB00eB00fB00gB00hB00iB00jB00kB00lB00mB00nB00oB00pB00qB00rB00sB00tB00uB00vB00wB00xB00yB00zB000B001B002B003B004B005B006B007B008B009B00+B00/B01AB01BB01CB01DB01EB01FB01GB01HB01IB01JB01KB01LB01MB01NB01OB01PB01QB01RB01SB01TB01UB01VB01WB01XB01YB01ZB01aB01bB01cB01dB01eB01fB01gB01hB01iB01jB01kB01lB01mB01nB01oB01pB01qB01rB01sB01tB01uB01vB01wB01xB01yB01zB010B011B012B013B014B015B016B017B018B019B01+B01/B02AB02BB02CB02DB02EB02FB02GB02HB02IB02JB02KB02LB02MB02NB02OB02PB02QB02RB02SB02TB02UB02VB02WB02XB02YB02ZB02aB02bB02cB02dB02eB02fB02gB02hB02iB02jB02kB02lB02mB02nB2VLB11y6gIAAChNjQhNjghNjwhNkAhNkQhNkghNkwhNlAhNlQhNlghNlwhNmAhNmQhNmghNsQhNsghNswhNtAhNtQhNtghNtwhNuAhNuQhNughNuwhNvAhNvQhNvghNvwhNwAhNwQhNwghNwwhNxAhNxQhNxghNxwhNyAhNyQhNyghNywhNzAhNzQhNzghNzwhN0AhN0QhN0ghN0whN1AhN1QhN1ghN1whN2AhN2QhN2ghN2whN3AhN3QhN3ghN3whN4AhN4QhN4ghN4whldYdVCWlkYXRtVHlwZXLrAgAATewKiX2HVQZhbHRMb2Ny7AIAAE3sClUAfYdVBWxhYmVscu0CAABN7ApYAAAAAH2HVQ5zdXJmYWNlT3BhY2l0eXLuAgAATewKR7/wAAAAAAAAfYdVB2VsZW1lbnRy7wIAAE3sCksGfXLwAgAAKEsIXXLxAgAAKEsDSwdLCEsMSxFLFUsWSxpLHksiSydLL0s3S0BLSUtRS1xLXktiS2VLaktyS3ZLeUt6S35LgEuES4ZLikuRS5xLo0uoS7NLt0u4S7xLw0vHS8pLy0vPS9pL4UvlS+xL7kvyS/pL/k0GAU0IAU0NAU0VAU0aAU0eAU0jAU0rAU0zAU01AU05AU1BAU1EAU1JAU1NAU1OAU1SAU1bAU1eAU1fAU1jAU1nAU1oAU1sAU1wAU1xAU11AU19AU1/AU2DAU2FAU2KAU2TAU2aAU2iAU2mAU2uAU2xAU2yAU22AU2+AU3CAU3DAU3HAU3VAU3XAU3cAU3fAU3gAU3kAU3sAU3wAU37AU0DAk0FAk0JAk0XAk0aAk0bAk0fAk0mAk0rAk0vAk0wAk00Ak0+Ak1BAk1CAk1GAk1KAk1SAk1VAk1WAk1aAk1cAk1gAk1oAk1zAk17Ak19Ak2CAk2HAk2LAk2MAk2QAk2SAk2WAk2dAk2rAk2zAk26Ak29Ak2+Ak3CAk3JAk3QAk3YAk3gAk3jAk3oAk3rAk3wAk3zAk34Ak37Ak38Ak0AA00EA00HA00MA00XA00aA00bA00fA00mA00rA00zA002A003A007A01DA01GA01LA01SA01ZA01gA01iA01mA01xA011A012A016A01+A02AA02EA02LA02WA02kA02oA02tA020A027A02/A03HA03PA03TA03eA03gA03kA03mA03qA03wA03yA032A03+A00CBE0HBE0OBE0QBE0VBE0dBE0hBE0sBE0zBE0+BE1BBE1CBE1GBE1UBE1YBE1dBE1gBE1lBE1rBE1tBE1yBE16BE2BBE2MBE2OBE2SBE2UBE2YBE2gBE2kBE2mBE2qBE2yBE22BE25BE26BE2+BE3ABE3EBE3GBE3KBE3OBE3PBE3TBE3aBE3cBE3gBE3oBE3xBE3zBE34BE38BE0EBU0HBU0IBU0MBU0TBU0XBU0YBU0cBU0gBU0kBU0lBU0pBU0tBU0uBU0yBU09BU1BBU1GBU1KBU1LBU1PBU1WBU1eBU1iBU1qBU10BU14BU15BU19BU2BBU2DBU2IBU2TBU2bBU2fBU2gBU2kBU2nBU2sBU2wBU20BU25BU3HBU3LBU3MBU3QBU3YBU3gBU3qBU3zBU36BU38BU0ABk0LBk0TBk0bBk0fBk0kBk0sBk0zBk03Bk06Bk07Bk0/Bk1DBk1IBk1TBk1XBk1bBk1kBk1oBk1pBk1tBk1xBk17Bk2FBk2JBk2KBk2OBk2SBk2TBk2XBk2eBk2mBk2xBk25Bk29Bk3FBk3NBk3VBk3gBk3rBk30Bk37Bk0DB00OB00WB00aB00iB00pB00sB00xB004B01AB01FB01MB01SB01aB01iB01qB01sB01xB015B02BB02GB02OB02ZB02gB02rB02zB023B02/B03GB03NB03QB03RB03VB03aB03eB03iB03jB03nB03wB034B038B00ECE0GCE0KCE0SCE0dCE0iCE0qCE0yCE00CE05CE1BCE1DCE1ICE1PCE1aCE1iCE1qCE1yCE16CE1/CE2CCE2DCE2HCE2QCE2XCE2eCE2iCE2jCE2nCE2pCE2uCE2wCE20CE28CE3BCE3ICE3PCE3XCE3fCE3nCE3wCE34CE38CE0ECU0MCU0XCU0ZCU0eCU0mCU0tCU01CU08CU0+CU1DCU1OCU1QCU1UCU1bCU1jCU1rCU1tCU1xCU14CU1/CU2GCU2OCU2RCU2WCU2eCU2oCU2yCU23CU2/CU3ICU3MCU3NCU3RCU3UCU3VCU3ZCU3nCU3rCU3wCU37CU0CCk0HCk0PCk0WCk0dCk0gCk0hCk0lCk0wCk04Ck1DCk1LCk1ZCk1bCk1gCk1rCk1zCk16Ck2FCk2HCk2MCk2OCk2SCk2ZCk2dCk2fCk2kCk2sCk2zCk27Ck3GCk3OCk3RCk3SCk3WCk3bCk3dCk3iCk3qCk3rCmVLEF1y8gIAAChNeAFN7ANNZwRNdQRNTgdN8wdNBwlNIQlNCgplSwddcvMCAAAoSwBLCUsOSxdLG0sjSyRLLEs0SzxLPUtFS0ZLTktZS19LZktnS3NLe0uBS4dLjkuVS5dLmEuZS6BLpUusS65Lr0uwS7lLwEvES8xL00vVS9ZL10veS+JL6UvvS/dL+00DAU0KAU0SAU0XAU0fAU0gAU0oAU0wAU02AU0+AU1FAU1GAU1PAU1XAU1YAU1gAU1pAU1yAU16AU2AAU2HAU2PAU2QAU2XAU2jAU2rAU2zAU27AU3EAU3MAU3SAU3ZAU3hAU3tAU30AU32AU33AU34AU0AAk0GAk0OAk0UAk0cAk0jAk0oAk0xAk03Ak06Ak07Ak1DAk1HAk1PAk1XAk1dAk1lAk1sAk1uAk1vAk1wAk14Ak1/Ak2EAk2NAk2TAk2aAk2iAk2oAk2wAk23Ak2/Ak3GAk3NAk3VAk3dAk3kAk3lAk3sAk3tAk30Ak31Ak39Ak0BA00IA00JA00UA00cA00jA00oA00wA004A01AA01HA01IA01PA01WA01dA01jA01uA013A017A02BA02IA02PA02RA02SA02TA02bA02hA02pA02qA02xA024A028A03EA03QA03XA03ZA03aA03bA03hA03nA03tA03zA037A00DBE0EBE0LBE0SBE0eBE0pBE0wBE07BE1DBE1LBE1RBE1ZBE1aBE1hBE1iBE1oBE1vBE13BE1+BE2JBE2PBE2VBE2hBE2nBE2zBE27BE3BBE3HBE3QBE3XBE3dBE3lBE3tBE3uBE31BE35BE0BBU0JBU0QBU0ZBU0dBU0mBU0vBU02BU04BU05BU06BU1CBU1DBU1MBU1TBU1fBU1nBU1tBU1wBU1xBU16BU1+BU2FBU2QBU2YBU2hBU2oBU2pBU2tBU21BU22BU2+BU3EBU3NBU3VBU3dBU3jBU3mBU3nBU3vBU3wBU33BU39BU0EBk0GBk0HBk0IBk0QBk0YBk0gBk0hBk0pBk0wBk00Bk08Bk1EBk1FBk1MBk1OBk1PBk1QBk1UBk1YBk1gBk1hBk1qBk1uBk10Bk13Bk14Bk1+Bk2BBk2CBk2LBk2UBk2bBk2jBk2uBk26Bk3CBk3KBk3SBk3ZBk3bBk3cBk3dBk3kBk3mBk3nBk3oBk3wBk3xBk34Bk0AB00LB00XB00fB00mB00tB00uB001B009B01CB01JB01PB01XB01fB01nB01uB012B01+B02DB02LB02WB02dB02oB020B028B03DB03KB03SB03XB03bB03kB03sB03tB031B035B00BCE0HCE0PCE0aCE0fCE0nCE0vCE02CE0+CE1FCE1MCE1XCE1fCE1nCE1vCE13CE18CE2ECE2MCE2NCE2UCE2bCE2kCE2rCE2xCE25CE2+CE3FCE3MCE3UCE3cCE3kCE3sCE3tCE35CE0BCU0JCU0UCU0bCU0jCU0qCU0yCU05CU1ACU1LCU1RCU1YCU1gCU1oCU1uCU11CU18CU2DCU2LCU2SCU2TCU2bCU2hCU2kCU2lCU2rCU2uCU2vCU20CU28CU3ECU3FCU3OCU3WCU3eCU3kCU3sCU3tCU34CU3/CU0ECk0MCk0TCk0aCk0iCk0pCk0rCk0sCk0tCk01Ck1ACk1ICk1QCk1WCk1dCk1oCk1wCk13Ck2CCk2JCk2PCk2WCk2aCk2hCk2pCk2wCk24Ck3DCk3LCk3TCk3YCk3fCmV1h1UKbGFiZWxDb2xvcnL0AgAATewKSwF9cvUCAAAoSwJdcvYCAAAoTU8BTVABTVEBTVIBTVMBTVQBTVUBTVYBTVcBZUsDXXL3AgAAKE2XAU2YAU2ZAU2aAU2bAU2cAU2dAU2eAU2fAU2gAU2hAU2iAU3VAk3WAk3XAk3YAk3ZAk3aAk3bAk3cAk3tAk3uAk3vAk3wAk3xAk3yAk3zAk30Ak2VBE2WBE2XBE2YBE2ZBE2aBE2bBE2cBE2dBE2eBE2fBE2gBGVLBF1y+AIAAChNBARNBQRNBgRNBwRNCARNCQRNCgRlSwVdcvkCAAAoTaEFTaIFTaMFTaQFTaUFTaYFTacFTagFTakFTaoFTasFTawFTa0FTa4FTa8FTbAFTbEFTbIFTbMFTbQFTbUFTdcHTdgHTdkHTdoHTdsHTdwHTd0HTd4HTd8HTeAHTeEHTeIHTeMHTeQHTeUHTeYHTecHTegHTekHTeoHTesHTewHTe0HTe4HTe8HTfAHTfEHTfIHTfMHTfQHTfUHTfYHTfcHTfgHTfkHTfoHTfsHTfwHTf0HTf4HTf8HTQAITQcITQgITQkITQoITQsITQwITQ0ITQ4ITQ8ITRAITREITRIITRMITRQITRUITRYITRcITRgITRkITR8ITSAITSEITSIITSMITSQITSUITSYITScITSgITSkITSoITSsITSwITS0ITS4ITS8ITTAITTEITTIITTMITTQITTUITTYITTcITTgITTkITToITTsITTwITT0ITUwITU0ITU4ITU8ITVAITVEITVIITVMITVQITVUITVYITVcITVgITVkITVoITVsITVwITV0ITV4ITV8ITWAITWEITWIITWMITWQITWUITWYITW8ITXAITXEITXIITXMITXQITXUITXYITXcITXgITXkITXoITXsITXwITX0ITX4ITX8ITYAITYEITYIITYMITYQITYUITYYITYcITYgITYkITYoITYsITYwIZUsGXXL6AgAAKE3KBk3LBk3MBk3NBk3OBk3PBk3QBk3RBk3SBk3TBk3UBk3VBk3WBk3XBk3YBk3ZBk3aBk3bBk3cBk3dBk3eBk3fBk3gBk3hBk3iBk3jBk3kBk3lBk3mBk3nBk3oBk3pBk3qBk3rBk3sBk3tBk3uBk3vBk3wBk34Bk35Bk36Bk37Bk38Bk39Bk3+Bk3/Bk0AB00BB00CB00DB00EB00FB00GB00HB00IB00JB00KB00LB00MB00NB00OB00PB00QB00RB00SB00TB00UB00VB00WB00XB00YB00ZB00aB00bB00cB00dB00eB00fB00gB00hB00iB00jB00kB00lB00mB00nB00oB00pB00qB00rB00sB00tB00uB00vB00wB00xB00yB00zB000B001B002B003B004B005B006B007B008B009B00+B00/B01AB01BB01CB01DB01EB01FB01GB01HB01IB01JB01KB01LB01MB01NB01OB01PB01QB01RB01SB01TB01UB01VB01WB01XB01YB01ZB01aB01bB01cB01dB01eB01fB01gB01hB01iB01jB01kB01lB01mB01nB01oB01pB01qB01rB01sB01tB01uB01vB01wB01xB01yB01zB010B011B012B013B014B015B016B017B018B019B01+B01/B02AB02BB02CB02DB02EB02FB02GB02HB02IB02JB02KB02LB02MB02NB02OB02PB02QB02RB02SB02TB02UB02VB02WB02XB02YB02ZB02aB02bB02cB02dB02eB02fB02gB02hB02iB02jB02kB02lB02mB02nB2VLB11y+wIAAChNjQhNjghNjwhNkAhNkQhNkghNkwhNlAhNlQhNlghNlwhNmAhNmQhNmghNsQhNsghNswhNtAhNtQhNtghNtwhNuAhNuQhNughNuwhNvAhNvQhNvghNvwhNwAhNwQhNwghNwwhNxAhNxQhNxghNxwhNyAhNyQhNyghNywhNzAhNzQhNzghNzwhN0AhN0QhN0ghN0whN1AhN1QhN1ghN1whN2AhN2QhN2ghN2whN3AhN3QhN3ghN3whN4AhN4QhN4ghN4whldYdVDHN1cmZhY2VDb2xvcnL8AgAATewKSwF9cv0CAAAoSwJdcv4CAAAoTU8BTVABTVEBTVIBTVMBTVQBTVUBTVYBTVcBZUsDXXL/AgAAKE2XAU2YAU2ZAU2aAU2bAU2cAU2dAU2eAU2fAU2gAU2hAU2iAU3VAk3WAk3XAk3YAk3ZAk3aAk3bAk3cAk3tAk3uAk3vAk3wAk3xAk3yAk3zAk30Ak2VBE2WBE2XBE2YBE2ZBE2aBE2bBE2cBE2dBE2eBE2fBE2gBGVLBF1yAAMAAChNBARNBQRNBgRNBwRNCARNCQRNCgRlSwVdcgEDAAAoTaEFTaIFTaMFTaQFTaUFTaYFTacFTagFTakFTaoFTasFTawFTa0FTa4FTa8FTbAFTbEFTbIFTbMFTbQFTbUFTdcHTdgHTdkHTdoHTdsHTdwHTd0HTd4HTd8HTeAHTeEHTeIHTeMHTeQHTeUHTeYHTecHTegHTekHTeoHTesHTewHTe0HTe4HTe8HTfAHTfEHTfIHTfMHTfQHTfUHTfYHTfcHTfgHTfkHTfoHTfsHTfwHTf0HTf4HTf8HTQAITQcITQgITQkITQoITQsITQwITQ0ITQ4ITQ8ITRAITREITRIITRMITRQITRUITRYITRcITRgITRkITR8ITSAITSEITSIITSMITSQITSUITSYITScITSgITSkITSoITSsITSwITS0ITS4ITS8ITTAITTEITTIITTMITTQITTUITTYITTcITTgITTkITToITTsITTwITT0ITUwITU0ITU4ITU8ITVAITVEITVIITVMITVQITVUITVYITVcITVgITVkITVoITVsITVwITV0ITV4ITV8ITWAITWEITWIITWMITWQITWUITWYITW8ITXAITXEITXIITXMITXQITXUITXYITXcITXgITXkITXoITXsITXwITX0ITX4ITX8ITYAITYEITYIITYMITYQITYUITYYITYcITYgITYkITYoITYsITYwIZUsGXXICAwAAKE3KBk3LBk3MBk3NBk3OBk3PBk3QBk3RBk3SBk3TBk3UBk3VBk3WBk3XBk3YBk3ZBk3aBk3bBk3cBk3dBk3eBk3fBk3gBk3hBk3iBk3jBk3kBk3lBk3mBk3nBk3oBk3pBk3qBk3rBk3sBk3tBk3uBk3vBk3wBk34Bk35Bk36Bk37Bk38Bk39Bk3+Bk3/Bk0AB00BB00CB00DB00EB00FB00GB00HB00IB00JB00KB00LB00MB00NB00OB00PB00QB00RB00SB00TB00UB00VB00WB00XB00YB00ZB00aB00bB00cB00dB00eB00fB00gB00hB00iB00jB00kB00lB00mB00nB00oB00pB00qB00rB00sB00tB00uB00vB00wB00xB00yB00zB000B001B002B003B004B005B006B007B008B009B00+B00/B01AB01BB01CB01DB01EB01FB01GB01HB01IB01JB01KB01LB01MB01NB01OB01PB01QB01RB01SB01TB01UB01VB01WB01XB01YB01ZB01aB01bB01cB01dB01eB01fB01gB01hB01iB01jB01kB01lB01mB01nB01oB01pB01qB01rB01sB01tB01uB01vB01wB01xB01yB01zB010B011B012B013B014B015B016B017B018B019B01+B01/B02AB02BB02CB02DB02EB02FB02GB02HB02IB02JB02KB02LB02MB02NB02OB02PB02QB02RB02SB02TB02UB02VB02WB02XB02YB02ZB02aB02bB02cB02dB02eB02fB02gB02hB02iB02jB02kB02lB02mB02nB2VLB11yAwMAAChNjQhNjghNjwhNkAhNkQhNkghNkwhNlAhNlQhNlghNlwhNmAhNmQhNmghNsQhNsghNswhNtAhNtQhNtghNtwhNuAhNuQhNughNuwhNvAhNvQhNvghNvwhNwAhNwQhNwghNwwhNxAhNxQhNxghNxwhNyAhNyQhNyghNywhNzAhNzQhNzghNzwhN0AhN0QhN0ghN0whN1AhN1QhN1ghN1whN2AhN2QhN2ghN2whN3AhN3QhN3ghN3whN4AhN4QhN4ghN4whldYdVD3N1cmZhY2VDYXRlZ29yeXIEAwAATewKWAQAAABtYWlufYdVBnJhZGl1c3IFAwAATewKRz/+FHrgAAAAfXIGAwAAKEc/+j1woAAAAF1yBwMAAChLAEsJSw5LF0sbSyNLJEssSzRLPEs9S0VLRktOS1lLX0tmS2dLc0t7S4FLh0uOS5VLl0uYS5lLoEulS6xLrkuvS7BLuUvAS8RLzEvTS9VL1kvXS95L4kvpS+9L90v7TQMBTQoBTRIBTRcBTR8BTSABTSgBTTABTTYBTT4BTUUBTUYBTVgBTWABTWkBTXIBTXoBTYABTYcBTY8BTZABTaMBTasBTbMBTbsBTcQBTcwBTdIBTdkBTeEBTe0BTfQBTfYBTfcBTfgBTQACTQYCTQ4CTRQCTRwCTSMCTSgCTTECTTcCTToCTTsCTUMCTUcCTU8CTVcCTV0CTWUCTWwCTW4CTW8CTXACTXgCTX8CTYQCTY0CTZMCTZoCTaICTagCTbACTbcCTb8CTcYCTc0CTd0CTeQCTeUCTewCTfUCTf0CTQEDTQgDTQkDTRQDTRwDTSMDTSgDTTADTTgDTUADTUcDTUgDTU8DTVYDTV0DTWMDTW4DTXcDTXsDTYEDTYgDTY8DTZEDTZIDTZMDTZsDTaEDTakDTaoDTbEDTbgDTbwDTcQDTdADTdcDTdkDTdoDTdsDTeEDTecDTe0DTfMDTfsDTQMETQsETRIETR4ETSkETTAETTsETUMETUsETVEETVkETVoETWEETWIETWgETW8ETXcETX4ETYkETY8ETaEETacETbMETbsETcEETccETdAETdcETd0ETeUETe0ETe4ETfUETfkETQEFTQkFTRAFTRkFTR0FTSYFTS8FTTYFTTgFTTkFTToFTUIFTUMFTUwFTVMFTV8FTWcFTW0FTXAFTXEFTXoFTX4FTYUFTZAFTZgFTbYFTb4FTcQFTc0FTdUFTd0FTeMFTeYFTecFTe8FTfAFTfcFTf0FTQQGTQYGTQcGTQgGTRAGTRgGTSAGTSEGTSkGTTAGTTQGTTwGTUQGTUUGTUwGTU4GTU8GTVAGTVQGTVgGTWAGTWEGTWoGTW4GTXQGTXcGTXgGTX4GTYEGTYIGTYsGTZQGTZsGTaMGTa4GTboGTcIGTfEGTfgGTQAHTQsHTRcHTR8HTSYHTS0HTS4HTTUHTT0HTUIHTUkHTU8HTVcHTV8HTWcHTW4HTXYHTX4HTYMHTYsHTZYHTZ0HTagHTbQHTbwHTcMHTcoHTdIHTdcHTdsHTeQHTewHTe0HTfUHTfkHTQcITQ8ITR8ITScITS8ITTYITUwITVcITV8ITW8ITXcITXwITYQITYwITZsITaQITasITeQITewITe0ITfkITQEJTQkJTRQJTRsJTSMJTSoJTTIJTTkJTUAJTUsJTVEJTVgJTWAJTWgJTW4JTXUJTXwJTYMJTYsJTZIJTZMJTZsJTaEJTaQJTaUJTasJTa4JTa8JTbQJTbwJTcQJTcUJTc4JTdYJTd4JTeQJTewJTe0JTfgJTf8JTQQKTQwKTRMKTRoKTSIKTSkKTSsKTSwKTS0KTTUKTUAKTUgKTVAKTVYKTV0KTWgKTXAKTXcKTYIKTYkKTY8KTZYKTZoKTaEKTakKTbAKTbgKTcMKTcsKTdMKTdgKTd8KZUc/9rhR4AAAAF1yCAMAAChLA0sHSwhLDEsRSxVLFksaSx5LIksnSy9LN0tAS0lLUUtcS2JLZUtqS3ZLeUt6S35LhEuKS5FLnEujS6hLs0u3S7hLvEvDS8dLykvLS89L2kvhS+VL7EvyS/pL/k0GAU0NAU0VAU0aAU0eAU0jAU0rAU0zAU05AU1BAU1EAU1JAU1NAU1OAU1bAU1eAU1fAU1jAU1nAU1oAU1sAU1wAU1xAU11AU19AU2DAU2KAU2TAU2mAU2uAU2xAU2yAU22AU2+AU3CAU3DAU3HAU3VAU3cAU3fAU3gAU3kAU3wAU37AU0DAk0JAk0XAk0aAk0bAk0fAk0mAk0rAk0vAk0wAk00Ak0+Ak1BAk1CAk1GAk1KAk1SAk1VAk1WAk1aAk1gAk1oAk1zAk17Ak2CAk2HAk2LAk2MAk2QAk2WAk2dAk2rAk2zAk26Ak29Ak2+Ak3CAk3JAk3QAk3gAk3jAk3oAk3rAk34Ak37Ak38Ak0AA00EA00HA00MA00XA00aA00bA00fA00mA00rA00zA002A003A007A01DA01GA01LA01SA01ZA01gA01mA01xA011A012A016A01+A02EA02LA02WA02kA02oA02tA020A027A02/A03HA03TA03eA03kA03qA03wA032A03+A00CBE0OBE0VBE0hBE0sBE0zBE0+BE1BBE1CBE1GBE1UBE1YBE1dBE1gBE1lBE1rBE1yBE16BE2BBE2MBE2SBE2kBE2qBE22BE25BE26BE2+BE3EBE3KBE3OBE3PBE3TBE3aBE3gBE3oBE3xBE34BE38BE0EBU0HBU0IBU0MBU0TBU0XBU0YBU0cBU0gBU0kBU0lBU0pBU0tBU0uBU0yBU09BU1BBU1GBU1KBU1LBU1PBU1WBU1iBU1qBU10BU14BU15BU19BU2BBU2IBU2TBU2bBU2fBU2gBU25BU3HBU3LBU3MBU3QBU3YBU3gBU3qBU3zBU36BU0ABk0LBk0TBk0bBk0fBk0kBk0sBk0zBk03Bk06Bk07Bk0/Bk1DBk1IBk1TBk1XBk1bBk1kBk1oBk1pBk1tBk1xBk17Bk2FBk2JBk2KBk2OBk2SBk2TBk2XBk2eBk2mBk2xBk29Bk3FBk30Bk37Bk0DB00OB00aB00iB00pB00sB00xB004B01AB01FB01MB01SB01aB01iB01qB01xB015B02BB02GB02OB02ZB02gB02rB023B02/B03GB03NB03QB03RB03VB03aB03eB03iB03jB03nB03wB034B038B00KCE0SCE0iCE0qCE0yCE05CE1PCE1aCE1iCE1yCE16CE1/CE2CCE2DCE2HCE2eCE2iCE2jCE2nCE2uCE3nCE3wCE38CE0ECU0MCU0XCU0eCU0mCU0tCU01CU08CU1DCU1OCU1UCU1bCU1jCU1rCU1xCU14CU1/CU2GCU2OCU2RCU2WCU2eCU2oCU2yCU23CU2/CU3ICU3MCU3NCU3RCU3UCU3VCU3ZCU3nCU3rCU3wCU37CU0CCk0HCk0PCk0WCk0dCk0gCk0hCk0lCk0wCk04Ck1DCk1LCk1ZCk1gCk1rCk1zCk16Ck2FCk2MCk2SCk2ZCk2dCk2kCk2sCk2zCk27Ck3GCk3OCk3RCk3SCk3WCk3bCk3iCk3rCmVHP/dcKQAAAABdcgkDAAAoS15LckuAS4ZL7k0IAU01AU1/AU2FAU3XAU3sAU0FAk1cAk19Ak2SAk1iA02AA03PA03gA03mA03yA00QBE0dBE1tBE2OBE2UBE2mBE2yBE3ABE3GBE3cBE3zBE1eBU2DBU38BU25Bk0WB01sB02zB000CE2pCE2wCE34CE0ZCU0+CU1QCU1tCU1bCk2HCk2OCk2fCk3dCk3qCmVHP/nCj2AAAABdcgoDAAAoSwJLC0sQSxlLHUshSyZLLks2Sz9LSEtQS1NLW0thS2RLaUtsS3FLdUt9S4NLiUuQS5ZLm0uiS6dLrUuyS7tLwkvGS85L1EvZS+BL5EvrS/FL+Uv9TQUBTQwBTRQBTRkBTR0BTSIBTSoBTTIBTTgBTUABTUMBTUgBTVoBTWIBTWsBTXQBTXwBTYIBTYkBTZIBTaUBTa0BTbUBTb0BTcYBTckBTcsBTc0BTdQBTdsBTeMBTeYBTesBTe8BTfUBTfoBTQICTQgCTQsCTQ0CTQ8CTRYCTR4CTSUCTSoCTTMCTTYCTT0CTUUCTUkCTVECTVkCTV8CTWcCTW0CTXICTXoCTYECTYYCTY8CTZUCTZwCTZ8CTaECTaMCTaoCTbICTbkCTcECTcgCTc8CTd8CTeICTecCTeoCTfcCTf8CTQMDTQYDTQsDTQ4DTRYDTR4DTSUDTSoDTTIDTToDTUIDTUUDTUoDTVEDTVgDTV8DTWUDTWgDTXADTXkDTX0DTYMDTYoDTZADTZUDTZgDTZoDTZwDTaMDTacDTawDTbMDTboDTb4DTcYDTckDTc4DTdIDTdgDTd0DTeMDTekDTe8DTfUDTf0DTQEETQ0ETRQETRcETRwETSAETSMETSsETTIETTUETT0ETUUETUgETUoETUwETVMETVcETVwETV8ETWQETWoETXEETXkETYAETYMETYsETZEETaMETakETawETbEETbUETb0ETcMETckETdIETdkETd8ETecETfAETfcETfsETQMFTQsFTRIFTRsFTR8FTSgFTTEFTTcFTTwFTUAFTUUFTU4FTVUFTVgFTV0FTWEFTWkFTWwFTXMFTXwFTYAFTYcFTYoFTZIFTZoFTbgFTbsFTb0FTb8FTcYFTc8FTdcFTd8FTeIFTekFTfIFTfkFTf8FTQUGTQoGTRIGTRoGTR4GTSMGTSsGTTIGTTYGTT4GTUIGTUcGTU0GTVIGTVYGTVoGTWMGTWwGTXAGTXMGTXoGTX0GTYQGTY0GTZYGTZ0GTaUGTagGTbAGTbMGTbgGTbwGTcQGTfMGTfoGTQIHTQUHTQ0HTRAHTRUHTRkHTSEHTSgHTSsHTTAHTTcHTT8HTUQHTUsHTVEHTVkHTWEHTWkHTXAHTXgHTYAHTYUHTY0HTZAHTZgHTZ8HTaIHTaoHTa0HTbIHTbYHTb4HTcUHTcwHTdQHTdkHTd0HTeYHTe8HTfcHTfsHTQkITREITRQITSEITSkITTEITTgITU4ITVEITVkITWEITXEITXkITX4ITYYITZ0ITaYITa0ITeYITe8ITfIITfcITfsITQMJTQsJTQ4JTRYJTR0JTSUJTSwJTTQJTTsJTUIJTUUJTU0JTVMJTVoJTWIJTWoJTXAJTXcJTX4JTYUJTY0JTZAJTZUJTZ0JTaAJTacJTaoJTbEJTbYJTb4JTccJTdAJTdgJTdsJTd0JTd8JTeYJTeoJTe8JTfIJTfoJTQEKTQYKTQ4KTRUKTRwKTSQKTSoKTS8KTTcKTToKTUIKTUoKTU0KTU8KTVEKTVgKTV8KTWIKTWoKTXIKTXkKTXwKTYQKTYsKTZEKTZgKTZwKTaMKTasKTbIKTboKTb0KTcUKTc0KTdUKTdoKTeQKTekKZUc//FHrgAAAAF1yCwMAAChNeAFN7ANNZwRNdQRNTgdN8wdNBwlNIQlNCgplRz/xmZmgAAAAXXIMAwAAKE1PAU1QAU1RAU1SAU1TAU1UAU1VAU1WAU1XAU2XAU2YAU2ZAU2aAU2bAU2cAU2dAU2eAU2fAU2gAU2hAU2iAU3VAk3WAk3XAk3YAk3ZAk3aAk3bAk3cAk3tAk3uAk3vAk3wAk3xAk3yAk3zAk30Ak0EBE0FBE0GBE0HBE0IBE0JBE0KBE2VBE2WBE2XBE2YBE2ZBE2aBE2bBE2cBE2dBE2eBE2fBE2gBE2hBU2iBU2jBU2kBU2lBU2mBU2nBU2oBU2pBU2qBU2rBU2sBU2tBU2uBU2vBU2wBU2xBU2yBU2zBU20BU21BU3KBk3LBk3MBk3NBk3OBk3PBk3QBk3RBk3SBk3TBk3UBk3VBk3WBk3XBk3YBk3ZBk3aBk3bBk3cBk3dBk3eBk3fBk3gBk3hBk3iBk3jBk3kBk3lBk3mBk3nBk3oBk3pBk3qBk3rBk3sBk3tBk3uBk3vBk3wBk0BCE0CCE0DCE0ECE0FCE0GCE0aCE0bCE0cCE0dCE0eCE0+CE0/CE1ACE1BCE1CCE1DCE1ECE1FCE1GCE1HCE1ICE1JCE1KCE1LCE1nCE1oCE1pCE1qCE1rCE1sCE1tCE1uCE2NCE2OCE2PCE2QCE2RCE2SCE2TCE2UCE2VCE2WCE2XCE2YCE2ZCE2aCE2xCE2yCE2zCE20CE21CE22CE23CE24CE25CE26CE27CE28CE29CE2+CE2/CE3ACE3BCE3CCE3DCE3ECE3FCE3GCE3HCE3ICE3JCE3KCE3LCE3MCE3NCE3OCE3PCE3QCE3RCE3SCE3TCE3UCE3VCE3WCE3XCE3YCE3ZCE3aCE3bCE3cCE3dCE3eCE3fCE3gCE3hCE3iCE3jCGVHP/wo9cAAAABdcg0DAAAoS1RLVUtWS1dLWEttS25Lb0twTcoBTc4BTc8BTdABTdEBTecBTegBTekBTeoBTQwCTRACTRECTRICTRMCTTgCTTkCTaACTaQCTaUCTaYCTacCTQ8DTRADTREDTRIDTRMDTWkDTWoDTWsDTWwDTW0DTZkDTZ0DTZ4DTZ8DTaADTcoDTcsDTcwDTc0DTRgETRkETRoETRsETSQETSUETSYETScETSgETTYETTcETTgETTkETToETUkETU0ETU4ETU8ETVAETYQETYUETYYETYcETYgETa0ETa4ETa8ETbAETVkFTVoFTVsFTVwFTW4FTW8FTYsFTYwFTY0FTY4FTY8FTbwFTcAFTcEFTcIFTcMFTeQFTeUFTXUGTXYGTX8GTYAGTakGTaoGTasGTawGTa0GTbQGTbUGTbYGTbcGTQYHTQcHTQgHTQkHTQoHTREHTRIHTRMHTRQHTZEHTZIHTZMHTZQHTZUHTaMHTaQHTaUHTaYHTacHTa4HTa8HTbAHTbEHTRUITRYITRcITRgITRkITVIITVMITVQITVUITVYITfMITfQITfUITfYITQ8JTRAJTREJTRIJTRMJTUYJTUcJTUgJTUkJTUoJTaIJTaMJTawJTa0JTdwJTeAJTeEJTeIJTeMJTfMJTfQJTfUJTfYJTfcJTTsKTTwKTT0KTT4KTT8KTU4KTVIKTVMKTVQKTVUKTWMKTWQKTWUKTWYKTWcKTX0KTX4KTX8KTYAKTYEKTb4KTb8KTcAKTcEKTcIKTeUKTeYKTecKTegKZXWHVQtsYWJlbE9mZnNldHIOAwAATewKTn2HVRJtaW5pbXVtTGFiZWxSYWRpdXNyDwMAAE3sCkcAAAAAAAAAAH2HVQhkcmF3TW9kZXIQAwAATewKSwB9chEDAABLAU5dchIDAAAoTU8BSwmGchMDAABNlwFLDIZyFAMAAE3VAksIhnIVAwAATe0CSwiGchYDAABNBARLB4ZyFwMAAE2VBEsMhnIYAwAATaEFSxWGchkDAABNygZLJ4ZyGgMAAE0BCEsGhnIbAwAATRoISwWGchwDAABNPghLDoZyHQMAAE1nCEsIhnIeAwAATY0ISw6Gch8DAABNsQhLM4ZyIAMAAGWGc4dVCG9wdGlvbmFsciEDAAB9ciIDAAAoVQxzZXJpYWxOdW1iZXJyIwMAAIiJTewKSwF9ciQDAAAoSwJdciUDAABLAWFLA11yJgMAAEsCYUsEXXInAwAASwNhSwVdcigDAABLBGFLBl1yKQMAAEsFYUsHXXIqAwAASwZhSwhdcisDAABLB2FLCV1yLAMAAEsIYUsKXXItAwAASwlhSwtdci4DAABLCmFLDF1yLwMAAEsLYUsNXXIwAwAASwxhSw5dcjEDAABLDWFLD11yMgMAAEsOYUsQXXIzAwAASw9hSxFdcjQDAABLEGFLEl1yNQMAAEsRYUsTXXI2AwAASxJhSxRdcjcDAABLE2FLFV1yOAMAAEsUYUsWXXI5AwAASxVhSxddcjoDAABLFmFLGF1yOwMAAEsXYUsZXXI8AwAASxhhSxpdcj0DAABLGWFLG11yPgMAAEsaYUscXXI/AwAASxthSx1dckADAABLHGFLHl1yQQMAAEsdYUsfXXJCAwAASx5hSyBdckMDAABLH2FLIV1yRAMAAEsgYUsiXXJFAwAASyFhSyNdckYDAABLImFLJF1yRwMAAEsjYUslXXJIAwAASyRhSyZdckkDAABLJWFLJ11ySgMAAEsmYUsoXXJLAwAASydhSyldckwDAABLKGFLKl1yTQMAAEspYUsrXXJOAwAASyphSyxdck8DAABLK2FLLV1yUAMAAEssYUsuXXJRAwAASy1hSy9dclIDAABLLmFLMF1yUwMAAEsvYUsxXXJUAwAASzBhSzJdclUDAABLMWFLM11yVgMAAEsyYUs0XXJXAwAASzNhSzVdclgDAABLNGFLNl1yWQMAAEs1YUs3XXJaAwAASzZhSzhdclsDAABLN2FLOV1yXAMAAEs4YUs6XXJdAwAASzlhSztdcl4DAABLOmFLPF1yXwMAAEs7YUs9XXJgAwAASzxhSz5dcmEDAABLPWFLP11yYgMAAEs+YUtAXXJjAwAASz9hS0FdcmQDAABLQGFLQl1yZQMAAEtBYUtDXXJmAwAAS0JhS0RdcmcDAABLQ2FLRV1yaAMAAEtEYUtGXXJpAwAAS0VhS0ddcmoDAABLRmFLSF1yawMAAEtHYUtJXXJsAwAAS0hhS0pdcm0DAABLSWFLS11ybgMAAEtKYUtMXXJvAwAAS0thS01dcnADAABLTGFLTl1ycQMAAEtNYUtPXXJyAwAAS05hS1BdcnMDAABLT2FLUV1ydAMAAEtQYUtSXXJ1AwAAS1FhS1NdcnYDAABLUmFLVF1ydwMAAEtTYUtVXXJ4AwAAS1RhS1ZdcnkDAABLVWFLV11yegMAAEtWYUtYXXJ7AwAAS1dhS1ldcnwDAABLWGFLWl1yfQMAAEtZYUtbXXJ+AwAAS1phS1xdcn8DAABLW2FLXV1ygAMAAEtcYUteXXKBAwAAS11hS19dcoIDAABLXmFLYF1ygwMAAEtfYUthXXKEAwAAS2BhS2JdcoUDAABLYWFLY11yhgMAAEtiYUtkXXKHAwAAS2NhS2VdcogDAABLZGFLZl1yiQMAAEtlYUtnXXKKAwAAS2ZhS2hdcosDAABLZ2FLaV1yjAMAAEtoYUtqXXKNAwAAS2lhS2tdco4DAABLamFLbF1yjwMAAEtrYUttXXKQAwAAS2xhS25dcpEDAABLbWFLb11ykgMAAEtuYUtwXXKTAwAAS29hS3FdcpQDAABLcGFLcl1ylQMAAEtxYUtzXXKWAwAAS3JhS3RdcpcDAABLc2FLdV1ymAMAAEt0YUt2XXKZAwAAS3VhS3ddcpoDAABLdmFLeF1ymwMAAEt3YUt5XXKcAwAAS3hhS3pdcp0DAABLeWFLe11yngMAAEt6YUt8XXKfAwAAS3thS31dcqADAABLfGFLfl1yoQMAAEt9YUt/XXKiAwAAS35hS4BdcqMDAABLf2FLgV1ypAMAAEuAYUuCXXKlAwAAS4FhS4NdcqYDAABLgmFLhF1ypwMAAEuDYUuFXXKoAwAAS4RhS4ZdcqkDAABLhWFLh11yqgMAAEuGYUuIXXKrAwAAS4dhS4ldcqwDAABLiGFLil1yrQMAAEuJYUuLXXKuAwAAS4phS4xdcq8DAABLi2FLjV1ysAMAAEuMYUuOXXKxAwAAS41hS49dcrIDAABLjmFLkF1yswMAAEuPYUuRXXK0AwAAS5BhS5JdcrUDAABLkWFLk11ytgMAAEuSYUuUXXK3AwAAS5NhS5VdcrgDAABLlGFLll1yuQMAAEuVYUuXXXK6AwAAS5ZhS5hdcrsDAABLl2FLmV1yvAMAAEuYYUuaXXK9AwAAS5lhS5tdcr4DAABLmmFLnF1yvwMAAEubYUudXXLAAwAAS5xhS55dcsEDAABLnWFLn11ywgMAAEueYUugXXLDAwAAS59hS6FdcsQDAABLoGFLol1yxQMAAEuhYUujXXLGAwAAS6JhS6RdcscDAABLo2FLpV1yyAMAAEukYUumXXLJAwAAS6VhS6ddcsoDAABLpmFLqF1yywMAAEunYUupXXLMAwAAS6hhS6pdcs0DAABLqWFLq11yzgMAAEuqYUusXXLPAwAAS6thS61dctADAABLrGFLrl1y0QMAAEutYUuvXXLSAwAAS65hS7BdctMDAABLr2FLsV1y1AMAAEuwYUuyXXLVAwAAS7FhS7NdctYDAABLsmFLtF1y1wMAAEuzYUu1XXLYAwAAS7RhS7ZdctkDAABLtWFLt11y2gMAAEu2YUu4XXLbAwAAS7dhS7ldctwDAABLuGFLul1y3QMAAEu5YUu7XXLeAwAAS7phS7xdct8DAABLu2FLvV1y4AMAAEu8YUu+XXLhAwAAS71hS79dcuIDAABLvmFLwF1y4wMAAEu/YUvBXXLkAwAAS8BhS8JdcuUDAABLwWFLw11y5gMAAEvCYUvEXXLnAwAAS8NhS8VdcugDAABLxGFLxl1y6QMAAEvFYUvHXXLqAwAAS8ZhS8hdcusDAABLx2FLyV1y7AMAAEvIYUvKXXLtAwAAS8lhS8tdcu4DAABLymFLzF1y7wMAAEvLYUvNXXLwAwAAS8xhS85dcvEDAABLzWFLz11y8gMAAEvOYUvQXXLzAwAAS89hS9FdcvQDAABL0GFL0l1y9QMAAEvRYUvTXXL2AwAAS9JhS9RdcvcDAABL02FL1V1y+AMAAEvUYUvWXXL5AwAAS9VhS9ddcvoDAABL1mFL2F1y+wMAAEvXYUvZXXL8AwAAS9hhS9pdcv0DAABL2WFL211y/gMAAEvaYUvcXXL/AwAAS9thS91dcgAEAABL3GFL3l1yAQQAAEvdYUvfXXICBAAAS95hS+BdcgMEAABL32FL4V1yBAQAAEvgYUviXXIFBAAAS+FhS+NdcgYEAABL4mFL5F1yBwQAAEvjYUvlXXIIBAAAS+RhS+ZdcgkEAABL5WFL511yCgQAAEvmYUvoXXILBAAAS+dhS+ldcgwEAABL6GFL6l1yDQQAAEvpYUvrXXIOBAAAS+phS+xdcg8EAABL62FL7V1yEAQAAEvsYUvuXXIRBAAAS+1hS+9dchIEAABL7mFL8F1yEwQAAEvvYUvxXXIUBAAAS/BhS/JdchUEAABL8WFL811yFgQAAEvyYUv0XXIXBAAAS/NhS/VdchgEAABL9GFL9l1yGQQAAEv1YUv3XXIaBAAAS/ZhS/hdchsEAABL92FL+V1yHAQAAEv4YUv6XXIdBAAAS/lhS/tdch4EAABL+mFL/F1yHwQAAEv7YUv9XXIgBAAAS/xhS/5dciEEAABL/WFL/11yIgQAAEv+YU0AAV1yIwQAAEv/YU0BAV1yJAQAAE0AAWFNAgFdciUEAABNAQFhTQMBXXImBAAATQIBYU0EAV1yJwQAAE0DAWFNBQFdcigEAABNBAFhTQYBXXIpBAAATQUBYU0HAV1yKgQAAE0GAWFNCAFdcisEAABNBwFhTQkBXXIsBAAATQgBYU0KAV1yLQQAAE0JAWFNCwFdci4EAABNCgFhTQwBXXIvBAAATQsBYU0NAV1yMAQAAE0MAWFNDgFdcjEEAABNDQFhTQ8BXXIyBAAATQ4BYU0QAV1yMwQAAE0PAWFNEQFdcjQEAABNEAFhTRIBXXI1BAAATREBYU0TAV1yNgQAAE0SAWFNFAFdcjcEAABNEwFhTRUBXXI4BAAATRQBYU0WAV1yOQQAAE0VAWFNFwFdcjoEAABNFgFhTRgBXXI7BAAATRcBYU0ZAV1yPAQAAE0YAWFNGgFdcj0EAABNGQFhTRsBXXI+BAAATRoBYU0cAV1yPwQAAE0bAWFNHQFdckAEAABNHAFhTR4BXXJBBAAATR0BYU0fAV1yQgQAAE0eAWFNIAFdckMEAABNHwFhTSEBXXJEBAAATSABYU0iAV1yRQQAAE0hAWFNIwFdckYEAABNIgFhTSQBXXJHBAAATSMBYU0lAV1ySAQAAE0kAWFNJgFdckkEAABNJQFhTScBXXJKBAAATSYBYU0oAV1ySwQAAE0nAWFNKQFdckwEAABNKAFhTSoBXXJNBAAATSkBYU0rAV1yTgQAAE0qAWFNLAFdck8EAABNKwFhTS0BXXJQBAAATSwBYU0uAV1yUQQAAE0tAWFNLwFdclIEAABNLgFhTTABXXJTBAAATS8BYU0xAV1yVAQAAE0wAWFNMgFdclUEAABNMQFhTTMBXXJWBAAATTIBYU00AV1yVwQAAE0zAWFNNQFdclgEAABNNAFhTTYBXXJZBAAATTUBYU03AV1yWgQAAE02AWFNOAFdclsEAABNNwFhTTkBXXJcBAAATTgBYU06AV1yXQQAAE05AWFNOwFdcl4EAABNOgFhTTwBXXJfBAAATTsBYU09AV1yYAQAAE08AWFNPgFdcmEEAABNPQFhTT8BXXJiBAAATT4BYU1AAV1yYwQAAE0/AWFNQQFdcmQEAABNQAFhTUIBXXJlBAAATUEBYU1DAV1yZgQAAE1CAWFNRAFdcmcEAABNQwFhTUUBXXJoBAAATUQBYU1GAV1yaQQAAE1FAWFNRwFdcmoEAABNRgFhTUgBXXJrBAAATUcBYU1JAV1ybAQAAE1IAWFNSgFdcm0EAABNSQFhTUsBXXJuBAAATUoBYU1MAV1ybwQAAE1LAWFNTQFdcnAEAABNTAFhTU4BXXJxBAAATU0BYU1PAV1ycgQAAE1OAWFNUAFdcnMEAABNTwFhTVEBXXJ0BAAATVABYU1SAV1ydQQAAE1RAWFNUwFdcnYEAABNUgFhTVQBXXJ3BAAATVMBYU1VAV1yeAQAAE1UAWFNVgFdcnkEAABNVQFhTVcBXXJ6BAAATVYBYU1YAV1yewQAAE1XAWFNWQFdcnwEAABNWAFhTVoBXXJ9BAAATVkBYU1bAV1yfgQAAE1aAWFNXAFdcn8EAABNWwFhTV0BXXKABAAATVwBYU1eAV1ygQQAAE1dAWFNXwFdcoIEAABNXgFhTWABXXKDBAAATV8BYU1hAV1yhAQAAE1gAWFNYgFdcoUEAABNYQFhTWMBXXKGBAAATWIBYU1kAV1yhwQAAE1jAWFNZQFdcogEAABNZAFhTWYBXXKJBAAATWUBYU1nAV1yigQAAE1mAWFNaAFdcosEAABNZwFhTWkBXXKMBAAATWgBYU1qAV1yjQQAAE1pAWFNawFdco4EAABNagFhTWwBXXKPBAAATWsBYU1tAV1ykAQAAE1sAWFNbgFdcpEEAABNbQFhTW8BXXKSBAAATW4BYU1wAV1ykwQAAE1vAWFNcQFdcpQEAABNcAFhTXIBXXKVBAAATXEBYU1zAV1ylgQAAE1yAWFNdAFdcpcEAABNcwFhTXUBXXKYBAAATXQBYU12AV1ymQQAAE11AWFNdwFdcpoEAABNdgFhTXgBXXKbBAAATXcBYU15AV1ynAQAAE14AWFNegFdcp0EAABNeQFhTXsBXXKeBAAATXoBYU18AV1ynwQAAE17AWFNfQFdcqAEAABNfAFhTX4BXXKhBAAATX0BYU1/AV1yogQAAE1+AWFNgAFdcqMEAABNfwFhTYEBXXKkBAAATYABYU2CAV1ypQQAAE2BAWFNgwFdcqYEAABNggFhTYQBXXKnBAAATYMBYU2FAV1yqAQAAE2EAWFNhgFdcqkEAABNhQFhTYcBXXKqBAAATYYBYU2IAV1yqwQAAE2HAWFNiQFdcqwEAABNiAFhTYoBXXKtBAAATYkBYU2LAV1yrgQAAE2KAWFNjAFdcq8EAABNiwFhTY0BXXKwBAAATYwBYU2OAV1ysQQAAE2NAWFNjwFdcrIEAABNjgFhTZABXXKzBAAATY8BYU2RAV1ytAQAAE2QAWFNkgFdcrUEAABNkQFhTZMBXXK2BAAATZIBYU2UAV1ytwQAAE2TAWFNlQFdcrgEAABNlAFhTZYBXXK5BAAATZUBYU2XAV1yugQAAE2WAWFNmAFdcrsEAABNlwFhTZkBXXK8BAAATZgBYU2aAV1yvQQAAE2ZAWFNmwFdcr4EAABNmgFhTZwBXXK/BAAATZsBYU2dAV1ywAQAAE2cAWFNngFdcsEEAABNnQFhTZ8BXXLCBAAATZ4BYU2gAV1ywwQAAE2fAWFNoQFdcsQEAABNoAFhTaIBXXLFBAAATaEBYU2jAV1yxgQAAE2iAWFNpAFdcscEAABNowFhTaUBXXLIBAAATaQBYU2mAV1yyQQAAE2lAWFNpwFdcsoEAABNpgFhTagBXXLLBAAATacBYU2pAV1yzAQAAE2oAWFNqgFdcs0EAABNqQFhTasBXXLOBAAATaoBYU2sAV1yzwQAAE2rAWFNrQFdctAEAABNrAFhTa4BXXLRBAAATa0BYU2vAV1y0gQAAE2uAWFNsAFdctMEAABNrwFhTbEBXXLUBAAATbABYU2yAV1y1QQAAE2xAWFNswFdctYEAABNsgFhTbQBXXLXBAAATbMBYU21AV1y2AQAAE20AWFNtgFdctkEAABNtQFhTbcBXXLaBAAATbYBYU24AV1y2wQAAE23AWFNuQFdctwEAABNuAFhTboBXXLdBAAATbkBYU27AV1y3gQAAE26AWFNvAFdct8EAABNuwFhTb0BXXLgBAAATbwBYU2+AV1y4QQAAE29AWFNvwFdcuIEAABNvgFhTcABXXLjBAAATb8BYU3BAV1y5AQAAE3AAWFNwgFdcuUEAABNwQFhTcMBXXLmBAAATcIBYU3EAV1y5wQAAE3DAWFNxQFdcugEAABNxAFhTcYBXXLpBAAATcUBYU3HAV1y6gQAAE3GAWFNyAFdcusEAABNxwFhTckBXXLsBAAATcgBYU3KAV1y7QQAAE3JAWFNywFdcu4EAABNygFhTcwBXXLvBAAATcsBYU3NAV1y8AQAAE3MAWFNzgFdcvEEAABNzQFhTc8BXXLyBAAATc4BYU3QAV1y8wQAAE3PAWFN0QFdcvQEAABN0AFhTdIBXXL1BAAATdEBYU3TAV1y9gQAAE3SAWFN1AFdcvcEAABN0wFhTdUBXXL4BAAATdQBYU3WAV1y+QQAAE3VAWFN1wFdcvoEAABN1gFhTdgBXXL7BAAATdcBYU3ZAV1y/AQAAE3YAWFN2gFdcv0EAABN2QFhTdsBXXL+BAAATdoBYU3cAV1y/wQAAE3bAWFN3QFdcgAFAABN3AFhTd4BXXIBBQAATd0BYU3fAV1yAgUAAE3eAWFN4AFdcgMFAABN3wFhTeEBXXIEBQAATeABYU3iAV1yBQUAAE3hAWFN4wFdcgYFAABN4gFhTeQBXXIHBQAATeMBYU3lAV1yCAUAAE3kAWFN5gFdcgkFAABN5QFhTecBXXIKBQAATeYBYU3oAV1yCwUAAE3nAWFN6QFdcgwFAABN6AFhTeoBXXINBQAATekBYU3rAV1yDgUAAE3qAWFN7AFdcg8FAABN6wFhTe0BXXIQBQAATewBYU3uAV1yEQUAAE3tAWFN7wFdchIFAABN7gFhTfABXXITBQAATe8BYU3xAV1yFAUAAE3wAWFN8gFdchUFAABN8QFhTfMBXXIWBQAATfIBYU30AV1yFwUAAE3zAWFN9QFdchgFAABN9AFhTfYBXXIZBQAATfUBYU33AV1yGgUAAE32AWFN+AFdchsFAABN9wFhTfkBXXIcBQAATfgBYU36AV1yHQUAAE35AWFN+wFdch4FAABN+gFhTfwBXXIfBQAATfsBYU39AV1yIAUAAE38AWFN/gFdciEFAABN/QFhTf8BXXIiBQAATf4BYU0AAl1yIwUAAE3/AWFNAQJdciQFAABNAAJhTQICXXIlBQAATQECYU0DAl1yJgUAAE0CAmFNBAJdcicFAABNAwJhTQUCXXIoBQAATQQCYU0GAl1yKQUAAE0FAmFNBwJdcioFAABNBgJhTQgCXXIrBQAATQcCYU0JAl1yLAUAAE0IAmFNCgJdci0FAABNCQJhTQsCXXIuBQAATQoCYU0MAl1yLwUAAE0LAmFNDQJdcjAFAABNDAJhTQ4CXXIxBQAATQ0CYU0PAl1yMgUAAE0OAmFNEAJdcjMFAABNDwJhTRECXXI0BQAATRACYU0SAl1yNQUAAE0RAmFNEwJdcjYFAABNEgJhTRQCXXI3BQAATRMCYU0VAl1yOAUAAE0UAmFNFgJdcjkFAABNFQJhTRcCXXI6BQAATRYCYU0YAl1yOwUAAE0XAmFNGQJdcjwFAABNGAJhTRoCXXI9BQAATRkCYU0bAl1yPgUAAE0aAmFNHAJdcj8FAABNGwJhTR0CXXJABQAATRwCYU0eAl1yQQUAAE0dAmFNHwJdckIFAABNHgJhTSACXXJDBQAATR8CYU0hAl1yRAUAAE0gAmFNIgJdckUFAABNIQJhTSMCXXJGBQAATSICYU0kAl1yRwUAAE0jAmFNJQJdckgFAABNJAJhTSYCXXJJBQAATSUCYU0nAl1ySgUAAE0mAmFNKAJdcksFAABNJwJhTSkCXXJMBQAATSgCYU0qAl1yTQUAAE0pAmFNKwJdck4FAABNKgJhTSwCXXJPBQAATSsCYU0tAl1yUAUAAE0sAmFNLgJdclEFAABNLQJhTS8CXXJSBQAATS4CYU0wAl1yUwUAAE0vAmFNMQJdclQFAABNMAJhTTICXXJVBQAATTECYU0zAl1yVgUAAE0yAmFNNAJdclcFAABNMwJhTTUCXXJYBQAATTQCYU02Al1yWQUAAE01AmFNNwJdcloFAABNNgJhTTgCXXJbBQAATTcCYU05Al1yXAUAAE04AmFNOgJdcl0FAABNOQJhTTsCXXJeBQAATToCYU08Al1yXwUAAE07AmFNPQJdcmAFAABNPAJhTT4CXXJhBQAATT0CYU0/Al1yYgUAAE0+AmFNQAJdcmMFAABNPwJhTUECXXJkBQAATUACYU1CAl1yZQUAAE1BAmFNQwJdcmYFAABNQgJhTUQCXXJnBQAATUMCYU1FAl1yaAUAAE1EAmFNRgJdcmkFAABNRQJhTUcCXXJqBQAATUYCYU1IAl1yawUAAE1HAmFNSQJdcmwFAABNSAJhTUoCXXJtBQAATUkCYU1LAl1ybgUAAE1KAmFNTAJdcm8FAABNSwJhTU0CXXJwBQAATUwCYU1OAl1ycQUAAE1NAmFNTwJdcnIFAABNTgJhTVACXXJzBQAATU8CYU1RAl1ydAUAAE1QAmFNUgJdcnUFAABNUQJhTVMCXXJ2BQAATVICYU1UAl1ydwUAAE1TAmFNVQJdcngFAABNVAJhTVYCXXJ5BQAATVUCYU1XAl1yegUAAE1WAmFNWAJdcnsFAABNVwJhTVkCXXJ8BQAATVgCYU1aAl1yfQUAAE1ZAmFNWwJdcn4FAABNWgJhTVwCXXJ/BQAATVsCYU1dAl1ygAUAAE1cAmFNXgJdcoEFAABNXQJhTV8CXXKCBQAATV4CYU1gAl1ygwUAAE1fAmFNYQJdcoQFAABNYAJhTWICXXKFBQAATWECYU1jAl1yhgUAAE1iAmFNZAJdcocFAABNYwJhTWUCXXKIBQAATWQCYU1mAl1yiQUAAE1lAmFNZwJdcooFAABNZgJhTWgCXXKLBQAATWcCYU1pAl1yjAUAAE1oAmFNagJdco0FAABNaQJhTWsCXXKOBQAATWoCYU1sAl1yjwUAAE1rAmFNbQJdcpAFAABNbAJhTW4CXXKRBQAATW0CYU1vAl1ykgUAAE1uAmFNcAJdcpMFAABNbwJhTXECXXKUBQAATXACYU1yAl1ylQUAAE1xAmFNcwJdcpYFAABNcgJhTXQCXXKXBQAATXMCYU11Al1ymAUAAE10AmFNdgJdcpkFAABNdQJhTXcCXXKaBQAATXYCYU14Al1ymwUAAE13AmFNeQJdcpwFAABNeAJhTXoCXXKdBQAATXkCYU17Al1yngUAAE16AmFNfAJdcp8FAABNewJhTX0CXXKgBQAATXwCYU1+Al1yoQUAAE19AmFNfwJdcqIFAABNfgJhTYACXXKjBQAATX8CYU2BAl1ypAUAAE2AAmFNggJdcqUFAABNgQJhTYMCXXKmBQAATYICYU2EAl1ypwUAAE2DAmFNhQJdcqgFAABNhAJhTYYCXXKpBQAATYUCYU2HAl1yqgUAAE2GAmFNiAJdcqsFAABNhwJhTYkCXXKsBQAATYgCYU2KAl1yrQUAAE2JAmFNiwJdcq4FAABNigJhTYwCXXKvBQAATYsCYU2NAl1ysAUAAE2MAmFNjgJdcrEFAABNjQJhTY8CXXKyBQAATY4CYU2QAl1yswUAAE2PAmFNkQJdcrQFAABNkAJhTZICXXK1BQAATZECYU2TAl1ytgUAAE2SAmFNlAJdcrcFAABNkwJhTZUCXXK4BQAATZQCYU2WAl1yuQUAAE2VAmFNlwJdcroFAABNlgJhTZgCXXK7BQAATZcCYU2ZAl1yvAUAAE2YAmFNmgJdcr0FAABNmQJhTZsCXXK+BQAATZoCYU2cAl1yvwUAAE2bAmFNnQJdcsAFAABNnAJhTZ4CXXLBBQAATZ0CYU2fAl1ywgUAAE2eAmFNoAJdcsMFAABNnwJhTaECXXLEBQAATaACYU2iAl1yxQUAAE2hAmFNowJdcsYFAABNogJhTaQCXXLHBQAATaMCYU2lAl1yyAUAAE2kAmFNpgJdcskFAABNpQJhTacCXXLKBQAATaYCYU2oAl1yywUAAE2nAmFNqQJdcswFAABNqAJhTaoCXXLNBQAATakCYU2rAl1yzgUAAE2qAmFNrAJdcs8FAABNqwJhTa0CXXLQBQAATawCYU2uAl1y0QUAAE2tAmFNrwJdctIFAABNrgJhTbACXXLTBQAATa8CYU2xAl1y1AUAAE2wAmFNsgJdctUFAABNsQJhTbMCXXLWBQAATbICYU20Al1y1wUAAE2zAmFNtQJdctgFAABNtAJhTbYCXXLZBQAATbUCYU23Al1y2gUAAE22AmFNuAJdctsFAABNtwJhTbkCXXLcBQAATbgCYU26Al1y3QUAAE25AmFNuwJdct4FAABNugJhTbwCXXLfBQAATbsCYU29Al1y4AUAAE28AmFNvgJdcuEFAABNvQJhTb8CXXLiBQAATb4CYU3AAl1y4wUAAE2/AmFNwQJdcuQFAABNwAJhTcICXXLlBQAATcECYU3DAl1y5gUAAE3CAmFNxAJdcucFAABNwwJhTcUCXXLoBQAATcQCYU3GAl1y6QUAAE3FAmFNxwJdcuoFAABNxgJhTcgCXXLrBQAATccCYU3JAl1y7AUAAE3IAmFNygJdcu0FAABNyQJhTcsCXXLuBQAATcoCYU3MAl1y7wUAAE3LAmFNzQJdcvAFAABNzAJhTc4CXXLxBQAATc0CYU3PAl1y8gUAAE3OAmFN0AJdcvMFAABNzwJhTdECXXL0BQAATdACYU3SAl1y9QUAAE3RAmFN0wJdcvYFAABN0gJhTdQCXXL3BQAATdMCYU3VAl1y+AUAAE3UAmFN1gJdcvkFAABN1QJhTdcCXXL6BQAATdYCYU3YAl1y+wUAAE3XAmFN2QJdcvwFAABN2AJhTdoCXXL9BQAATdkCYU3bAl1y/gUAAE3aAmFN3AJdcv8FAABN2wJhTd0CXXIABgAATdwCYU3eAl1yAQYAAE3dAmFN3wJdcgIGAABN3gJhTeACXXIDBgAATd8CYU3hAl1yBAYAAE3gAmFN4gJdcgUGAABN4QJhTeMCXXIGBgAATeICYU3kAl1yBwYAAE3jAmFN5QJdcggGAABN5AJhTeYCXXIJBgAATeUCYU3nAl1yCgYAAE3mAmFN6AJdcgsGAABN5wJhTekCXXIMBgAATegCYU3qAl1yDQYAAE3pAmFN6wJdcg4GAABN6gJhTewCXXIPBgAATesCYU3tAl1yEAYAAE3sAmFN7gJdchEGAABN7QJhTe8CXXISBgAATe4CYU3wAl1yEwYAAE3vAmFN8QJdchQGAABN8AJhTfICXXIVBgAATfECYU3zAl1yFgYAAE3yAmFN9AJdchcGAABN8wJhTfUCXXIYBgAATfQCYU32Al1yGQYAAE31AmFN9wJdchoGAABN9gJhTfgCXXIbBgAATfcCYU35Al1yHAYAAE34AmFN+gJdch0GAABN+QJhTfsCXXIeBgAATfoCYU38Al1yHwYAAE37AmFN/QJdciAGAABN/AJhTf4CXXIhBgAATf0CYU3/Al1yIgYAAE3+AmFNAANdciMGAABN/wJhTQEDXXIkBgAATQADYU0CA11yJQYAAE0BA2FNAwNdciYGAABNAgNhTQQDXXInBgAATQMDYU0FA11yKAYAAE0EA2FNBgNdcikGAABNBQNhTQcDXXIqBgAATQYDYU0IA11yKwYAAE0HA2FNCQNdciwGAABNCANhTQoDXXItBgAATQkDYU0LA11yLgYAAE0KA2FNDANdci8GAABNCwNhTQ0DXXIwBgAATQwDYU0OA11yMQYAAE0NA2FNDwNdcjIGAABNDgNhTRADXXIzBgAATQ8DYU0RA11yNAYAAE0QA2FNEgNdcjUGAABNEQNhTRMDXXI2BgAATRIDYU0UA11yNwYAAE0TA2FNFQNdcjgGAABNFANhTRYDXXI5BgAATRUDYU0XA11yOgYAAE0WA2FNGANdcjsGAABNFwNhTRkDXXI8BgAATRgDYU0aA11yPQYAAE0ZA2FNGwNdcj4GAABNGgNhTRwDXXI/BgAATRsDYU0dA11yQAYAAE0cA2FNHgNdckEGAABNHQNhTR8DXXJCBgAATR4DYU0gA11yQwYAAE0fA2FNIQNdckQGAABNIANhTSIDXXJFBgAATSEDYU0jA11yRgYAAE0iA2FNJANdckcGAABNIwNhTSUDXXJIBgAATSQDYU0mA11ySQYAAE0lA2FNJwNdckoGAABNJgNhTSgDXXJLBgAATScDYU0pA11yTAYAAE0oA2FNKgNdck0GAABNKQNhTSsDXXJOBgAATSoDYU0sA11yTwYAAE0rA2FNLQNdclAGAABNLANhTS4DXXJRBgAATS0DYU0vA11yUgYAAE0uA2FNMANdclMGAABNLwNhTTEDXXJUBgAATTADYU0yA11yVQYAAE0xA2FNMwNdclYGAABNMgNhTTQDXXJXBgAATTMDYU01A11yWAYAAE00A2FNNgNdclkGAABNNQNhTTcDXXJaBgAATTYDYU04A11yWwYAAE03A2FNOQNdclwGAABNOANhTToDXXJdBgAATTkDYU07A11yXgYAAE06A2FNPANdcl8GAABNOwNhTT0DXXJgBgAATTwDYU0+A11yYQYAAE09A2FNPwNdcmIGAABNPgNhTUADXXJjBgAATT8DYU1BA11yZAYAAE1AA2FNQgNdcmUGAABNQQNhTUMDXXJmBgAATUIDYU1EA11yZwYAAE1DA2FNRQNdcmgGAABNRANhTUYDXXJpBgAATUUDYU1HA11yagYAAE1GA2FNSANdcmsGAABNRwNhTUkDXXJsBgAATUgDYU1KA11ybQYAAE1JA2FNSwNdcm4GAABNSgNhTUwDXXJvBgAATUsDYU1NA11ycAYAAE1MA2FNTgNdcnEGAABNTQNhTU8DXXJyBgAATU4DYU1QA11ycwYAAE1PA2FNUQNdcnQGAABNUANhTVIDXXJ1BgAATVEDYU1TA11ydgYAAE1SA2FNVANdcncGAABNUwNhTVUDXXJ4BgAATVQDYU1WA11yeQYAAE1VA2FNVwNdcnoGAABNVgNhTVgDXXJ7BgAATVcDYU1ZA11yfAYAAE1YA2FNWgNdcn0GAABNWQNhTVsDXXJ+BgAATVoDYU1cA11yfwYAAE1bA2FNXQNdcoAGAABNXANhTV4DXXKBBgAATV0DYU1fA11yggYAAE1eA2FNYANdcoMGAABNXwNhTWEDXXKEBgAATWADYU1iA11yhQYAAE1hA2FNYwNdcoYGAABNYgNhTWQDXXKHBgAATWMDYU1lA11yiAYAAE1kA2FNZgNdcokGAABNZQNhTWcDXXKKBgAATWYDYU1oA11yiwYAAE1nA2FNaQNdcowGAABNaANhTWoDXXKNBgAATWkDYU1rA11yjgYAAE1qA2FNbANdco8GAABNawNhTW0DXXKQBgAATWwDYU1uA11ykQYAAE1tA2FNbwNdcpIGAABNbgNhTXADXXKTBgAATW8DYU1xA11ylAYAAE1wA2FNcgNdcpUGAABNcQNhTXMDXXKWBgAATXIDYU10A11ylwYAAE1zA2FNdQNdcpgGAABNdANhTXYDXXKZBgAATXUDYU13A11ymgYAAE12A2FNeANdcpsGAABNdwNhTXkDXXKcBgAATXgDYU16A11ynQYAAE15A2FNewNdcp4GAABNegNhTXwDXXKfBgAATXsDYU19A11yoAYAAE18A2FNfgNdcqEGAABNfQNhTX8DXXKiBgAATX4DYU2AA11yowYAAE1/A2FNgQNdcqQGAABNgANhTYIDXXKlBgAATYEDYU2DA11ypgYAAE2CA2FNhANdcqcGAABNgwNhTYUDXXKoBgAATYQDYU2GA11yqQYAAE2FA2FNhwNdcqoGAABNhgNhTYgDXXKrBgAATYcDYU2JA11yrAYAAE2IA2FNigNdcq0GAABNiQNhTYsDXXKuBgAATYoDYU2MA11yrwYAAE2LA2FNjQNdcrAGAABNjANhTY4DXXKxBgAATY0DYU2PA11ysgYAAE2OA2FNkANdcrMGAABNjwNhTZEDXXK0BgAATZADYU2SA11ytQYAAE2RA2FNkwNdcrYGAABNkgNhTZQDXXK3BgAATZMDYU2VA11yuAYAAE2UA2FNlgNdcrkGAABNlQNhTZcDXXK6BgAATZYDYU2YA11yuwYAAE2XA2FNmQNdcrwGAABNmANhTZoDXXK9BgAATZkDYU2bA11yvgYAAE2aA2FNnANdcr8GAABNmwNhTZ0DXXLABgAATZwDYU2eA11ywQYAAE2dA2FNnwNdcsIGAABNngNhTaADXXLDBgAATZ8DYU2hA11yxAYAAE2gA2FNogNdcsUGAABNoQNhTaMDXXLGBgAATaIDYU2kA11yxwYAAE2jA2FNpQNdcsgGAABNpANhTaYDXXLJBgAATaUDYU2nA11yygYAAE2mA2FNqANdcssGAABNpwNhTakDXXLMBgAATagDYU2qA11yzQYAAE2pA2FNqwNdcs4GAABNqgNhTawDXXLPBgAATasDYU2tA11y0AYAAE2sA2FNrgNdctEGAABNrQNhTa8DXXLSBgAATa4DYU2wA11y0wYAAE2vA2FNsQNdctQGAABNsANhTbIDXXLVBgAATbEDYU2zA11y1gYAAE2yA2FNtANdctcGAABNswNhTbUDXXLYBgAATbQDYU22A11y2QYAAE21A2FNtwNdctoGAABNtgNhTbgDXXLbBgAATbcDYU25A11y3AYAAE24A2FNugNdct0GAABNuQNhTbsDXXLeBgAATboDYU28A11y3wYAAE27A2FNvQNdcuAGAABNvANhTb4DXXLhBgAATb0DYU2/A11y4gYAAE2+A2FNwANdcuMGAABNvwNhTcEDXXLkBgAATcADYU3CA11y5QYAAE3BA2FNwwNdcuYGAABNwgNhTcQDXXLnBgAATcMDYU3FA11y6AYAAE3EA2FNxgNdcukGAABNxQNhTccDXXLqBgAATcYDYU3IA11y6wYAAE3HA2FNyQNdcuwGAABNyANhTcoDXXLtBgAATckDYU3LA11y7gYAAE3KA2FNzANdcu8GAABNywNhTc0DXXLwBgAATcwDYU3OA11y8QYAAE3NA2FNzwNdcvIGAABNzgNhTdADXXLzBgAATc8DYU3RA11y9AYAAE3QA2FN0gNdcvUGAABN0QNhTdMDXXL2BgAATdIDYU3UA11y9wYAAE3TA2FN1QNdcvgGAABN1ANhTdYDXXL5BgAATdUDYU3XA11y+gYAAE3WA2FN2ANdcvsGAABN1wNhTdkDXXL8BgAATdgDYU3aA11y/QYAAE3ZA2FN2wNdcv4GAABN2gNhTdwDXXL/BgAATdsDYU3dA11yAAcAAE3cA2FN3gNdcgEHAABN3QNhTd8DXXICBwAATd4DYU3gA11yAwcAAE3fA2FN4QNdcgQHAABN4ANhTeIDXXIFBwAATeEDYU3jA11yBgcAAE3iA2FN5ANdcgcHAABN4wNhTeUDXXIIBwAATeQDYU3mA11yCQcAAE3lA2FN5wNdcgoHAABN5gNhTegDXXILBwAATecDYU3pA11yDAcAAE3oA2F1KE3qA11yDQcAAE3pA2FN6wNdcg4HAABN6gNhTewDXXIPBwAATesDYU3tA11yEAcAAE3sA2FN7gNdchEHAABN7QNhTe8DXXISBwAATe4DYU3wA11yEwcAAE3vA2FN8QNdchQHAABN8ANhTfIDXXIVBwAATfEDYU3zA11yFgcAAE3yA2FN9ANdchcHAABN8wNhTfUDXXIYBwAATfQDYU32A11yGQcAAE31A2FN9wNdchoHAABN9gNhTfgDXXIbBwAATfcDYU35A11yHAcAAE34A2FN+gNdch0HAABN+QNhTfsDXXIeBwAATfoDYU38A11yHwcAAE37A2FN/QNdciAHAABN/ANhTf4DXXIhBwAATf0DYU3/A11yIgcAAE3+A2FNAARdciMHAABN/wNhTQEEXXIkBwAATQAEYU0CBF1yJQcAAE0BBGFNAwRdciYHAABNAgRhTQQEXXInBwAATQMEYU0FBF1yKAcAAE0EBGFNBgRdcikHAABNBQRhTQcEXXIqBwAATQYEYU0IBF1yKwcAAE0HBGFNCQRdciwHAABNCARhTQoEXXItBwAATQkEYU0LBF1yLgcAAE0KBGFNDARdci8HAABNCwRhTQ0EXXIwBwAATQwEYU0OBF1yMQcAAE0NBGFNDwRdcjIHAABNDgRhTRAEXXIzBwAATQ8EYU0RBF1yNAcAAE0QBGFNEgRdcjUHAABNEQRhTRMEXXI2BwAATRIEYU0UBF1yNwcAAE0TBGFNFQRdcjgHAABNFARhTRYEXXI5BwAATRUEYU0XBF1yOgcAAE0WBGFNGARdcjsHAABNFwRhTRkEXXI8BwAATRgEYU0aBF1yPQcAAE0ZBGFNGwRdcj4HAABNGgRhTRwEXXI/BwAATRsEYU0dBF1yQAcAAE0cBGFNHgRdckEHAABNHQRhTR8EXXJCBwAATR4EYU0gBF1yQwcAAE0fBGFNIQRdckQHAABNIARhTSIEXXJFBwAATSEEYU0jBF1yRgcAAE0iBGFNJARdckcHAABNIwRhTSUEXXJIBwAATSQEYU0mBF1ySQcAAE0lBGFNJwRdckoHAABNJgRhTSgEXXJLBwAATScEYU0pBF1yTAcAAE0oBGFNKgRdck0HAABNKQRhTSsEXXJOBwAATSoEYU0sBF1yTwcAAE0rBGFNLQRdclAHAABNLARhTS4EXXJRBwAATS0EYU0vBF1yUgcAAE0uBGFNMARdclMHAABNLwRhTTEEXXJUBwAATTAEYU0yBF1yVQcAAE0xBGFNMwRdclYHAABNMgRhTTQEXXJXBwAATTMEYU01BF1yWAcAAE00BGFNNgRdclkHAABNNQRhTTcEXXJaBwAATTYEYU04BF1yWwcAAE03BGFNOQRdclwHAABNOARhTToEXXJdBwAATTkEYU07BF1yXgcAAE06BGFNPARdcl8HAABNOwRhTT0EXXJgBwAATTwEYU0+BF1yYQcAAE09BGFNPwRdcmIHAABNPgRhTUAEXXJjBwAATT8EYU1BBF1yZAcAAE1ABGFNQgRdcmUHAABNQQRhTUMEXXJmBwAATUIEYU1EBF1yZwcAAE1DBGFNRQRdcmgHAABNRARhTUYEXXJpBwAATUUEYU1HBF1yagcAAE1GBGFNSARdcmsHAABNRwRhTUkEXXJsBwAATUgEYU1KBF1ybQcAAE1JBGFNSwRdcm4HAABNSgRhTUwEXXJvBwAATUsEYU1NBF1ycAcAAE1MBGFNTgRdcnEHAABNTQRhTU8EXXJyBwAATU4EYU1QBF1ycwcAAE1PBGFNUQRdcnQHAABNUARhTVIEXXJ1BwAATVEEYU1TBF1ydgcAAE1SBGFNVARdcncHAABNUwRhTVUEXXJ4BwAATVQEYU1WBF1yeQcAAE1VBGFNVwRdcnoHAABNVgRhTVgEXXJ7BwAATVcEYU1ZBF1yfAcAAE1YBGFNWgRdcn0HAABNWQRhTVsEXXJ+BwAATVoEYU1cBF1yfwcAAE1bBGFNXQRdcoAHAABNXARhTV4EXXKBBwAATV0EYU1fBF1yggcAAE1eBGFNYARdcoMHAABNXwRhTWEEXXKEBwAATWAEYU1iBF1yhQcAAE1hBGFNYwRdcoYHAABNYgRhTWQEXXKHBwAATWMEYU1lBF1yiAcAAE1kBGFNZgRdcokHAABNZQRhTWcEXXKKBwAATWYEYU1oBF1yiwcAAE1nBGFNaQRdcowHAABNaARhTWoEXXKNBwAATWkEYU1rBF1yjgcAAE1qBGFNbARdco8HAABNawRhTW0EXXKQBwAATWwEYU1uBF1ykQcAAE1tBGFNbwRdcpIHAABNbgRhTXAEXXKTBwAATW8EYU1xBF1ylAcAAE1wBGFNcgRdcpUHAABNcQRhTXMEXXKWBwAATXIEYU10BF1ylwcAAE1zBGFNdQRdcpgHAABNdARhTXYEXXKZBwAATXUEYU13BF1ymgcAAE12BGFNeARdcpsHAABNdwRhTXkEXXKcBwAATXgEYU16BF1ynQcAAE15BGFNewRdcp4HAABNegRhTXwEXXKfBwAATXsEYU19BF1yoAcAAE18BGFNfgRdcqEHAABNfQRhTX8EXXKiBwAATX4EYU2ABF1yowcAAE1/BGFNgQRdcqQHAABNgARhTYIEXXKlBwAATYEEYU2DBF1ypgcAAE2CBGFNhARdcqcHAABNgwRhTYUEXXKoBwAATYQEYU2GBF1yqQcAAE2FBGFNhwRdcqoHAABNhgRhTYgEXXKrBwAATYcEYU2JBF1yrAcAAE2IBGFNigRdcq0HAABNiQRhTYsEXXKuBwAATYoEYU2MBF1yrwcAAE2LBGFNjQRdcrAHAABNjARhTY4EXXKxBwAATY0EYU2PBF1ysgcAAE2OBGFNkARdcrMHAABNjwRhTZEEXXK0BwAATZAEYU2SBF1ytQcAAE2RBGFNkwRdcrYHAABNkgRhTZQEXXK3BwAATZMEYU2VBF1yuAcAAE2UBGFNlgRdcrkHAABNlQRhTZcEXXK6BwAATZYEYU2YBF1yuwcAAE2XBGFNmQRdcrwHAABNmARhTZoEXXK9BwAATZkEYU2bBF1yvgcAAE2aBGFNnARdcr8HAABNmwRhTZ0EXXLABwAATZwEYU2eBF1ywQcAAE2dBGFNnwRdcsIHAABNngRhTaAEXXLDBwAATZ8EYU2hBF1yxAcAAE2gBGFNogRdcsUHAABNoQRhTaMEXXLGBwAATaIEYU2kBF1yxwcAAE2jBGFNpQRdcsgHAABNpARhTaYEXXLJBwAATaUEYU2nBF1yygcAAE2mBGFNqARdcssHAABNpwRhTakEXXLMBwAATagEYU2qBF1yzQcAAE2pBGFNqwRdcs4HAABNqgRhTawEXXLPBwAATasEYU2tBF1y0AcAAE2sBGFNrgRdctEHAABNrQRhTa8EXXLSBwAATa4EYU2wBF1y0wcAAE2vBGFNsQRdctQHAABNsARhTbIEXXLVBwAATbEEYU2zBF1y1gcAAE2yBGFNtARdctcHAABNswRhTbUEXXLYBwAATbQEYU22BF1y2QcAAE21BGFNtwRdctoHAABNtgRhTbgEXXLbBwAATbcEYU25BF1y3AcAAE24BGFNugRdct0HAABNuQRhTbsEXXLeBwAATboEYU28BF1y3wcAAE27BGFNvQRdcuAHAABNvARhTb4EXXLhBwAATb0EYU2/BF1y4gcAAE2+BGFNwARdcuMHAABNvwRhTcEEXXLkBwAATcAEYU3CBF1y5QcAAE3BBGFNwwRdcuYHAABNwgRhTcQEXXLnBwAATcMEYU3FBF1y6AcAAE3EBGFNxgRdcukHAABNxQRhTccEXXLqBwAATcYEYU3IBF1y6wcAAE3HBGFNyQRdcuwHAABNyARhTcoEXXLtBwAATckEYU3LBF1y7gcAAE3KBGFNzARdcu8HAABNywRhTc0EXXLwBwAATcwEYU3OBF1y8QcAAE3NBGFNzwRdcvIHAABNzgRhTdAEXXLzBwAATc8EYU3RBF1y9AcAAE3QBGFN0gRdcvUHAABN0QRhTdMEXXL2BwAATdIEYU3UBF1y9wcAAE3TBGFN1QRdcvgHAABN1ARhTdYEXXL5BwAATdUEYU3XBF1y+gcAAE3WBGFN2ARdcvsHAABN1wRhTdkEXXL8BwAATdgEYU3aBF1y/QcAAE3ZBGFN2wRdcv4HAABN2gRhTdwEXXL/BwAATdsEYU3dBF1yAAgAAE3cBGFN3gRdcgEIAABN3QRhTd8EXXICCAAATd4EYU3gBF1yAwgAAE3fBGFN4QRdcgQIAABN4ARhTeIEXXIFCAAATeEEYU3jBF1yBggAAE3iBGFN5ARdcgcIAABN4wRhTeUEXXIICAAATeQEYU3mBF1yCQgAAE3lBGFN5wRdcgoIAABN5gRhTegEXXILCAAATecEYU3pBF1yDAgAAE3oBGFN6gRdcg0IAABN6QRhTesEXXIOCAAATeoEYU3sBF1yDwgAAE3rBGFN7QRdchAIAABN7ARhTe4EXXIRCAAATe0EYU3vBF1yEggAAE3uBGFN8ARdchMIAABN7wRhTfEEXXIUCAAATfAEYU3yBF1yFQgAAE3xBGFN8wRdchYIAABN8gRhTfQEXXIXCAAATfMEYU31BF1yGAgAAE30BGFN9gRdchkIAABN9QRhTfcEXXIaCAAATfYEYU34BF1yGwgAAE33BGFN+QRdchwIAABN+ARhTfoEXXIdCAAATfkEYU37BF1yHggAAE36BGFN/ARdch8IAABN+wRhTf0EXXIgCAAATfwEYU3+BF1yIQgAAE39BGFN/wRdciIIAABN/gRhTQAFXXIjCAAATf8EYU0BBV1yJAgAAE0ABWFNAgVdciUIAABNAQVhTQMFXXImCAAATQIFYU0EBV1yJwgAAE0DBWFNBQVdcigIAABNBAVhTQYFXXIpCAAATQUFYU0HBV1yKggAAE0GBWFNCAVdcisIAABNBwVhTQkFXXIsCAAATQgFYU0KBV1yLQgAAE0JBWFNCwVdci4IAABNCgVhTQwFXXIvCAAATQsFYU0NBV1yMAgAAE0MBWFNDgVdcjEIAABNDQVhTQ8FXXIyCAAATQ4FYU0QBV1yMwgAAE0PBWFNEQVdcjQIAABNEAVhTRIFXXI1CAAATREFYU0TBV1yNggAAE0SBWFNFAVdcjcIAABNEwVhTRUFXXI4CAAATRQFYU0WBV1yOQgAAE0VBWFNFwVdcjoIAABNFgVhTRgFXXI7CAAATRcFYU0ZBV1yPAgAAE0YBWFNGgVdcj0IAABNGQVhTRsFXXI+CAAATRoFYU0cBV1yPwgAAE0bBWFNHQVdckAIAABNHAVhTR4FXXJBCAAATR0FYU0fBV1yQggAAE0eBWFNIAVdckMIAABNHwVhTSEFXXJECAAATSAFYU0iBV1yRQgAAE0hBWFNIwVdckYIAABNIgVhTSQFXXJHCAAATSMFYU0lBV1ySAgAAE0kBWFNJgVdckkIAABNJQVhTScFXXJKCAAATSYFYU0oBV1ySwgAAE0nBWFNKQVdckwIAABNKAVhTSoFXXJNCAAATSkFYU0rBV1yTggAAE0qBWFNLAVdck8IAABNKwVhTS0FXXJQCAAATSwFYU0uBV1yUQgAAE0tBWFNLwVdclIIAABNLgVhTTAFXXJTCAAATS8FYU0xBV1yVAgAAE0wBWFNMgVdclUIAABNMQVhTTMFXXJWCAAATTIFYU00BV1yVwgAAE0zBWFNNQVdclgIAABNNAVhTTYFXXJZCAAATTUFYU03BV1yWggAAE02BWFNOAVdclsIAABNNwVhTTkFXXJcCAAATTgFYU06BV1yXQgAAE05BWFNOwVdcl4IAABNOgVhTTwFXXJfCAAATTsFYU09BV1yYAgAAE08BWFNPgVdcmEIAABNPQVhTT8FXXJiCAAATT4FYU1ABV1yYwgAAE0/BWFNQQVdcmQIAABNQAVhTUIFXXJlCAAATUEFYU1DBV1yZggAAE1CBWFNRAVdcmcIAABNQwVhTUUFXXJoCAAATUQFYU1GBV1yaQgAAE1FBWFNRwVdcmoIAABNRgVhTUgFXXJrCAAATUcFYU1JBV1ybAgAAE1IBWFNSgVdcm0IAABNSQVhTUsFXXJuCAAATUoFYU1MBV1ybwgAAE1LBWFNTQVdcnAIAABNTAVhTU4FXXJxCAAATU0FYU1PBV1ycggAAE1OBWFNUAVdcnMIAABNTwVhTVEFXXJ0CAAATVAFYU1SBV1ydQgAAE1RBWFNUwVdcnYIAABNUgVhTVQFXXJ3CAAATVMFYU1VBV1yeAgAAE1UBWFNVgVdcnkIAABNVQVhTVcFXXJ6CAAATVYFYU1YBV1yewgAAE1XBWFNWQVdcnwIAABNWAVhTVoFXXJ9CAAATVkFYU1bBV1yfggAAE1aBWFNXAVdcn8IAABNWwVhTV0FXXKACAAATVwFYU1eBV1ygQgAAE1dBWFNXwVdcoIIAABNXgVhTWAFXXKDCAAATV8FYU1hBV1yhAgAAE1gBWFNYgVdcoUIAABNYQVhTWMFXXKGCAAATWIFYU1kBV1yhwgAAE1jBWFNZQVdcogIAABNZAVhTWYFXXKJCAAATWUFYU1nBV1yiggAAE1mBWFNaAVdcosIAABNZwVhTWkFXXKMCAAATWgFYU1qBV1yjQgAAE1pBWFNawVdco4IAABNagVhTWwFXXKPCAAATWsFYU1tBV1ykAgAAE1sBWFNbgVdcpEIAABNbQVhTW8FXXKSCAAATW4FYU1wBV1ykwgAAE1vBWFNcQVdcpQIAABNcAVhTXIFXXKVCAAATXEFYU1zBV1ylggAAE1yBWFNdAVdcpcIAABNcwVhTXUFXXKYCAAATXQFYU12BV1ymQgAAE11BWFNdwVdcpoIAABNdgVhTXgFXXKbCAAATXcFYU15BV1ynAgAAE14BWFNegVdcp0IAABNeQVhTXsFXXKeCAAATXoFYU18BV1ynwgAAE17BWFNfQVdcqAIAABNfAVhTX4FXXKhCAAATX0FYU1/BV1yoggAAE1+BWFNgAVdcqMIAABNfwVhTYEFXXKkCAAATYAFYU2CBV1ypQgAAE2BBWFNgwVdcqYIAABNggVhTYQFXXKnCAAATYMFYU2FBV1yqAgAAE2EBWFNhgVdcqkIAABNhQVhTYcFXXKqCAAATYYFYU2IBV1yqwgAAE2HBWFNiQVdcqwIAABNiAVhTYoFXXKtCAAATYkFYU2LBV1yrggAAE2KBWFNjAVdcq8IAABNiwVhTY0FXXKwCAAATYwFYU2OBV1ysQgAAE2NBWFNjwVdcrIIAABNjgVhTZAFXXKzCAAATY8FYU2RBV1ytAgAAE2QBWFNkgVdcrUIAABNkQVhTZMFXXK2CAAATZIFYU2UBV1ytwgAAE2TBWFNlQVdcrgIAABNlAVhTZYFXXK5CAAATZUFYU2XBV1yuggAAE2WBWFNmAVdcrsIAABNlwVhTZkFXXK8CAAATZgFYU2aBV1yvQgAAE2ZBWFNmwVdcr4IAABNmgVhTZwFXXK/CAAATZsFYU2dBV1ywAgAAE2cBWFNngVdcsEIAABNnQVhTZ8FXXLCCAAATZ4FYU2gBV1ywwgAAE2fBWFNoQVdcsQIAABNoAVhTaIFXXLFCAAATaEFYU2jBV1yxggAAE2iBWFNpAVdcscIAABNowVhTaUFXXLICAAATaQFYU2mBV1yyQgAAE2lBWFNpwVdcsoIAABNpgVhTagFXXLLCAAATacFYU2pBV1yzAgAAE2oBWFNqgVdcs0IAABNqQVhTasFXXLOCAAATaoFYU2sBV1yzwgAAE2rBWFNrQVdctAIAABNrAVhTa4FXXLRCAAATa0FYU2vBV1y0ggAAE2uBWFNsAVdctMIAABNrwVhTbEFXXLUCAAATbAFYU2yBV1y1QgAAE2xBWFNswVdctYIAABNsgVhTbQFXXLXCAAATbMFYU21BV1y2AgAAE20BWFNtgVdctkIAABNtQVhTbcFXXLaCAAATbYFYU24BV1y2wgAAE23BWFNuQVdctwIAABNuAVhTboFXXLdCAAATbkFYU27BV1y3ggAAE26BWFNvAVdct8IAABNuwVhTb0FXXLgCAAATbwFYU2+BV1y4QgAAE29BWFNvwVdcuIIAABNvgVhTcAFXXLjCAAATb8FYU3BBV1y5AgAAE3ABWFNwgVdcuUIAABNwQVhTcMFXXLmCAAATcIFYU3EBV1y5wgAAE3DBWFNxQVdcugIAABNxAVhTcYFXXLpCAAATcUFYU3HBV1y6ggAAE3GBWFNyAVdcusIAABNxwVhTckFXXLsCAAATcgFYU3KBV1y7QgAAE3JBWFNywVdcu4IAABNygVhTcwFXXLvCAAATcsFYU3NBV1y8AgAAE3MBWFNzgVdcvEIAABNzQVhTc8FXXLyCAAATc4FYU3QBV1y8wgAAE3PBWFN0QVdcvQIAABN0AVhTdIFXXL1CAAATdEFYU3TBV1y9ggAAE3SBWFN1AVdcvcIAABN0wVhTdUFXXL4CAAATdQFYU3WBV1y+QgAAE3VBWFN1wVdcvoIAABN1gVhTdgFXXL7CAAATdcFYU3ZBV1y/AgAAE3YBWFN2gVdcv0IAABN2QVhTdsFXXL+CAAATdoFYU3cBV1y/wgAAE3bBWFN3QVdcgAJAABN3AVhTd4FXXIBCQAATd0FYU3fBV1yAgkAAE3eBWFN4AVdcgMJAABN3wVhTeEFXXIECQAATeAFYU3iBV1yBQkAAE3hBWFN4wVdcgYJAABN4gVhTeQFXXIHCQAATeMFYU3lBV1yCAkAAE3kBWFN5gVdcgkJAABN5QVhTecFXXIKCQAATeYFYU3oBV1yCwkAAE3nBWFN6QVdcgwJAABN6AVhTeoFXXINCQAATekFYU3rBV1yDgkAAE3qBWFN7AVdcg8JAABN6wVhTe0FXXIQCQAATewFYU3uBV1yEQkAAE3tBWFN7wVdchIJAABN7gVhTfAFXXITCQAATe8FYU3xBV1yFAkAAE3wBWFN8gVdchUJAABN8QVhTfMFXXIWCQAATfIFYU30BV1yFwkAAE3zBWFN9QVdchgJAABN9AVhTfYFXXIZCQAATfUFYU33BV1yGgkAAE32BWFN+AVdchsJAABN9wVhTfkFXXIcCQAATfgFYU36BV1yHQkAAE35BWFN+wVdch4JAABN+gVhTfwFXXIfCQAATfsFYU39BV1yIAkAAE38BWFN/gVdciEJAABN/QVhTf8FXXIiCQAATf4FYU0ABl1yIwkAAE3/BWFNAQZdciQJAABNAAZhTQIGXXIlCQAATQEGYU0DBl1yJgkAAE0CBmFNBAZdcicJAABNAwZhTQUGXXIoCQAATQQGYU0GBl1yKQkAAE0FBmFNBwZdcioJAABNBgZhTQgGXXIrCQAATQcGYU0JBl1yLAkAAE0IBmFNCgZdci0JAABNCQZhTQsGXXIuCQAATQoGYU0MBl1yLwkAAE0LBmFNDQZdcjAJAABNDAZhTQ4GXXIxCQAATQ0GYU0PBl1yMgkAAE0OBmFNEAZdcjMJAABNDwZhTREGXXI0CQAATRAGYU0SBl1yNQkAAE0RBmFNEwZdcjYJAABNEgZhTRQGXXI3CQAATRMGYU0VBl1yOAkAAE0UBmFNFgZdcjkJAABNFQZhTRcGXXI6CQAATRYGYU0YBl1yOwkAAE0XBmFNGQZdcjwJAABNGAZhTRoGXXI9CQAATRkGYU0bBl1yPgkAAE0aBmFNHAZdcj8JAABNGwZhTR0GXXJACQAATRwGYU0eBl1yQQkAAE0dBmFNHwZdckIJAABNHgZhTSAGXXJDCQAATR8GYU0hBl1yRAkAAE0gBmFNIgZdckUJAABNIQZhTSMGXXJGCQAATSIGYU0kBl1yRwkAAE0jBmFNJQZdckgJAABNJAZhTSYGXXJJCQAATSUGYU0nBl1ySgkAAE0mBmFNKAZdcksJAABNJwZhTSkGXXJMCQAATSgGYU0qBl1yTQkAAE0pBmFNKwZdck4JAABNKgZhTSwGXXJPCQAATSsGYU0tBl1yUAkAAE0sBmFNLgZdclEJAABNLQZhTS8GXXJSCQAATS4GYU0wBl1yUwkAAE0vBmFNMQZdclQJAABNMAZhTTIGXXJVCQAATTEGYU0zBl1yVgkAAE0yBmFNNAZdclcJAABNMwZhTTUGXXJYCQAATTQGYU02Bl1yWQkAAE01BmFNNwZdcloJAABNNgZhTTgGXXJbCQAATTcGYU05Bl1yXAkAAE04BmFNOgZdcl0JAABNOQZhTTsGXXJeCQAATToGYU08Bl1yXwkAAE07BmFNPQZdcmAJAABNPAZhTT4GXXJhCQAATT0GYU0/Bl1yYgkAAE0+BmFNQAZdcmMJAABNPwZhTUEGXXJkCQAATUAGYU1CBl1yZQkAAE1BBmFNQwZdcmYJAABNQgZhTUQGXXJnCQAATUMGYU1FBl1yaAkAAE1EBmFNRgZdcmkJAABNRQZhTUcGXXJqCQAATUYGYU1IBl1yawkAAE1HBmFNSQZdcmwJAABNSAZhTUoGXXJtCQAATUkGYU1LBl1ybgkAAE1KBmFNTAZdcm8JAABNSwZhTU0GXXJwCQAATUwGYU1OBl1ycQkAAE1NBmFNTwZdcnIJAABNTgZhTVAGXXJzCQAATU8GYU1RBl1ydAkAAE1QBmFNUgZdcnUJAABNUQZhTVMGXXJ2CQAATVIGYU1UBl1ydwkAAE1TBmFNVQZdcngJAABNVAZhTVYGXXJ5CQAATVUGYU1XBl1yegkAAE1WBmFNWAZdcnsJAABNVwZhTVkGXXJ8CQAATVgGYU1aBl1yfQkAAE1ZBmFNWwZdcn4JAABNWgZhTVwGXXJ/CQAATVsGYU1dBl1ygAkAAE1cBmFNXgZdcoEJAABNXQZhTV8GXXKCCQAATV4GYU1gBl1ygwkAAE1fBmFNYQZdcoQJAABNYAZhTWIGXXKFCQAATWEGYU1jBl1yhgkAAE1iBmFNZAZdcocJAABNYwZhTWUGXXKICQAATWQGYU1mBl1yiQkAAE1lBmFNZwZdcooJAABNZgZhTWgGXXKLCQAATWcGYU1pBl1yjAkAAE1oBmFNagZdco0JAABNaQZhTWsGXXKOCQAATWoGYU1sBl1yjwkAAE1rBmFNbQZdcpAJAABNbAZhTW4GXXKRCQAATW0GYU1vBl1ykgkAAE1uBmFNcAZdcpMJAABNbwZhTXEGXXKUCQAATXAGYU1yBl1ylQkAAE1xBmFNcwZdcpYJAABNcgZhTXQGXXKXCQAATXMGYU11Bl1ymAkAAE10BmFNdgZdcpkJAABNdQZhTXcGXXKaCQAATXYGYU14Bl1ymwkAAE13BmFNeQZdcpwJAABNeAZhTXoGXXKdCQAATXkGYU17Bl1yngkAAE16BmFNfAZdcp8JAABNewZhTX0GXXKgCQAATXwGYU1+Bl1yoQkAAE19BmFNfwZdcqIJAABNfgZhTYAGXXKjCQAATX8GYU2BBl1ypAkAAE2ABmFNggZdcqUJAABNgQZhTYMGXXKmCQAATYIGYU2EBl1ypwkAAE2DBmFNhQZdcqgJAABNhAZhTYYGXXKpCQAATYUGYU2HBl1yqgkAAE2GBmFNiAZdcqsJAABNhwZhTYkGXXKsCQAATYgGYU2KBl1yrQkAAE2JBmFNiwZdcq4JAABNigZhTYwGXXKvCQAATYsGYU2NBl1ysAkAAE2MBmFNjgZdcrEJAABNjQZhTY8GXXKyCQAATY4GYU2QBl1yswkAAE2PBmFNkQZdcrQJAABNkAZhTZIGXXK1CQAATZEGYU2TBl1ytgkAAE2SBmFNlAZdcrcJAABNkwZhTZUGXXK4CQAATZQGYU2WBl1yuQkAAE2VBmFNlwZdcroJAABNlgZhTZgGXXK7CQAATZcGYU2ZBl1yvAkAAE2YBmFNmgZdcr0JAABNmQZhTZsGXXK+CQAATZoGYU2cBl1yvwkAAE2bBmFNnQZdcsAJAABNnAZhTZ4GXXLBCQAATZ0GYU2fBl1ywgkAAE2eBmFNoAZdcsMJAABNnwZhTaEGXXLECQAATaAGYU2iBl1yxQkAAE2hBmFNowZdcsYJAABNogZhTaQGXXLHCQAATaMGYU2lBl1yyAkAAE2kBmFNpgZdcskJAABNpQZhTacGXXLKCQAATaYGYU2oBl1yywkAAE2nBmFNqQZdcswJAABNqAZhTaoGXXLNCQAATakGYU2rBl1yzgkAAE2qBmFNrAZdcs8JAABNqwZhTa0GXXLQCQAATawGYU2uBl1y0QkAAE2tBmFNrwZdctIJAABNrgZhTbAGXXLTCQAATa8GYU2xBl1y1AkAAE2wBmFNsgZdctUJAABNsQZhTbMGXXLWCQAATbIGYU20Bl1y1wkAAE2zBmFNtQZdctgJAABNtAZhTbYGXXLZCQAATbUGYU23Bl1y2gkAAE22BmFNuAZdctsJAABNtwZhTbkGXXLcCQAATbgGYU26Bl1y3QkAAE25BmFNuwZdct4JAABNugZhTbwGXXLfCQAATbsGYU29Bl1y4AkAAE28BmFNvgZdcuEJAABNvQZhTb8GXXLiCQAATb4GYU3ABl1y4wkAAE2/BmFNwQZdcuQJAABNwAZhTcIGXXLlCQAATcEGYU3DBl1y5gkAAE3CBmFNxAZdcucJAABNwwZhTcUGXXLoCQAATcQGYU3GBl1y6QkAAE3FBmFNxwZdcuoJAABNxgZhTcgGXXLrCQAATccGYU3JBl1y7AkAAE3IBmFNygZdcu0JAABNyQZhTcsGXXLuCQAATcoGYU3MBl1y7wkAAE3LBmFNzQZdcvAJAABNzAZhTc4GXXLxCQAATc0GYU3PBl1y8gkAAE3OBmFN0AZdcvMJAABNzwZhTdEGXXL0CQAATdAGYU3SBl1y9QkAAE3RBmFN0wZdcvYJAABN0gZhTdQGXXL3CQAATdMGYU3VBl1y+AkAAE3UBmFN1gZdcvkJAABN1QZhTdcGXXL6CQAATdYGYU3YBl1y+wkAAE3XBmFN2QZdcvwJAABN2AZhTdoGXXL9CQAATdkGYU3bBl1y/gkAAE3aBmFN3AZdcv8JAABN2wZhTd0GXXIACgAATdwGYU3eBl1yAQoAAE3dBmFN3wZdcgIKAABN3gZhTeAGXXIDCgAATd8GYU3hBl1yBAoAAE3gBmFN4gZdcgUKAABN4QZhTeMGXXIGCgAATeIGYU3kBl1yBwoAAE3jBmFN5QZdcggKAABN5AZhTeYGXXIJCgAATeUGYU3nBl1yCgoAAE3mBmFN6AZdcgsKAABN5wZhTekGXXIMCgAATegGYU3qBl1yDQoAAE3pBmFN6wZdcg4KAABN6gZhTewGXXIPCgAATesGYU3tBl1yEAoAAE3sBmFN7gZdchEKAABN7QZhTe8GXXISCgAATe4GYU3wBl1yEwoAAE3vBmFN8QZdchQKAABN8AZhTfIGXXIVCgAATfEGYU3zBl1yFgoAAE3yBmFN9AZdchcKAABN8wZhTfUGXXIYCgAATfQGYU32Bl1yGQoAAE31BmFN9wZdchoKAABN9gZhTfgGXXIbCgAATfcGYU35Bl1yHAoAAE34BmFN+gZdch0KAABN+QZhTfsGXXIeCgAATfoGYU38Bl1yHwoAAE37BmFN/QZdciAKAABN/AZhTf4GXXIhCgAATf0GYU3/Bl1yIgoAAE3+BmFNAAddciMKAABN/wZhTQEHXXIkCgAATQAHYU0CB11yJQoAAE0BB2FNAwddciYKAABNAgdhTQQHXXInCgAATQMHYU0FB11yKAoAAE0EB2FNBgddcikKAABNBQdhTQcHXXIqCgAATQYHYU0IB11yKwoAAE0HB2FNCQddciwKAABNCAdhTQoHXXItCgAATQkHYU0LB11yLgoAAE0KB2FNDAddci8KAABNCwdhTQ0HXXIwCgAATQwHYU0OB11yMQoAAE0NB2FNDwddcjIKAABNDgdhTRAHXXIzCgAATQ8HYU0RB11yNAoAAE0QB2FNEgddcjUKAABNEQdhTRMHXXI2CgAATRIHYU0UB11yNwoAAE0TB2FNFQddcjgKAABNFAdhTRYHXXI5CgAATRUHYU0XB11yOgoAAE0WB2FNGAddcjsKAABNFwdhTRkHXXI8CgAATRgHYU0aB11yPQoAAE0ZB2FNGwddcj4KAABNGgdhTRwHXXI/CgAATRsHYU0dB11yQAoAAE0cB2FNHgddckEKAABNHQdhTR8HXXJCCgAATR4HYU0gB11yQwoAAE0fB2FNIQddckQKAABNIAdhTSIHXXJFCgAATSEHYU0jB11yRgoAAE0iB2FNJAddckcKAABNIwdhTSUHXXJICgAATSQHYU0mB11ySQoAAE0lB2FNJwddckoKAABNJgdhTSgHXXJLCgAATScHYU0pB11yTAoAAE0oB2FNKgddck0KAABNKQdhTSsHXXJOCgAATSoHYU0sB11yTwoAAE0rB2FNLQddclAKAABNLAdhTS4HXXJRCgAATS0HYU0vB11yUgoAAE0uB2FNMAddclMKAABNLwdhTTEHXXJUCgAATTAHYU0yB11yVQoAAE0xB2FNMwddclYKAABNMgdhTTQHXXJXCgAATTMHYU01B11yWAoAAE00B2FNNgddclkKAABNNQdhTTcHXXJaCgAATTYHYU04B11yWwoAAE03B2FNOQddclwKAABNOAdhTToHXXJdCgAATTkHYU07B11yXgoAAE06B2FNPAddcl8KAABNOwdhTT0HXXJgCgAATTwHYU0+B11yYQoAAE09B2FNPwddcmIKAABNPgdhTUAHXXJjCgAATT8HYU1BB11yZAoAAE1AB2FNQgddcmUKAABNQQdhTUMHXXJmCgAATUIHYU1EB11yZwoAAE1DB2FNRQddcmgKAABNRAdhTUYHXXJpCgAATUUHYU1HB11yagoAAE1GB2FNSAddcmsKAABNRwdhTUkHXXJsCgAATUgHYU1KB11ybQoAAE1JB2FNSwddcm4KAABNSgdhTUwHXXJvCgAATUsHYU1NB11ycAoAAE1MB2FNTgddcnEKAABNTQdhTU8HXXJyCgAATU4HYU1QB11ycwoAAE1PB2FNUQddcnQKAABNUAdhTVIHXXJ1CgAATVEHYU1TB11ydgoAAE1SB2FNVAddcncKAABNUwdhTVUHXXJ4CgAATVQHYU1WB11yeQoAAE1VB2FNVwddcnoKAABNVgdhTVgHXXJ7CgAATVcHYU1ZB11yfAoAAE1YB2FNWgddcn0KAABNWQdhTVsHXXJ+CgAATVoHYU1cB11yfwoAAE1bB2FNXQddcoAKAABNXAdhTV4HXXKBCgAATV0HYU1fB11yggoAAE1eB2FNYAddcoMKAABNXwdhTWEHXXKECgAATWAHYU1iB11yhQoAAE1hB2FNYwddcoYKAABNYgdhTWQHXXKHCgAATWMHYU1lB11yiAoAAE1kB2FNZgddcokKAABNZQdhTWcHXXKKCgAATWYHYU1oB11yiwoAAE1nB2FNaQddcowKAABNaAdhTWoHXXKNCgAATWkHYU1rB11yjgoAAE1qB2FNbAddco8KAABNawdhTW0HXXKQCgAATWwHYU1uB11ykQoAAE1tB2FNbwddcpIKAABNbgdhTXAHXXKTCgAATW8HYU1xB11ylAoAAE1wB2FNcgddcpUKAABNcQdhTXMHXXKWCgAATXIHYU10B11ylwoAAE1zB2FNdQddcpgKAABNdAdhTXYHXXKZCgAATXUHYU13B11ymgoAAE12B2FNeAddcpsKAABNdwdhTXkHXXKcCgAATXgHYU16B11ynQoAAE15B2FNewddcp4KAABNegdhTXwHXXKfCgAATXsHYU19B11yoAoAAE18B2FNfgddcqEKAABNfQdhTX8HXXKiCgAATX4HYU2AB11yowoAAE1/B2FNgQddcqQKAABNgAdhTYIHXXKlCgAATYEHYU2DB11ypgoAAE2CB2FNhAddcqcKAABNgwdhTYUHXXKoCgAATYQHYU2GB11yqQoAAE2FB2FNhwddcqoKAABNhgdhTYgHXXKrCgAATYcHYU2JB11yrAoAAE2IB2FNigddcq0KAABNiQdhTYsHXXKuCgAATYoHYU2MB11yrwoAAE2LB2FNjQddcrAKAABNjAdhTY4HXXKxCgAATY0HYU2PB11ysgoAAE2OB2FNkAddcrMKAABNjwdhTZEHXXK0CgAATZAHYU2SB11ytQoAAE2RB2FNkwddcrYKAABNkgdhTZQHXXK3CgAATZMHYU2VB11yuAoAAE2UB2FNlgddcrkKAABNlQdhTZcHXXK6CgAATZYHYU2YB11yuwoAAE2XB2FNmQddcrwKAABNmAdhTZoHXXK9CgAATZkHYU2bB11yvgoAAE2aB2FNnAddcr8KAABNmwdhTZ0HXXLACgAATZwHYU2eB11ywQoAAE2dB2FNnwddcsIKAABNngdhTaAHXXLDCgAATZ8HYU2hB11yxAoAAE2gB2FNogddcsUKAABNoQdhTaMHXXLGCgAATaIHYU2kB11yxwoAAE2jB2FNpQddcsgKAABNpAdhTaYHXXLJCgAATaUHYU2nB11yygoAAE2mB2FNqAddcssKAABNpwdhTakHXXLMCgAATagHYU2qB11yzQoAAE2pB2FNqwddcs4KAABNqgdhTawHXXLPCgAATasHYU2tB11y0AoAAE2sB2FNrgddctEKAABNrQdhTa8HXXLSCgAATa4HYU2wB11y0woAAE2vB2FNsQddctQKAABNsAdhTbIHXXLVCgAATbEHYU2zB11y1goAAE2yB2FNtAddctcKAABNswdhTbUHXXLYCgAATbQHYU22B11y2QoAAE21B2FNtwddctoKAABNtgdhTbgHXXLbCgAATbcHYU25B11y3AoAAE24B2FNugddct0KAABNuQdhTbsHXXLeCgAATboHYU28B11y3woAAE27B2FNvQddcuAKAABNvAdhTb4HXXLhCgAATb0HYU2/B11y4goAAE2+B2FNwAddcuMKAABNvwdhTcEHXXLkCgAATcAHYU3CB11y5QoAAE3BB2FNwwddcuYKAABNwgdhTcQHXXLnCgAATcMHYU3FB11y6AoAAE3EB2FNxgddcukKAABNxQdhTccHXXLqCgAATcYHYU3IB11y6woAAE3HB2FNyQddcuwKAABNyAdhTcoHXXLtCgAATckHYU3LB11y7goAAE3KB2FNzAddcu8KAABNywdhTc0HXXLwCgAATcwHYU3OB11y8QoAAE3NB2FNzwddcvIKAABNzgdhTdAHXXLzCgAATc8HYU3RB11y9AoAAE3QB2F1KE3SB11y9QoAAE3RB2FN0wddcvYKAABN0gdhTdQHXXL3CgAATdMHYU3VB11y+AoAAE3UB2FN1gddcvkKAABN1QdhTdcHXXL6CgAATdYHYU3YB11y+woAAE3XB2FN2QddcvwKAABN2AdhTdoHXXL9CgAATdkHYU3bB11y/goAAE3aB2FN3Addcv8KAABN2wdhTd0HXXIACwAATdwHYU3eB11yAQsAAE3dB2FN3wddcgILAABN3gdhTeAHXXIDCwAATd8HYU3hB11yBAsAAE3gB2FN4gddcgULAABN4QdhTeMHXXIGCwAATeIHYU3kB11yBwsAAE3jB2FN5QddcggLAABN5AdhTeYHXXIJCwAATeUHYU3nB11yCgsAAE3mB2FN6AddcgsLAABN5wdhTekHXXIMCwAATegHYU3qB11yDQsAAE3pB2FN6wddcg4LAABN6gdhTewHXXIPCwAATesHYU3tB11yEAsAAE3sB2FN7gddchELAABN7QdhTe8HXXISCwAATe4HYU3wB11yEwsAAE3vB2FN8QddchQLAABN8AdhTfIHXXIVCwAATfEHYU3zB11yFgsAAE3yB2FN9AddchcLAABN8wdhTfUHXXIYCwAATfQHYU32B11yGQsAAE31B2FN9wddchoLAABN9gdhTfgHXXIbCwAATfcHYU35B11yHAsAAE34B2FN+gddch0LAABN+QdhTfsHXXIeCwAATfoHYU38B11yHwsAAE37B2FN/QddciALAABN/AdhTf4HXXIhCwAATf0HYU3/B11yIgsAAE3+B2FNAAhdciMLAABN/wdhTQEIXXIkCwAATQAIYU0CCF1yJQsAAE0BCGFNAwhdciYLAABNAghhTQQIXXInCwAATQMIYU0FCF1yKAsAAE0ECGFNBghdcikLAABNBQhhTQcIXXIqCwAATQYIYU0ICF1yKwsAAE0HCGFNCQhdciwLAABNCAhhTQoIXXItCwAATQkIYU0LCF1yLgsAAE0KCGFNDAhdci8LAABNCwhhTQ0IXXIwCwAATQwIYU0OCF1yMQsAAE0NCGFNDwhdcjILAABNDghhTRAIXXIzCwAATQ8IYU0RCF1yNAsAAE0QCGFNEghdcjULAABNEQhhTRMIXXI2CwAATRIIYU0UCF1yNwsAAE0TCGFNFQhdcjgLAABNFAhhTRYIXXI5CwAATRUIYU0XCF1yOgsAAE0WCGFNGAhdcjsLAABNFwhhTRkIXXI8CwAATRgIYU0aCF1yPQsAAE0ZCGFNGwhdcj4LAABNGghhTRwIXXI/CwAATRsIYU0dCF1yQAsAAE0cCGFNHghdckELAABNHQhhTR8IXXJCCwAATR4IYU0gCF1yQwsAAE0fCGFNIQhdckQLAABNIAhhTSIIXXJFCwAATSEIYU0jCF1yRgsAAE0iCGFNJAhdckcLAABNIwhhTSUIXXJICwAATSQIYU0mCF1ySQsAAE0lCGFNJwhdckoLAABNJghhTSgIXXJLCwAATScIYU0pCF1yTAsAAE0oCGFNKghdck0LAABNKQhhTSsIXXJOCwAATSoIYU0sCF1yTwsAAE0rCGFNLQhdclALAABNLAhhTS4IXXJRCwAATS0IYU0vCF1yUgsAAE0uCGFNMAhdclMLAABNLwhhTTEIXXJUCwAATTAIYU0yCF1yVQsAAE0xCGFNMwhdclYLAABNMghhTTQIXXJXCwAATTMIYU01CF1yWAsAAE00CGFNNghdclkLAABNNQhhTTcIXXJaCwAATTYIYU04CF1yWwsAAE03CGFNOQhdclwLAABNOAhhTToIXXJdCwAATTkIYU07CF1yXgsAAE06CGFNPAhdcl8LAABNOwhhTT0IXXJgCwAATTwIYU0+CF1yYQsAAE09CGFNPwhdcmILAABNPghhTUAIXXJjCwAATT8IYU1BCF1yZAsAAE1ACGFNQghdcmULAABNQQhhTUMIXXJmCwAATUIIYU1ECF1yZwsAAE1DCGFNRQhdcmgLAABNRAhhTUYIXXJpCwAATUUIYU1HCF1yagsAAE1GCGFNSAhdcmsLAABNRwhhTUkIXXJsCwAATUgIYU1KCF1ybQsAAE1JCGFNSwhdcm4LAABNSghhTUwIXXJvCwAATUsIYU1NCF1ycAsAAE1MCGFNTghdcnELAABNTQhhTU8IXXJyCwAATU4IYU1QCF1ycwsAAE1PCGFNUQhdcnQLAABNUAhhTVIIXXJ1CwAATVEIYU1TCF1ydgsAAE1SCGFNVAhdcncLAABNUwhhTVUIXXJ4CwAATVQIYU1WCF1yeQsAAE1VCGFNVwhdcnoLAABNVghhTVgIXXJ7CwAATVcIYU1ZCF1yfAsAAE1YCGFNWghdcn0LAABNWQhhTVsIXXJ+CwAATVoIYU1cCF1yfwsAAE1bCGFNXQhdcoALAABNXAhhTV4IXXKBCwAATV0IYU1fCF1yggsAAE1eCGFNYAhdcoMLAABNXwhhTWEIXXKECwAATWAIYU1iCF1yhQsAAE1hCGFNYwhdcoYLAABNYghhTWQIXXKHCwAATWMIYU1lCF1yiAsAAE1kCGFNZghdcokLAABNZQhhTWcIXXKKCwAATWYIYU1oCF1yiwsAAE1nCGFNaQhdcowLAABNaAhhTWoIXXKNCwAATWkIYU1rCF1yjgsAAE1qCGFNbAhdco8LAABNawhhTW0IXXKQCwAATWwIYU1uCF1ykQsAAE1tCGFNbwhdcpILAABNbghhTXAIXXKTCwAATW8IYU1xCF1ylAsAAE1wCGFNcghdcpULAABNcQhhTXMIXXKWCwAATXIIYU10CF1ylwsAAE1zCGFNdQhdcpgLAABNdAhhTXYIXXKZCwAATXUIYU13CF1ymgsAAE12CGFNeAhdcpsLAABNdwhhTXkIXXKcCwAATXgIYU16CF1ynQsAAE15CGFNewhdcp4LAABNeghhTXwIXXKfCwAATXsIYU19CF1yoAsAAE18CGFNfghdcqELAABNfQhhTX8IXXKiCwAATX4IYU2ACF1yowsAAE1/CGFNgQhdcqQLAABNgAhhTYIIXXKlCwAATYEIYU2DCF1ypgsAAE2CCGFNhAhdcqcLAABNgwhhTYUIXXKoCwAATYQIYU2GCF1yqQsAAE2FCGFNhwhdcqoLAABNhghhTYgIXXKrCwAATYcIYU2JCF1yrAsAAE2ICGFNighdcq0LAABNiQhhTYsIXXKuCwAATYoIYU2MCF1yrwsAAE2LCGFNjQhdcrALAABNjAhhTY4IXXKxCwAATY0IYU2PCF1ysgsAAE2OCGFNkAhdcrMLAABNjwhhTZEIXXK0CwAATZAIYU2SCF1ytQsAAE2RCGFNkwhdcrYLAABNkghhTZQIXXK3CwAATZMIYU2VCF1yuAsAAE2UCGFNlghdcrkLAABNlQhhTZcIXXK6CwAATZYIYU2YCF1yuwsAAE2XCGFNmQhdcrwLAABNmAhhTZoIXXK9CwAATZkIYU2bCF1yvgsAAE2aCGFNnAhdcr8LAABNmwhhTZ0IXXLACwAATZwIYU2eCF1ywQsAAE2dCGFNnwhdcsILAABNnghhTaAIXXLDCwAATZ8IYU2hCF1yxAsAAE2gCGFNoghdcsULAABNoQhhTaMIXXLGCwAATaIIYU2kCF1yxwsAAE2jCGFNpQhdcsgLAABNpAhhTaYIXXLJCwAATaUIYU2nCF1yygsAAE2mCGFNqAhdcssLAABNpwhhTakIXXLMCwAATagIYU2qCF1yzQsAAE2pCGFNqwhdcs4LAABNqghhTawIXXLPCwAATasIYU2tCF1y0AsAAE2sCGFNrghdctELAABNrQhhTa8IXXLSCwAATa4IYU2wCF1y0wsAAE2vCGFNsQhdctQLAABNsAhhTbIIXXLVCwAATbEIYU2zCF1y1gsAAE2yCGFNtAhdctcLAABNswhhTbUIXXLYCwAATbQIYU22CF1y2QsAAE21CGFNtwhdctoLAABNtghhTbgIXXLbCwAATbcIYU25CF1y3AsAAE24CGFNughdct0LAABNuQhhTbsIXXLeCwAATboIYU28CF1y3wsAAE27CGFNvQhdcuALAABNvAhhTb4IXXLhCwAATb0IYU2/CF1y4gsAAE2+CGFNwAhdcuMLAABNvwhhTcEIXXLkCwAATcAIYU3CCF1y5QsAAE3BCGFNwwhdcuYLAABNwghhTcQIXXLnCwAATcMIYU3FCF1y6AsAAE3ECGFNxghdcukLAABNxQhhTccIXXLqCwAATcYIYU3ICF1y6wsAAE3HCGFNyQhdcuwLAABNyAhhTcoIXXLtCwAATckIYU3LCF1y7gsAAE3KCGFNzAhdcu8LAABNywhhTc0IXXLwCwAATcwIYU3OCF1y8QsAAE3NCGFNzwhdcvILAABNzghhTdAIXXLzCwAATc8IYU3RCF1y9AsAAE3QCGFN0ghdcvULAABN0QhhTdMIXXL2CwAATdIIYU3UCF1y9wsAAE3TCGFN1QhdcvgLAABN1AhhTdYIXXL5CwAATdUIYU3XCF1y+gsAAE3WCGFN2AhdcvsLAABN1whhTdkIXXL8CwAATdgIYU3aCF1y/QsAAE3ZCGFN2whdcv4LAABN2ghhTdwIXXL/CwAATdsIYU3dCF1yAAwAAE3cCGFN3ghdcgEMAABN3QhhTd8IXXICDAAATd4IYU3gCF1yAwwAAE3fCGFN4QhdcgQMAABN4AhhTeIIXXIFDAAATeEIYU3jCF1yBgwAAE3iCGFN5AhdcgcMAABN4whhTeUIXXIIDAAATeQIYU3mCF1yCQwAAE3lCGFN5whdcgoMAABN5ghhTegIXXILDAAATecIYU3pCF1yDAwAAE3oCGFN6ghdcg0MAABN6QhhTesIXXIODAAATeoIYU3sCF1yDwwAAE3rCGFN7QhdchAMAABN7AhhTe4IXXIRDAAATe0IYU3vCF1yEgwAAE3uCGFN8AhdchMMAABN7whhTfEIXXIUDAAATfAIYU3yCF1yFQwAAE3xCGFN8whdchYMAABN8ghhTfQIXXIXDAAATfMIYU31CF1yGAwAAE30CGFN9ghdchkMAABN9QhhTfcIXXIaDAAATfYIYU34CF1yGwwAAE33CGFN+QhdchwMAABN+AhhTfoIXXIdDAAATfkIYU37CF1yHgwAAE36CGFN/Ahdch8MAABN+whhTf0IXXIgDAAATfwIYU3+CF1yIQwAAE39CGFN/whdciIMAABN/ghhTQAJXXIjDAAATf8IYU0BCV1yJAwAAE0ACWFNAgldciUMAABNAQlhTQMJXXImDAAATQIJYU0ECV1yJwwAAE0DCWFNBQldcigMAABNBAlhTQYJXXIpDAAATQUJYU0HCV1yKgwAAE0GCWFNCAldcisMAABNBwlhTQkJXXIsDAAATQgJYU0KCV1yLQwAAE0JCWFNCwldci4MAABNCglhTQwJXXIvDAAATQsJYU0NCV1yMAwAAE0MCWFNDgldcjEMAABNDQlhTQ8JXXIyDAAATQ4JYU0QCV1yMwwAAE0PCWFNEQldcjQMAABNEAlhTRIJXXI1DAAATREJYU0TCV1yNgwAAE0SCWFNFAldcjcMAABNEwlhTRUJXXI4DAAATRQJYU0WCV1yOQwAAE0VCWFNFwldcjoMAABNFglhTRgJXXI7DAAATRcJYU0ZCV1yPAwAAE0YCWFNGgldcj0MAABNGQlhTRsJXXI+DAAATRoJYU0cCV1yPwwAAE0bCWFNHQldckAMAABNHAlhTR4JXXJBDAAATR0JYU0fCV1yQgwAAE0eCWFNIAldckMMAABNHwlhTSEJXXJEDAAATSAJYU0iCV1yRQwAAE0hCWFNIwldckYMAABNIglhTSQJXXJHDAAATSMJYU0lCV1ySAwAAE0kCWFNJgldckkMAABNJQlhTScJXXJKDAAATSYJYU0oCV1ySwwAAE0nCWFNKQldckwMAABNKAlhTSoJXXJNDAAATSkJYU0rCV1yTgwAAE0qCWFNLAldck8MAABNKwlhTS0JXXJQDAAATSwJYU0uCV1yUQwAAE0tCWFNLwldclIMAABNLglhTTAJXXJTDAAATS8JYU0xCV1yVAwAAE0wCWFNMgldclUMAABNMQlhTTMJXXJWDAAATTIJYU00CV1yVwwAAE0zCWFNNQldclgMAABNNAlhTTYJXXJZDAAATTUJYU03CV1yWgwAAE02CWFNOAldclsMAABNNwlhTTkJXXJcDAAATTgJYU06CV1yXQwAAE05CWFNOwldcl4MAABNOglhTTwJXXJfDAAATTsJYU09CV1yYAwAAE08CWFNPgldcmEMAABNPQlhTT8JXXJiDAAATT4JYU1ACV1yYwwAAE0/CWFNQQldcmQMAABNQAlhTUIJXXJlDAAATUEJYU1DCV1yZgwAAE1CCWFNRAldcmcMAABNQwlhTUUJXXJoDAAATUQJYU1GCV1yaQwAAE1FCWFNRwldcmoMAABNRglhTUgJXXJrDAAATUcJYU1JCV1ybAwAAE1ICWFNSgldcm0MAABNSQlhTUsJXXJuDAAATUoJYU1MCV1ybwwAAE1LCWFNTQldcnAMAABNTAlhTU4JXXJxDAAATU0JYU1PCV1ycgwAAE1OCWFNUAldcnMMAABNTwlhTVEJXXJ0DAAATVAJYU1SCV1ydQwAAE1RCWFNUwldcnYMAABNUglhTVQJXXJ3DAAATVMJYU1VCV1yeAwAAE1UCWFNVgldcnkMAABNVQlhTVcJXXJ6DAAATVYJYU1YCV1yewwAAE1XCWFNWQldcnwMAABNWAlhTVoJXXJ9DAAATVkJYU1bCV1yfgwAAE1aCWFNXAldcn8MAABNWwlhTV0JXXKADAAATVwJYU1eCV1ygQwAAE1dCWFNXwldcoIMAABNXglhTWAJXXKDDAAATV8JYU1hCV1yhAwAAE1gCWFNYgldcoUMAABNYQlhTWMJXXKGDAAATWIJYU1kCV1yhwwAAE1jCWFNZQldcogMAABNZAlhTWYJXXKJDAAATWUJYU1nCV1yigwAAE1mCWFNaAldcosMAABNZwlhTWkJXXKMDAAATWgJYU1qCV1yjQwAAE1pCWFNawldco4MAABNaglhTWwJXXKPDAAATWsJYU1tCV1ykAwAAE1sCWFNbgldcpEMAABNbQlhTW8JXXKSDAAATW4JYU1wCV1ykwwAAE1vCWFNcQldcpQMAABNcAlhTXIJXXKVDAAATXEJYU1zCV1ylgwAAE1yCWFNdAldcpcMAABNcwlhTXUJXXKYDAAATXQJYU12CV1ymQwAAE11CWFNdwldcpoMAABNdglhTXgJXXKbDAAATXcJYU15CV1ynAwAAE14CWFNegldcp0MAABNeQlhTXsJXXKeDAAATXoJYU18CV1ynwwAAE17CWFNfQldcqAMAABNfAlhTX4JXXKhDAAATX0JYU1/CV1yogwAAE1+CWFNgAldcqMMAABNfwlhTYEJXXKkDAAATYAJYU2CCV1ypQwAAE2BCWFNgwldcqYMAABNgglhTYQJXXKnDAAATYMJYU2FCV1yqAwAAE2ECWFNhgldcqkMAABNhQlhTYcJXXKqDAAATYYJYU2ICV1yqwwAAE2HCWFNiQldcqwMAABNiAlhTYoJXXKtDAAATYkJYU2LCV1yrgwAAE2KCWFNjAldcq8MAABNiwlhTY0JXXKwDAAATYwJYU2OCV1ysQwAAE2NCWFNjwldcrIMAABNjglhTZAJXXKzDAAATY8JYU2RCV1ytAwAAE2QCWFNkgldcrUMAABNkQlhTZMJXXK2DAAATZIJYU2UCV1ytwwAAE2TCWFNlQldcrgMAABNlAlhTZYJXXK5DAAATZUJYU2XCV1yugwAAE2WCWFNmAldcrsMAABNlwlhTZkJXXK8DAAATZgJYU2aCV1yvQwAAE2ZCWFNmwldcr4MAABNmglhTZwJXXK/DAAATZsJYU2dCV1ywAwAAE2cCWFNngldcsEMAABNnQlhTZ8JXXLCDAAATZ4JYU2gCV1ywwwAAE2fCWFNoQldcsQMAABNoAlhTaIJXXLFDAAATaEJYU2jCV1yxgwAAE2iCWFNpAldcscMAABNowlhTaUJXXLIDAAATaQJYU2mCV1yyQwAAE2lCWFNpwldcsoMAABNpglhTagJXXLLDAAATacJYU2pCV1yzAwAAE2oCWFNqgldcs0MAABNqQlhTasJXXLODAAATaoJYU2sCV1yzwwAAE2rCWFNrQldctAMAABNrAlhTa4JXXLRDAAATa0JYU2vCV1y0gwAAE2uCWFNsAldctMMAABNrwlhTbEJXXLUDAAATbAJYU2yCV1y1QwAAE2xCWFNswldctYMAABNsglhTbQJXXLXDAAATbMJYU21CV1y2AwAAE20CWFNtgldctkMAABNtQlhTbcJXXLaDAAATbYJYU24CV1y2wwAAE23CWFNuQldctwMAABNuAlhTboJXXLdDAAATbkJYU27CV1y3gwAAE26CWFNvAldct8MAABNuwlhTb0JXXLgDAAATbwJYU2+CV1y4QwAAE29CWFNvwldcuIMAABNvglhTcAJXXLjDAAATb8JYU3BCV1y5AwAAE3ACWFNwgldcuUMAABNwQlhTcMJXXLmDAAATcIJYU3ECV1y5wwAAE3DCWFNxQldcugMAABNxAlhTcYJXXLpDAAATcUJYU3HCV1y6gwAAE3GCWFNyAldcusMAABNxwlhTckJXXLsDAAATcgJYU3KCV1y7QwAAE3JCWFNywldcu4MAABNyglhTcwJXXLvDAAATcsJYU3NCV1y8AwAAE3MCWFNzgldcvEMAABNzQlhTc8JXXLyDAAATc4JYU3QCV1y8wwAAE3PCWFN0QldcvQMAABN0AlhTdIJXXL1DAAATdEJYU3TCV1y9gwAAE3SCWFN1AldcvcMAABN0wlhTdUJXXL4DAAATdQJYU3WCV1y+QwAAE3VCWFN1wldcvoMAABN1glhTdgJXXL7DAAATdcJYU3ZCV1y/AwAAE3YCWFN2gldcv0MAABN2QlhTdsJXXL+DAAATdoJYU3cCV1y/wwAAE3bCWFN3QldcgANAABN3AlhTd4JXXIBDQAATd0JYU3fCV1yAg0AAE3eCWFN4AldcgMNAABN3wlhTeEJXXIEDQAATeAJYU3iCV1yBQ0AAE3hCWFN4wldcgYNAABN4glhTeQJXXIHDQAATeMJYU3lCV1yCA0AAE3kCWFN5gldcgkNAABN5QlhTecJXXIKDQAATeYJYU3oCV1yCw0AAE3nCWFN6QldcgwNAABN6AlhTeoJXXINDQAATekJYU3rCV1yDg0AAE3qCWFN7Aldcg8NAABN6wlhTe0JXXIQDQAATewJYU3uCV1yEQ0AAE3tCWFN7wldchINAABN7glhTfAJXXITDQAATe8JYU3xCV1yFA0AAE3wCWFN8gldchUNAABN8QlhTfMJXXIWDQAATfIJYU30CV1yFw0AAE3zCWFN9QldchgNAABN9AlhTfYJXXIZDQAATfUJYU33CV1yGg0AAE32CWFN+AldchsNAABN9wlhTfkJXXIcDQAATfgJYU36CV1yHQ0AAE35CWFN+wldch4NAABN+glhTfwJXXIfDQAATfsJYU39CV1yIA0AAE38CWFN/gldciENAABN/QlhTf8JXXIiDQAATf4JYU0ACl1yIw0AAE3/CWFNAQpdciQNAABNAAphTQIKXXIlDQAATQEKYU0DCl1yJg0AAE0CCmFNBApdcicNAABNAwphTQUKXXIoDQAATQQKYU0GCl1yKQ0AAE0FCmFNBwpdcioNAABNBgphTQgKXXIrDQAATQcKYU0JCl1yLA0AAE0ICmFNCgpdci0NAABNCQphTQsKXXIuDQAATQoKYU0MCl1yLw0AAE0LCmFNDQpdcjANAABNDAphTQ4KXXIxDQAATQ0KYU0PCl1yMg0AAE0OCmFNEApdcjMNAABNDwphTREKXXI0DQAATRAKYU0SCl1yNQ0AAE0RCmFNEwpdcjYNAABNEgphTRQKXXI3DQAATRMKYU0VCl1yOA0AAE0UCmFNFgpdcjkNAABNFQphTRcKXXI6DQAATRYKYU0YCl1yOw0AAE0XCmFNGQpdcjwNAABNGAphTRoKXXI9DQAATRkKYU0bCl1yPg0AAE0aCmFNHApdcj8NAABNGwphTR0KXXJADQAATRwKYU0eCl1yQQ0AAE0dCmFNHwpdckINAABNHgphTSAKXXJDDQAATR8KYU0hCl1yRA0AAE0gCmFNIgpdckUNAABNIQphTSMKXXJGDQAATSIKYU0kCl1yRw0AAE0jCmFNJQpdckgNAABNJAphTSYKXXJJDQAATSUKYU0nCl1ySg0AAE0mCmFNKApdcksNAABNJwphTSkKXXJMDQAATSgKYU0qCl1yTQ0AAE0pCmFNKwpdck4NAABNKgphTSwKXXJPDQAATSsKYU0tCl1yUA0AAE0sCmFNLgpdclENAABNLQphTS8KXXJSDQAATS4KYU0wCl1yUw0AAE0vCmFNMQpdclQNAABNMAphTTIKXXJVDQAATTEKYU0zCl1yVg0AAE0yCmFNNApdclcNAABNMwphTTUKXXJYDQAATTQKYU02Cl1yWQ0AAE01CmFNNwpdcloNAABNNgphTTgKXXJbDQAATTcKYU05Cl1yXA0AAE04CmFNOgpdcl0NAABNOQphTTsKXXJeDQAATToKYU08Cl1yXw0AAE07CmFNPQpdcmANAABNPAphTT4KXXJhDQAATT0KYU0/Cl1yYg0AAE0+CmFNQApdcmMNAABNPwphTUEKXXJkDQAATUAKYU1CCl1yZQ0AAE1BCmFNQwpdcmYNAABNQgphTUQKXXJnDQAATUMKYU1FCl1yaA0AAE1ECmFNRgpdcmkNAABNRQphTUcKXXJqDQAATUYKYU1ICl1yaw0AAE1HCmFNSQpdcmwNAABNSAphTUoKXXJtDQAATUkKYU1LCl1ybg0AAE1KCmFNTApdcm8NAABNSwphTU0KXXJwDQAATUwKYU1OCl1ycQ0AAE1NCmFNTwpdcnINAABNTgphTVAKXXJzDQAATU8KYU1RCl1ydA0AAE1QCmFNUgpdcnUNAABNUQphTVMKXXJ2DQAATVIKYU1UCl1ydw0AAE1TCmFNVQpdcngNAABNVAphTVYKXXJ5DQAATVUKYU1XCl1yeg0AAE1WCmFNWApdcnsNAABNVwphTVkKXXJ8DQAATVgKYU1aCl1yfQ0AAE1ZCmFNWwpdcn4NAABNWgphTVwKXXJ/DQAATVsKYU1dCl1ygA0AAE1cCmFNXgpdcoENAABNXQphTV8KXXKCDQAATV4KYU1gCl1ygw0AAE1fCmFNYQpdcoQNAABNYAphTWIKXXKFDQAATWEKYU1jCl1yhg0AAE1iCmFNZApdcocNAABNYwphTWUKXXKIDQAATWQKYU1mCl1yiQ0AAE1lCmFNZwpdcooNAABNZgphTWgKXXKLDQAATWcKYU1pCl1yjA0AAE1oCmFNagpdco0NAABNaQphTWsKXXKODQAATWoKYU1sCl1yjw0AAE1rCmFNbQpdcpANAABNbAphTW4KXXKRDQAATW0KYU1vCl1ykg0AAE1uCmFNcApdcpMNAABNbwphTXEKXXKUDQAATXAKYU1yCl1ylQ0AAE1xCmFNcwpdcpYNAABNcgphTXQKXXKXDQAATXMKYU11Cl1ymA0AAE10CmFNdgpdcpkNAABNdQphTXcKXXKaDQAATXYKYU14Cl1ymw0AAE13CmFNeQpdcpwNAABNeAphTXoKXXKdDQAATXkKYU17Cl1yng0AAE16CmFNfApdcp8NAABNewphTX0KXXKgDQAATXwKYU1+Cl1yoQ0AAE19CmFNfwpdcqINAABNfgphTYAKXXKjDQAATX8KYU2BCl1ypA0AAE2ACmFNggpdcqUNAABNgQphTYMKXXKmDQAATYIKYU2ECl1ypw0AAE2DCmFNhQpdcqgNAABNhAphTYYKXXKpDQAATYUKYU2HCl1yqg0AAE2GCmFNiApdcqsNAABNhwphTYkKXXKsDQAATYgKYU2KCl1yrQ0AAE2JCmFNiwpdcq4NAABNigphTYwKXXKvDQAATYsKYU2NCl1ysA0AAE2MCmFNjgpdcrENAABNjQphTY8KXXKyDQAATY4KYU2QCl1ysw0AAE2PCmFNkQpdcrQNAABNkAphTZIKXXK1DQAATZEKYU2TCl1ytg0AAE2SCmFNlApdcrcNAABNkwphTZUKXXK4DQAATZQKYU2WCl1yuQ0AAE2VCmFNlwpdcroNAABNlgphTZgKXXK7DQAATZcKYU2ZCl1yvA0AAE2YCmFNmgpdcr0NAABNmQphTZsKXXK+DQAATZoKYU2cCl1yvw0AAE2bCmFNnQpdcsANAABNnAphTZ4KXXLBDQAATZ0KYU2fCl1ywg0AAE2eCmFNoApdcsMNAABNnwphTaEKXXLEDQAATaAKYU2iCl1yxQ0AAE2hCmFNowpdcsYNAABNogphTaQKXXLHDQAATaMKYU2lCl1yyA0AAE2kCmFNpgpdcskNAABNpQphTacKXXLKDQAATaYKYU2oCl1yyw0AAE2nCmFNqQpdcswNAABNqAphTaoKXXLNDQAATakKYU2rCl1yzg0AAE2qCmFNrApdcs8NAABNqwphTa0KXXLQDQAATawKYU2uCl1y0Q0AAE2tCmFNrwpdctINAABNrgphTbAKXXLTDQAATa8KYU2xCl1y1A0AAE2wCmFNsgpdctUNAABNsQphTbMKXXLWDQAATbIKYU20Cl1y1w0AAE2zCmFNtQpdctgNAABNtAphTbYKXXLZDQAATbUKYU23Cl1y2g0AAE22CmFNuApdctsNAABNtwphTbkKXXLcDQAATbgKYU26Cl1y3Q0AAE25CmFNuwpdct4NAABNugphTbwKXXLfDQAATbsKYU29Cl1y4A0AAE28CmFNvgpdcuENAABNvQphTb8KXXLiDQAATb4KYU3ACl1y4w0AAE2/CmFNwQpdcuQNAABNwAphTcIKXXLlDQAATcEKYU3DCl1y5g0AAE3CCmFNxApdcucNAABNwwphTcUKXXLoDQAATcQKYU3GCl1y6Q0AAE3FCmFNxwpdcuoNAABNxgphTcgKXXLrDQAATccKYU3JCl1y7A0AAE3ICmFNygpdcu0NAABNyQphTcsKXXLuDQAATcoKYU3MCl1y7w0AAE3LCmFNzQpdcvANAABNzAphTc4KXXLxDQAATc0KYU3PCl1y8g0AAE3OCmFN0ApdcvMNAABNzwphTdEKXXL0DQAATdAKYU3SCl1y9Q0AAE3RCmFN0wpdcvYNAABN0gphTdQKXXL3DQAATdMKYU3VCl1y+A0AAE3UCmFN1gpdcvkNAABN1QphTdcKXXL6DQAATdYKYU3YCl1y+w0AAE3XCmFN2QpdcvwNAABN2AphTdoKXXL9DQAATdkKYU3bCl1y/g0AAE3aCmFN3Apdcv8NAABN2wphTd0KXXIADgAATdwKYU3eCl1yAQ4AAE3dCmFN3wpdcgIOAABN3gphTeAKXXIDDgAATd8KYU3hCl1yBA4AAE3gCmFN4gpdcgUOAABN4QphTeMKXXIGDgAATeIKYU3kCl1yBw4AAE3jCmFN5QpdcggOAABN5AphTeYKXXIJDgAATeUKYU3nCl1yCg4AAE3mCmFN6ApdcgsOAABN5wphTekKXXIMDgAATegKYU3qCl1yDQ4AAE3pCmFN6wpdcg4OAABN6gphTewKXXIPDgAATesKYXWHh1UHYmZhY3RvcnIQDgAAiIlN7ApHQEkAAAAAAAB9chEOAABHQFj/XCj1wo9dchIOAAAoSx9LIEshSyJLI0tBS0JLQ0tES0VLSktLS0xLTUupS6pLq0usS61LrkuvS8hLyUvKS8tL0EvRS9JL00vUS9VL1k12AU13AU14AU15AU0KAk0LAk0MAk0NAk0OAk0PAk0QAk0RAk0SAk0TAk0YAk0ZAk0aAk0bAk0sAk0tAk0uAk0vAk0wAk07Ak08Ak09Ak0+Ak0/Ak1AAk1BAk1CAk1DAk1EAk1FAk1GAk1HAk1IAk1JAk1KAk1LAk1MAk1NAk1OAk1PAk1QAk1RAk1SAk1TAk1UAk1VAk1WAk1bAk1cAk1pAk1qAk1rAk1sAk1tAk1uAk1vAk2IAk2JAk2KAk2LAk2MAk2XAk2YAk2ZAk3DAk3EAk3FAk3RAk3SAk3TAk3UAk0UA00VA00WA00XA00YA00ZA00aA00bA00cA00dA00eA00fA00gA00hA00iA00jA00kA00lA00mA00nA01aA01bA01cA01nA01oA01pA01qA01rA01sA01tA03IA03JA03KA03LA03MA03NA03OA03PA02CBE2DBE2EBE2FBE2GBE2HBE2IBE3bBE3cBE0QBU0RBU0SBU0TBU0UBU0VBU0WBU0XBU0YBU0ZBU0aBU0bBU0cBU0dBU0eBU0fBU0gBU0hBU0iBU0jBU0kBU0lBU0mBU0nBU0oBU0pBU0qBU0rBU0sBU0tBU0uBU0vBU0wBU0xBU0yBU0zBU00BU01BU02BU03BU04BU05BU06BU07BU08BU09BU0+BU0/BU1ABU1BBU1CBU1DBU1EBU1FBU1GBU1HBU1IBU1JBU1KBU1LBU1MBU1NBU1OBU1PBU1QBU1RBU1SBU1XBU1YBU1ZBU1aBU1bBU1cBU1dBU1eBU26BU27BU28BU29BU2+BU2/BU3ABU3BBU3CBU3DBU30BU31BU32BU0UBk0VBk0WBk0XBk0wBk0xBk0yBk0zBk00Bk01Bk02Bk03Bk04Bk05Bk06Bk07Bk08Bk09Bk0+Bk0/Bk1ABk1BBk1CBk1DBk1EBk1FBk1GBk1HBk1IBk1JBk1KBk1LBk1MBk1NBk1OBk1PBk1QBk1RBk1SBk1TBk1YBk1ZBk1aBk1bBk1cBk1dBk1eBk1fBk1gBk1hBk1iBk1jBk1kBk1lBk1mBk1nBk1oBk1pBk1qBk1rBk1sBk1tBk1uBk1vBk1wBk1xBk1yBk1zBk10Bk11Bk12Bk13Bk2PBk2QBk2RBk2SBk2TBk2YBk2ZBk2aBk2fBk2gBk2hBk2iBk2yBk2zBk20Bk21Bk22Bk23Bk24Bk25Bk3OBk3PBk3QBk3RBk2sB02tB02uB02vB02wB02xB02yB02zB03SB03TB03UB03VB03WB03XB03YB03ZB03aB03bB03cB03dB03eB03fB03gB03hB03iB03jB006CE07CE08CE09CE1bCE1cCE1dCE1eCE2xCE2yCE2zCE20CE21CE22CE23CE24CE25CE26CE27CE28CE29CE2+CE2/CE3ACE3BCE3CCE3DCE3ECE39CE3+CE3/CE0ACU1kCU1lCU1mCU1nCU2XCU2YCU2ZCU2aCU05Ck06Ck07Ck08Ck09Ck0+Ck0/Ck1ECk1FCk1GCk1HCk3rCmVzh4dVCW9jY3VwYW5jeXITDgAAiIlN7ApHP/AAAAAAAAB9h4d1VQdkaXNwbGF5chQOAABN7AqJfXIVDgAAiE5dchYOAAAoSwFLAYZyFw4AAEsKSwGGchgOAABLD0sBhnIZDgAASxhLAYZyGg4AAEscSwGGchsOAABLJUsBhnIcDgAASy1LAYZyHQ4AAEs1SwGGch4OAABLPksBhnIfDgAAS0dLAYZyIA4AAEtPSwGGciEOAABLWksBhnIiDgAAS2BLAYZyIw4AAEtoSwGGciQOAABLdEsBhnIlDgAAS3xLAYZyJg4AAEuCSwGGcicOAABLiEsBhnIoDgAAS49LAYZyKQ4AAEuaSwGGcioOAABLoUsBhnIrDgAAS6ZLAYZyLA4AAEuxSwGGci0OAABLuksBhnIuDgAAS8FLAYZyLw4AAEvFSwGGcjAOAABLzUsBhnIxDgAAS9hLAYZyMg4AAEvfSwGGcjMOAABL40sBhnI0DgAAS+pLAYZyNQ4AAEvwSwGGcjYOAABL+EsBhnI3DgAAS/xLAYZyOA4AAE0EAUsBhnI5DgAATQsBSwGGcjoOAABNEwFLAYZyOw4AAE0YAUsBhnI8DgAATSEBSwGGcj0OAABNKQFLAYZyPg4AAE0xAUsBhnI/DgAATTcBSwGGckAOAABNPwFLAYZyQQ4AAE1HAUsBhnJCDgAATU8BSwmGckMOAABNWQFLAYZyRA4AAE1hAUsBhnJFDgAATWoBSwGGckYOAABNcwFLAYZyRw4AAE17AUsBhnJIDgAATYEBSwGGckkOAABNiAFLAYZySg4AAE2RAUsBhnJLDgAATZcBSwyGckwOAABNpAFLAYZyTQ4AAE2sAUsBhnJODgAATbQBSwGGck8OAABNvAFLAYZyUA4AAE3FAUsBhnJRDgAATdMBSwGGclIOAABN2gFLAYZyUw4AAE3iAUsBhnJUDgAATe4BSwGGclUOAABN+QFLAYZyVg4AAE0BAksBhnJXDgAATQcCSwGGclgOAABNFQJLAYZyWQ4AAE0dAksBhnJaDgAATSQCSwGGclsOAABNKQJLAYZyXA4AAE0yAksBhnJdDgAATTwCSwGGcl4OAABNRAJLAYZyXw4AAE1IAksBhnJgDgAATVACSwGGcmEOAABNWAJLAYZyYg4AAE1eAksBhnJjDgAATWYCSwGGcmQOAABNcQJLAYZyZQ4AAE15AksBhnJmDgAATYACSwGGcmcOAABNhQJLAYZyaA4AAE2OAksBhnJpDgAATZQCSwGGcmoOAABNmwJLAYZyaw4AAE2pAksBhnJsDgAATbECSwGGcm0OAABNuAJLAYZybg4AAE3AAksBhnJvDgAATccCSwGGcnAOAABNzgJLAYZycQ4AAE3VAksIhnJyDgAATd4CSwGGcnMOAABN5gJLAYZydA4AAE3tAksIhnJ1DgAATfYCSwGGcnYOAABN/gJLAYZydw4AAE0CA0sBhnJ4DgAATQoDSwGGcnkOAABNFQNLAYZyeg4AAE0dA0sBhnJ7DgAATSQDSwGGcnwOAABNKQNLAYZyfQ4AAE0xA0sBhnJ+DgAATTkDSwGGcn8OAABNQQNLAYZygA4AAE1JA0sBhnKBDgAATVADSwGGcoIOAABNVwNLAYZygw4AAE1eA0sBhnKEDgAATWQDSwGGcoUOAABNbwNLAYZyhg4AAE14A0sBhnKHDgAATXwDSwGGcogOAABNggNLAYZyiQ4AAE2JA0sBhnKKDgAATZQDSwGGcosOAABNogNLAYZyjA4AAE2rA0sBhnKNDgAATbIDSwGGco4OAABNuQNLAYZyjw4AAE29A0sBhnKQDgAATcUDSwGGcpEOAABN0QNLAYZykg4AAE3cA0sBhnKTDgAATeIDSwGGcpQOAABN6ANLAYZylQ4AAE3uA0sBhnKWDgAATfQDSwGGcpcOAABN/ANLAYZymA4AAE0EBEsHhnKZDgAATQwESwGGcpoOAABNEwRLAYZymw4AAE0fBEsBhnKcDgAATSoESwGGcp0OAABNMQRLAYZyng4AAE08BEsBhnKfDgAATUQESwGGcqAOAABNUgRLAYZyoQ4AAE1bBEsBhnKiDgAATWMESwGGcqMOAABNaQRLAYZypA4AAE1wBEsBhnKlDgAATXgESwGGcqYOAABNfwRLAYZypw4AAE2KBEsBhnKoDgAATZAESwGGcqkOAABNlQRLDIZyqg4AAE2iBEsBhnKrDgAATagESwGGcqwOAABNtARLAYZyrQ4AAE28BEsBhnKuDgAATcIESwGGcq8OAABNyARLAYZysA4AAE3RBEsBhnKxDgAATdgESwGGcrIOAABN3gRLAYZysw4AAE3mBEsBhnK0DgAATe8ESwGGcrUOAABN9gRLAYZytg4AAE36BEsBhnK3DgAATQIFSwGGcrgOAABNCgVLAYZyuQ4AAE0RBUsBhnK6DgAATRoFSwGGcrsOAABNHgVLAYZyvA4AAE0nBUsBhnK9DgAATTAFSwGGcr4OAABNOwVLAYZyvw4AAE1EBUsBhnLADgAATU0FSwGGcsEOAABNVAVLAYZywg4AAE1gBUsBhnLDDgAATWgFSwGGcsQOAABNcgVLAYZyxQ4AAE17BUsBhnLGDgAATX8FSwGGcscOAABNhgVLAYZyyA4AAE2RBUsBhnLJDgAATZkFSwGGcsoOAABNoQVLFYZyyw4AAE23BUsBhnLMDgAATcUFSwGGcs0OAABNzgVLAYZyzg4AAE3WBUsBhnLPDgAATd4FSwGGctAOAABN6AVLAYZy0Q4AAE3xBUsBhnLSDgAATfgFSwGGctMOAABN/gVLAYZy1A4AAE0JBksBhnLVDgAATREGSwGGctYOAABNGQZLAYZy1w4AAE0iBksBhnLYDgAATSoGSwGGctkOAABNMQZLAYZy2g4AAE01BksBhnLbDgAATT0GSwGGctwOAABNRgZLAYZy3Q4AAE1RBksBhnLeDgAATVUGSwGGct8OAABNWQZLAYZy4A4AAE1iBksBhnLhDgAATWsGSwGGcuIOAABNbwZLAYZy4w4AAE15BksBhnLkDgAATYMGSwGGcuUOAABNjAZLAYZy5g4AAE2VBksBhnLnDgAATZwGSwGGcugOAABNpAZLAYZy6Q4AAE2vBksBhnLqDgAATbsGSwGGcusOAABNwwZLAYZy7A4AAE3KBksnhnLtDgAATfIGSwGGcu4OAABN+QZLAYZy7w4AAE0BB0sBhnLwDgAATQwHSwGGcvEOAABNGAdLAYZy8g4AAE0gB0sBhnLzDgAATScHSwGGcvQOAABNLwdLAYZy9Q4AAE02B0sBhnL2DgAATT4HSwGGcvcOAABNQwdLAYZy+A4AAE1KB0sBhnL5DgAATVAHSwGGcvoOAABNWAdLAYZy+w4AAE1gB0sBhnL8DgAATWgHSwGGcv0OAABNbwdLAYZy/g4AAE13B0sBhnL/DgAATX8HSwGGcgAPAABNhAdLAYZyAQ8AAE2MB0sBhnICDwAATZcHSwGGcgMPAABNngdLAYZyBA8AAE2pB0sBhnIFDwAATbUHSwGGcgYPAABNvQdLAYZyBw8AAE3EB0sBhnIIDwAATcsHSwGGcgkPAABN0wdLAYZyCg8AAE3YB0sBhnILDwAATdwHSwGGcgwPAABN5QdLAYZyDQ8AAE3uB0sBhnIODwAATfYHSwGGcg8PAABN+gdLAYZyEA8AAE0BCEsGhnIRDwAATQgISwGGchIPAABNEAhLAYZyEw8AAE0aCEsFhnIUDwAATSAISwGGchUPAABNKAhLAYZyFg8AAE0wCEsBhnIXDwAATTcISwGGchgPAABNPghLDoZyGQ8AAE1NCEsBhnIaDwAATVgISwGGchsPAABNYAhLAYZyHA8AAE1nCEsIhnIdDwAATXAISwGGch4PAABNeAhLAYZyHw8AAE19CEsBhnIgDwAATYUISwGGciEPAABNjQhLDoZyIg8AAE2cCEsBhnIjDwAATaUISwGGciQPAABNrAhLAYZyJQ8AAE2xCEszhnImDwAATeUISwGGcicPAABN7ghLAYZyKA8AAE36CEsBhnIpDwAATQIJSwGGcioPAABNCglLAYZyKw8AAE0VCUsBhnIsDwAATRwJSwGGci0PAABNJAlLAYZyLg8AAE0rCUsBhnIvDwAATTMJSwGGcjAPAABNOglLAYZyMQ8AAE1BCUsBhnIyDwAATUwJSwGGcjMPAABNUglLAYZyNA8AAE1ZCUsBhnI1DwAATWEJSwGGcjYPAABNaQlLAYZyNw8AAE1vCUsBhnI4DwAATXYJSwGGcjkPAABNfQlLAYZyOg8AAE2ECUsBhnI7DwAATYwJSwGGcjwPAABNlAlLAYZyPQ8AAE2cCUsBhnI+DwAATaYJSwGGcj8PAABNsAlLAYZyQA8AAE21CUsBhnJBDwAATb0JSwGGckIPAABNxglLAYZyQw8AAE3PCUsBhnJEDwAATdcJSwGGckUPAABN5QlLAYZyRg8AAE3uCUsBhnJHDwAATfkJSwGGckgPAABNAApLAYZySQ8AAE0FCksBhnJKDwAATQ0KSwGGcksPAABNFApLAYZyTA8AAE0bCksBhnJNDwAATSMKSwGGck4PAABNLgpLAYZyTw8AAE02CksBhnJQDwAATUEKSwGGclEPAABNSQpLAYZyUg8AAE1XCksBhnJTDwAATV4KSwGGclQPAABNaQpLAYZyVQ8AAE1xCksBhnJWDwAATXgKSwGGclcPAABNgwpLAYZyWA8AAE2KCksBhnJZDwAATZAKSwGGcloPAABNlwpLAYZyWw8AAE2bCksBhnJcDwAATaIKSwGGcl0PAABNqgpLAYZyXg8AAE2xCksBhnJfDwAATbkKSwGGcmAPAABNxApLAYZyYQ8AAE3MCksBhnJiDwAATdQKSwGGcmMPAABN2QpLAYZyZA8AAE3gCksBhnJlDwAAZYZzh3Uu'))
	bondInfo = cPickle.loads(base64.b64decode('gAJ9cQEoVQVhdG9tc3ECXXEDKF1xBChNXQFNXgFlXXEFKE1eAU1hAWVdcQYoTV4BTV8BZV1xByhNXwFNYAFlXXEIKE1hAU1iAWVdcQkoTWIBTWMBZV1xCihNYwFNZAFlXXELKE1jAU1lAWVdcQwoTWYBTWcBZV1xDShNZwFNaAFlXXEOKE1nAU1qAWVdcQ8oTWgBTWkBZV1xEChNXwFNZgFlXXERKE1rAU1sAWVdcRIoTWwBTW8BZV1xEyhNbAFNbQFlXXEUKE1tAU1uAWVdcRUoTW8BTXABZV1xFihNcAFNcQFlXXEXKE1xAU1yAWVdcRgoTXEBTXMBZV1xGShNaAFNawFlXXEaKE10AU11AWVdcRsoTXUBTXYBZV1xHChNdgFNdwFlXXEdKE1tAU10AWVdcR4oTXgBTXkBZV1xHyhNeQFNfAFlXXEgKE15AU16AWVdcSEoTXoBTXsBZV1xIihNfAFNfQFlXXEjKE19AU1+AWVdcSQoTX4BTX8BZV1xJShNfgFNgAFlXXEmKE12AU14AWVdcScoTYEBTYIBZV1xKChNggFNhQFlXXEpKE2CAU2DAWVdcSooTYMBTYQBZV1xKyhNhQFNhgFlXXEsKE2GAU2HAWVdcS0oTYYBTYgBZV1xLihNegFNgQFlXXEvKE2JAU2KAWVdcTAoTYoBTY0BZV1xMShNigFNiwFlXXEyKE2LAU2MAWVdcTMoTY0BTY8BZV1xNChNjQFNjgFlXXE1KE2OAU2QAWVdcTYoTYMBTYkBZV1xNyhNkQFNkgFlXXE4KE2SAU2VAWVdcTkoTZIBTZMBZV1xOihNkwFNlAFlXXE7KE2VAU2WAWVdcTwoTZYBTZcBZV1xPShNlwFNmAFlXXE+KE2YAU2ZAWVdcT8oTYsBTZEBZV1xQChNmgFNmwFlXXFBKE2bAU2eAWVdcUIoTZsBTZwBZV1xQyhNnAFNnQFlXXFEKE2eAU2fAWVdcUUoTZ8BTaABZV1xRihNoAFNoQFlXXFHKE2hAU2iAWVdcUgoTZMBTZoBZV1xSShNowFNpAFlXXFKKE2kAU2nAWVdcUsoTaQBTaUBZV1xTChNpQFNpgFlXXFNKE2nAU2oAWVdcU4oTagBTakBZV1xTyhNqAFNqgFlXXFQKE2cAU2jAWVdcVEoTasBTawBZV1xUihNrAFNrwFlXXFTKE2sAU2tAWVdcVQoTa0BTa4BZV1xVShNrwFNsAFlXXFWKE2wAU2xAWVdcVcoTbABTbIBZV1xWChNsQFNswFlXXFZKE2yAU20AWVdcVooTbMBTbUBZV1xWyhNtAFNtQFlXXFcKE2lAU2rAWVdcV0oTbYBTbcBZV1xXihNtwFNugFlXXFfKE23AU24AWVdcWAoTbgBTbkBZV1xYShNugFNuwFlXXFiKE2tAU22AWVdcWMoTbwBTb0BZV1xZChNvQFNwAFlXXFlKE29AU2+AWVdcWYoTb4BTb8BZV1xZyhNwAFNwQFlXXFoKE3BAU3CAWVdcWkoTcEBTcMBZV1xaihNuAFNvAFlXXFrKE3EAU3FAWVdcWwoTcUBTcgBZV1xbShNxQFNxgFlXXFuKE3GAU3HAWVdcW8oTcgBTckBZV1xcChNyQFNygFlXXFxKE3JAU3LAWVdcXIoTcoBTcwBZV1xcyhNywFNzQFlXXF0KE3MAU3OAWVdcXUoTc0BTc4BZV1xdihNzgFNzwFlXXF3KE2+AU3EAWVdcXgoTdABTdEBZV1xeShN0QFN1AFlXXF6KE3RAU3SAWVdcXsoTdIBTdMBZV1xfChN1AFN1QFlXXF9KE3VAU3WAWVdcX4oTdUBTdcBZV1xfyhNxgFN0AFlXXGAKE3YAU3ZAWVdcYEoTdkBTdwBZV1xgihN2QFN2gFlXXGDKE3aAU3bAWVdcYQoTdwBTd0BZV1xhShN0gFN2AFlXXGGKE3eAU3fAWVdcYcoTd8BTeIBZV1xiChN3wFN4AFlXXGJKE3gAU3hAWVdcYooTeIBTeMBZV1xiyhN2gFN3gFlXXGMKE3kAU3lAWVdcY0oTeUBTegBZV1xjihN5QFN5gFlXXGPKE3mAU3nAWVdcZAoTegBTekBZV1xkShN6AFN6gFlXXGSKE3gAU3kAWVdcZMoTesBTewBZV1xlChN7AFN7QFlXXGVKE3sAU3vAWVdcZYoTe0BTe4BZV1xlyhN7wFN8AFlXXGYKE3wAU3xAWVdcZkoTfEBTfIBZV1xmihN8gFN8wFlXXGbKE3zAU30AWVdcZwoTfMBTfUBZV1xnShN5gFN6wFlXXGeKE32AU38AWVdcZ8oTfYBTfcBZV1xoChN9wFN+gFlXXGhKE33AU34AWVdcaIoTfgBTfkBZV1xoyhN+gFN+wFlXXGkKE37AU38AWVdcaUoTe0BTfYBZV1xpihN/QFN/gFlXXGnKE3+AU3/AWVdcagoTf4BTQECZV1xqShN/wFNAAJlXXGqKE34AU39AWVdcasoTQICTQMCZV1xrChNAwJNBAJlXXGtKE0DAk0GAmVdca4oTQQCTQUCZV1xryhNBgJNBwJlXXGwKE0HAk0IAmVdcbEoTQgCTQkCZV1xsihNCQJNCgJlXXGzKE0KAk0LAmVdcbQoTQoCTQwCZV1xtShN/wFNAgJlXXG2KE0NAk0OAmVdcbcoTQ4CTRECZV1xuChNDgJNDwJlXXG5KE0PAk0QAmVdcbooTRECTRICZV1xuyhNEgJNEwJlXXG8KE0TAk0UAmVdcb0oTRMCTRUCZV1xvihNBAJNDQJlXXG/KE0WAk0XAmVdccAoTRcCTRoCZV1xwShNFwJNGAJlXXHCKE0YAk0ZAmVdccMoTRoCTRsCZV1xxChNGgJNHAJlXXHFKE0PAk0WAmVdccYoTR0CTR4CZV1xxyhNHgJNHwJlXXHIKE0fAk0gAmVdcckoTRgCTR0CZV1xyihNIQJNIgJlXXHLKE0iAk0lAmVdccwoTSICTSMCZV1xzShNIwJNJAJlXXHOKE0lAk0mAmVdcc8oTSYCTScCZV1x0ChNJgJNKAJlXXHRKE0fAk0hAmVdcdIoTSkCTSoCZV1x0yhNKgJNKwJlXXHUKE0qAk0tAmVdcdUoTSsCTSwCZV1x1ihNLQJNLgJlXXHXKE0uAk0vAmVdcdgoTS8CTTACZV1x2ShNMAJNMQJlXXHaKE0xAk0yAmVdcdsoTTECTTMCZV1x3ChNIwJNKQJlXXHdKE00Ak01AmVdcd4oTTUCTTgCZV1x3yhNNQJNNgJlXXHgKE02Ak03AmVdceEoTTgCTTkCZV1x4ihNOAJNOgJlXXHjKE0rAk00AmVdceQoTTsCTTwCZV1x5ShNPAJNPQJlXXHmKE09Ak0+AmVdcecoTTYCTTsCZV1x6ChNPwJNQAJlXXHpKE1AAk1DAmVdceooTUACTUECZV1x6yhNQQJNQgJlXXHsKE1DAk1EAmVdce0oTUMCTUUCZV1x7ihNPQJNPwJlXXHvKE1GAk1HAmVdcfAoTUcCTUoCZV1x8ShNRwJNSAJlXXHyKE1IAk1JAmVdcfMoTUoCTUsCZV1x9ChNQQJNRgJlXXH1KE1MAk1NAmVdcfYoTU0CTVACZV1x9yhNTQJNTgJlXXH4KE1OAk1PAmVdcfkoTVACTVICZV1x+ihNUAJNUQJlXXH7KE1RAk1TAmVdcfwoTUgCTUwCZV1x/ShNVAJNVQJlXXH+KE1VAk1WAmVdcf8oTVYCTVcCZV1yAAEAAChNTgJNVAJlXXIBAQAAKE1YAk1ZAmVdcgIBAAAoTVkCTVwCZV1yAwEAAChNWQJNWgJlXXIEAQAAKE1aAk1bAmVdcgUBAAAoTVwCTV0CZV1yBgEAAChNXQJNXgJlXXIHAQAAKE1dAk1fAmVdcggBAAAoTVYCTVgCZV1yCQEAAChNYAJNYQJlXXIKAQAAKE1hAk1kAmVdcgsBAAAoTWECTWICZV1yDAEAAChNYgJNYwJlXXINAQAAKE1kAk1mAmVdcg4BAAAoTWQCTWUCZV1yDwEAAChNWgJNYAJlXXIQAQAAKE1nAk1oAmVdchEBAAAoTWgCTWsCZV1yEgEAAChNaAJNaQJlXXITAQAAKE1pAk1qAmVdchQBAAAoTWsCTWwCZV1yFQEAAChNbAJNbQJlXXIWAQAAKE1sAk1uAmVdchcBAAAoTWICTWcCZV1yGAEAAChNbwJNcAJlXXIZAQAAKE1wAk1xAmVdchoBAAAoTXACTXMCZV1yGwEAAChNcQJNcgJlXXIcAQAAKE1pAk1vAmVdch0BAAAoTXQCTXUCZV1yHgEAAChNdQJNeAJlXXIfAQAAKE11Ak12AmVdciABAAAoTXYCTXcCZV1yIQEAAChNeAJNeQJlXXIiAQAAKE15Ak16AmVdciMBAAAoTXoCTXsCZV1yJAEAAChNegJNfAJlXXIlAQAAKE1xAk10AmVdciYBAAAoTX0CTX4CZV1yJwEAAChNfgJNgQJlXXIoAQAAKE1+Ak1/AmVdcikBAAAoTX8CTYACZV1yKgEAAChNgQJNggJlXXIrAQAAKE2CAk2DAmVdciwBAAAoTYICTYQCZV1yLQEAAChNdgJNfQJlXXIuAQAAKE2FAk2GAmVdci8BAAAoTYYCTYkCZV1yMAEAAChNhgJNhwJlXXIxAQAAKE2HAk2IAmVdcjIBAAAoTYkCTYsCZV1yMwEAAChNiQJNigJlXXI0AQAAKE2KAk2MAmVdcjUBAAAoTX8CTYUCZV1yNgEAAChNjQJNjgJlXXI3AQAAKE2OAk2RAmVdcjgBAAAoTY4CTY8CZV1yOQEAAChNjwJNkAJlXXI6AQAAKE2RAk2SAmVdcjsBAAAoTYcCTY0CZV1yPAEAAChNkwJNlAJlXXI9AQAAKE2UAk2XAmVdcj4BAAAoTZQCTZUCZV1yPwEAAChNlQJNlgJlXXJAAQAAKE2XAk2YAmVdckEBAAAoTZgCTZkCZV1yQgEAAChNmAJNmgJlXXJDAQAAKE2PAk2TAmVdckQBAAAoTZsCTZwCZV1yRQEAAChNnAJNnwJlXXJGAQAAKE2cAk2dAmVdckcBAAAoTZ0CTZ4CZV1ySAEAAChNnwJNoAJlXXJJAQAAKE2gAk2hAmVdckoBAAAoTaACTaICZV1ySwEAAChNlQJNmwJlXXJMAQAAKE2jAk2kAmVdck0BAAAoTaQCTacCZV1yTgEAAChNpAJNpQJlXXJPAQAAKE2lAk2mAmVdclABAAAoTacCTagCZV1yUQEAAChNqAJNqQJlXXJSAQAAKE2pAk2qAmVdclMBAAAoTakCTasCZV1yVAEAAChNnQJNowJlXXJVAQAAKE2sAk2tAmVdclYBAAAoTa0CTbACZV1yVwEAAChNrQJNrgJlXXJYAQAAKE2uAk2vAmVdclkBAAAoTbACTbECZV1yWgEAAChNsQJNsgJlXXJbAQAAKE2yAk2zAmVdclwBAAAoTbMCTbQCZV1yXQEAAChNpQJNrAJlXXJeAQAAKE21Ak22AmVdcl8BAAAoTbYCTbkCZV1yYAEAAChNtgJNtwJlXXJhAQAAKE23Ak24AmVdcmIBAAAoTbkCTboCZV1yYwEAAChNugJNuwJlXXJkAQAAKE26Ak28AmVdcmUBAAAoTa4CTbUCZV1yZgEAAChNvQJNvgJlXXJnAQAAKE2+Ak3BAmVdcmgBAAAoTb4CTb8CZV1yaQEAAChNvwJNwAJlXXJqAQAAKE3BAk3CAmVdcmsBAAAoTcICTcMCZV1ybAEAAChNwwJNxAJlXXJtAQAAKE3DAk3FAmVdcm4BAAAoTbcCTb0CZV1ybwEAAChNxgJNxwJlXXJwAQAAKE3HAk3KAmVdcnEBAAAoTccCTcgCZV1ycgEAAChNyAJNyQJlXXJzAQAAKE3KAk3LAmVdcnQBAAAoTcsCTcwCZV1ydQEAAChNzAJNzQJlXXJ2AQAAKE3MAk3OAmVdcncBAAAoTb8CTcYCZV1yeAEAAChNzwJN0AJlXXJ5AQAAKE3QAk3TAmVdcnoBAAAoTdACTdECZV1yewEAAChN0QJN0gJlXXJ8AQAAKE3TAk3UAmVdcn0BAAAoTdQCTdUCZV1yfgEAAChN1QJN1gJlXXJ/AQAAKE3IAk3PAmVdcoABAAAoTdcCTdgCZV1ygQEAAChN2AJN2wJlXXKCAQAAKE3YAk3ZAmVdcoMBAAAoTdkCTdoCZV1yhAEAAChN2wJN3AJlXXKFAQAAKE3RAk3XAmVdcoYBAAAoTd0CTd4CZV1yhwEAAChN3gJN4QJlXXKIAQAAKE3eAk3fAmVdcokBAAAoTd8CTeACZV1yigEAAChN4QJN4wJlXXKLAQAAKE3hAk3iAmVdcowBAAAoTdkCTd0CZV1yjQEAAChN5AJN5QJlXXKOAQAAKE3lAk3oAmVdco8BAAAoTeUCTeYCZV1ykAEAAChN5gJN5wJlXXKRAQAAKE3oAk3pAmVdcpIBAAAoTekCTeoCZV1ykwEAAChN6gJN6wJlXXKUAQAAKE3rAk3sAmVdcpUBAAAoTd8CTeQCZV1ylgEAAChN7QJN7gJlXXKXAQAAKE3uAk3xAmVdcpgBAAAoTe4CTe8CZV1ymQEAAChN7wJN8AJlXXKaAQAAKE3xAk3yAmVdcpsBAAAoTfECTfMCZV1ynAEAAChN5gJN7QJlXXKdAQAAKE30Ak31AmVdcp4BAAAoTfUCTfgCZV1ynwEAAChN9QJN9gJlXXKgAQAAKE32Ak33AmVdcqEBAAAoTfgCTfkCZV1yogEAAChN+QJN+gJlXXKjAQAAKE35Ak37AmVdcqQBAAAoTfoCTfwCZV1ypQEAAChN+wJN/QJlXXKmAQAAKE38Ak3+AmVdcqcBAAAoTf0CTf4CZV1yqAEAAChN/gJN/wJlXXKpAQAAKE3vAk30AmVdcqoBAAAoTQADTQEDZV1yqwEAAChNAQNNBANlXXKsAQAAKE0BA00CA2Vdcq0BAAAoTQIDTQMDZV1yrgEAAChNBANNBQNlXXKvAQAAKE0FA00GA2VdcrABAAAoTQUDTQcDZV1ysQEAAChN9gJNAANlXXKyAQAAKE0IA00JA2VdcrMBAAAoTQkDTQwDZV1ytAEAAChNCQNNCgNlXXK1AQAAKE0KA00LA2VdcrYBAAAoTQwDTQ0DZV1ytwEAAChNDQNNDgNlXXK4AQAAKE0NA00PA2VdcrkBAAAoTQIDTQgDZV1yugEAAChNEANNEQNlXXK7AQAAKE0RA00UA2VdcrwBAAAoTREDTRIDZV1yvQEAAChNEgNNEwNlXXK+AQAAKE0UA00VA2Vdcr8BAAAoTRUDTRYDZV1ywAEAAChNFQNNFwNlXXLBAQAAKE0KA00QA2VdcsIBAAAoTRgDTRkDZV1ywwEAAChNGQNNHANlXXLEAQAAKE0ZA00aA2VdcsUBAAAoTRoDTRsDZV1yxgEAAChNHANNHQNlXXLHAQAAKE0dA00eA2VdcsgBAAAoTR4DTR8DZV1yyQEAAChNHgNNIANlXXLKAQAAKE0SA00YA2VdcssBAAAoTSEDTSIDZV1yzAEAAChNIgNNIwNlXXLNAQAAKE0iA00lA2Vdcs4BAAAoTSMDTSQDZV1yzwEAAChNJQNNJgNlXXLQAQAAKE0mA00oA2VdctEBAAAoTSYDTScDZV1y0gEAAChNJwNNKQNlXXLTAQAAKE0oA00qA2VdctQBAAAoTSgDTSsDZV1y1QEAAChNKQNNKgNlXXLWAQAAKE0qA00sA2VdctcBAAAoTSsDTS0DZV1y2AEAAChNLANNLgNlXXLZAQAAKE0tA00uA2VdctoBAAAoTRoDTSEDZV1y2wEAAChNLwNNMANlXXLcAQAAKE0wA00zA2Vdct0BAAAoTTADTTEDZV1y3gEAAChNMQNNMgNlXXLfAQAAKE0zA001A2VdcuABAAAoTTMDTTQDZV1y4QEAAChNIwNNLwNlXXLiAQAAKE02A003A2VdcuMBAAAoTTcDTToDZV1y5AEAAChNNwNNOANlXXLlAQAAKE04A005A2VdcuYBAAAoTToDTTsDZV1y5wEAAChNOwNNPANlXXLoAQAAKE07A009A2VdcukBAAAoTTEDTTYDZV1y6gEAAChNPgNNPwNlXXLrAQAAKE0/A01CA2VdcuwBAAAoTT8DTUADZV1y7QEAAChNQANNQQNlXXLuAQAAKE1CA01DA2Vdcu8BAAAoTUMDTUQDZV1y8AEAAChNQwNNRQNlXXLxAQAAKE1EA01GA2VdcvIBAAAoTUUDTUcDZV1y8wEAAChNRgNNSANlXXL0AQAAKE1HA01IA2VdcvUBAAAoTUgDTUkDZV1y9gEAAChNOANNPgNlXXL3AQAAKE1KA01LA2VdcvgBAAAoTUsDTUwDZV1y+QEAAChNSwNNTgNlXXL6AQAAKE1MA01NA2VdcvsBAAAoTU4DTU8DZV1y/AEAAChNTwNNUANlXXL9AQAAKE1QA01RA2Vdcv4BAAAoTVEDTVIDZV1y/wEAAChNUgNNUwNlXXIAAgAAKE1SA01UA2VdcgECAAAoTUADTUoDZV1yAgIAAChNVQNNVgNlXXIDAgAAKE1WA01ZA2VdcgQCAAAoTVYDTVcDZV1yBQIAAChNVwNNWANlXXIGAgAAKE1ZA01aA2VdcgcCAAAoTVoDTVsDZV1yCAIAAChNWgNNXANlXXIJAgAAKE1MA01VA2VdcgoCAAAoTV0DTV4DZV1yCwIAAChNXgNNYQNlXXIMAgAAKE1eA01fA2Vdcg0CAAAoTV8DTWADZV1yDgIAAChNYQNNYgNlXXIPAgAAKE1XA01dA2VdchACAAAoTWMDTWQDZV1yEQIAAChNZANNZQNlXXISAgAAKE1kA01nA2VdchMCAAAoTWUDTWYDZV1yFAIAAChNZwNNaANlXXIVAgAAKE1oA01qA2VdchYCAAAoTWgDTWkDZV1yFwIAAChNaQNNawNlXXIYAgAAKE1qA01sA2VdchkCAAAoTWoDTW0DZV1yGgIAAChNawNNbANlXXIbAgAAKE1sA01uA2VdchwCAAAoTW0DTW8DZV1yHQIAAChNbgNNcANlXXIeAgAAKE1vA01wA2Vdch8CAAAoTV8DTWMDZV1yIAIAAChNcQNNcgNlXXIhAgAAKE1yA011A2VdciICAAAoTXIDTXMDZV1yIwIAAChNcwNNdANlXXIkAgAAKE11A012A2VdciUCAAAoTXYDTXcDZV1yJgIAAChNdgNNeANlXXInAgAAKE1lA01xA2VdcigCAAAoTXkDTX8DZV1yKQIAAChNeQNNegNlXXIqAgAAKE16A019A2VdcisCAAAoTXoDTXsDZV1yLAIAAChNewNNfANlXXItAgAAKE19A01+A2Vdci4CAAAoTX4DTX8DZV1yLwIAAChNcwNNeQNlXXIwAgAAKE2AA02BA2VdcjECAAAoTYEDTYIDZV1yMgIAAChNgQNNhANlXXIzAgAAKE2CA02DA2VdcjQCAAAoTXsDTYADZV1yNQIAAChNhQNNhgNlXXI2AgAAKE2GA02JA2VdcjcCAAAoTYYDTYcDZV1yOAIAAChNhwNNiANlXXI5AgAAKE2JA02KA2VdcjoCAAAoTYoDTYsDZV1yOwIAAChNiwNNjANlXXI8AgAAKE2LA02NA2Vdcj0CAAAoTYIDTYUDZV1yPgIAAChNjgNNjwNlXXI/AgAAKE2PA02SA2VdckACAAAoTY8DTZADZV1yQQIAAChNkANNkQNlXXJCAgAAKE2SA02TA2VdckMCAAAoTZMDTZQDZV1yRAIAAChNkwNNlQNlXXJFAgAAKE2UA02WA2VdckYCAAAoTZUDTZcDZV1yRwIAAChNlgNNlwNlXXJIAgAAKE2HA02OA2VdckkCAAAoTZgDTZkDZV1ySgIAAChNmQNNnANlXXJLAgAAKE2ZA02aA2VdckwCAAAoTZoDTZsDZV1yTQIAAChNnANNnQNlXXJOAgAAKE2dA02eA2Vdck8CAAAoTZ0DTZ8DZV1yUAIAAChNkANNmANlXXJRAgAAKE2gA02hA2VdclICAAAoTaEDTaIDZV1yUwIAAChNogNNowNlXXJUAgAAKE2aA02gA2VdclUCAAAoTaQDTaUDZV1yVgIAAChNpQNNqANlXXJXAgAAKE2lA02mA2VdclgCAAAoTaYDTacDZV1yWQIAAChNqANNqgNlXXJaAgAAKE2oA02pA2VdclsCAAAoTakDTasDZV1yXAIAAChNogNNpANlXXJdAgAAKE2sA02tA2Vdcl4CAAAoTa0DTbADZV1yXwIAAChNrQNNrgNlXXJgAgAAKE2uA02vA2VdcmECAAAoTbADTbEDZV1yYgIAAChNsQNNsgNlXXJjAgAAKE2xA02zA2VdcmQCAAAoTaYDTawDZV1yZQIAAChNtANNtQNlXXJmAgAAKE21A024A2VdcmcCAAAoTbUDTbYDZV1yaAIAAChNtgNNtwNlXXJpAgAAKE24A025A2VdcmoCAAAoTa4DTbQDZV1yawIAAChNugNNuwNlXXJsAgAAKE27A02+A2Vdcm0CAAAoTbsDTbwDZV1ybgIAAChNvANNvQNlXXJvAgAAKE2+A02/A2VdcnACAAAoTb8DTcADZV1ycQIAAChNvwNNwQNlXXJyAgAAKE22A026A2VdcnMCAAAoTcIDTcMDZV1ydAIAAChNwwNNxANlXXJ1AgAAKE3DA03GA2VdcnYCAAAoTcQDTcUDZV1ydwIAAChNxgNNxwNlXXJ4AgAAKE3HA03IA2VdcnkCAAAoTcgDTckDZV1yegIAAChNyQNNygNlXXJ7AgAAKE3KA03LA2VdcnwCAAAoTcoDTcwDZV1yfQIAAChNvANNwgNlXXJ+AgAAKE3NA03OA2Vdcn8CAAAoTc4DTdEDZV1ygAIAAChNzgNNzwNlXXKBAgAAKE3PA03QA2VdcoICAAAoTdEDTdMDZV1ygwIAAChN0QNN0gNlXXKEAgAAKE3SA03UA2VdcoUCAAAoTcQDTc0DZV1yhgIAAChN1QNN1gNlXXKHAgAAKE3WA03ZA2VdcogCAAAoTdYDTdcDZV1yiQIAAChN1wNN2ANlXXKKAgAAKE3ZA03bA2VdcosCAAAoTdkDTdoDZV1yjAIAAChNzwNN1QNlXXKNAgAAKE3cA03dA2Vdco4CAAAoTd0DTd4DZV1yjwIAAChN3QNN4ANlXXKQAgAAKE3eA03fA2VdcpECAAAoTdcDTdwDZV1ykgIAAChN4QNN4gNlXXKTAgAAKE3iA03lA2VdcpQCAAAoTeIDTeMDZV1ylQIAAChN4wNN5ANlXXKWAgAAKE3lA03mA2VdcpcCAAAoTeYDTecDZV1ymAIAAChN5wNN6ANlXXKZAgAAKE3nA03pA2VdcpoCAAAoTd4DTeEDZV1ymwIAAChN6gNN6wNlXXKcAgAAKE3rA03uA2Vdcp0CAAAoTesDTewDZV1yngIAAChN7ANN7QNlXXKfAgAAKE3uA03vA2VdcqACAAAoTeMDTeoDZV1yoQIAAChN8ANN8QNlXXKiAgAAKE3xA030A2VdcqMCAAAoTfEDTfIDZV1ypAIAAChN8gNN8wNlXXKlAgAAKE30A031A2VdcqYCAAAoTfQDTfYDZV1ypwIAAChN7ANN8ANlXXKoAgAAKE33A034A2VdcqkCAAAoTfgDTfkDZV1yqgIAAChN+ANN+wNlXXKrAgAAKE35A036A2VdcqwCAAAoTfsDTfwDZV1yrQIAAChN/ANN/gNlXXKuAgAAKE38A039A2Vdcq8CAAAoTf0DTf8DZV1ysAIAAChN/gNNAARlXXKxAgAAKE3+A00BBGVdcrICAAAoTf8DTQAEZV1yswIAAChNAARNAgRlXXK0AgAAKE0BBE0DBGVdcrUCAAAoTQIETQQEZV1ytgIAAChNAwRNBARlXXK3AgAAKE3yA033A2VdcrgCAAAoTQUETQYEZV1yuQIAAChNBgRNCQRlXXK6AgAAKE0GBE0HBGVdcrsCAAAoTQcETQgEZV1yvAIAAChNCQRNCgRlXXK9AgAAKE0KBE0LBGVdcr4CAAAoTQoETQwEZV1yvwIAAChN+QNNBQRlXXLAAgAAKE0NBE0TBGVdcsECAAAoTQ0ETQ4EZV1ywgIAAChNDgRNEQRlXXLDAgAAKE0OBE0PBGVdcsQCAAAoTQ8ETRAEZV1yxQIAAChNEQRNEgRlXXLGAgAAKE0SBE0TBGVdcscCAAAoTQcETQ0EZV1yyAIAAChNFARNFQRlXXLJAgAAKE0VBE0YBGVdcsoCAAAoTRUETRYEZV1yywIAAChNFgRNFwRlXXLMAgAAKE0YBE0ZBGVdcs0CAAAoTRkETRoEZV1yzgIAAChNGQRNGwRlXXLPAgAAKE0PBE0UBGVdctACAAAoTRwETR0EZV1y0QIAAChNHQRNIARlXXLSAgAAKE0dBE0eBGVdctMCAAAoTR4ETR8EZV1y1AIAAChNIARNIQRlXXLVAgAAKE0gBE0iBGVdctYCAAAoTRYETRwEZV1y1wIAAChNIwRNJARlXXLYAgAAKE0kBE0nBGVdctkCAAAoTSQETSUEZV1y2gIAAChNJQRNJgRlXXLbAgAAKE0nBE0oBGVdctwCAAAoTScETSkEZV1y3QIAAChNHgRNIwRlXXLeAgAAKE0qBE0rBGVdct8CAAAoTSsETS4EZV1y4AIAAChNKwRNLARlXXLhAgAAKE0sBE0tBGVdcuICAAAoTS4ETS8EZV1y4wIAAChNLwRNMARlXXLkAgAAKE0vBE0xBGVdcuUCAAAoTSUETSoEZV1y5gIAAChNMgRNMwRlXXLnAgAAKE0zBE02BGVdcugCAAAoTTMETTQEZV1y6QIAAChNNARNNQRlXXLqAgAAKE02BE03BGVdcusCAAAoTTcETTgEZV1y7AIAAChNNwRNOQRlXXLtAgAAKE0sBE0yBGVdcu4CAAAoTToETTsEZV1y7wIAAChNOwRNPgRlXXLwAgAAKE07BE08BGVdcvECAAAoTTwETT0EZV1y8gIAAChNPgRNPwRlXXLzAgAAKE0/BE1ABGVdcvQCAAAoTT8ETUEEZV1y9QIAAChNNARNOgRlXXL2AgAAKE1CBE1DBGVdcvcCAAAoTUMETUYEZV1y+AIAAChNQwRNRARlXXL5AgAAKE1EBE1FBGVdcvoCAAAoTUYETUcEZV1y+wIAAChNRwRNSARlXXL8AgAAKE1HBE1JBGVdcv0CAAAoTTwETUIEZV1y/gIAAChNSgRNSwRlXXL/AgAAKE1LBE1OBGVdcgADAAAoTUsETUwEZV1yAQMAAChNTARNTQRlXXICAwAAKE1OBE1PBGVdcgMDAAAoTU8ETVAEZV1yBAMAAChNTwRNUQRlXXIFAwAAKE1EBE1KBGVdcgYDAAAoTVIETVMEZV1yBwMAAChNUwRNVgRlXXIIAwAAKE1TBE1UBGVdcgkDAAAoTVQETVUEZV1yCgMAAChNVgRNVwRlXXILAwAAKE1XBE1YBGVdcgwDAAAoTVcETVkEZV1yDQMAAChNTARNUgRlXXIOAwAAKE1aBE1bBGVdcg8DAAAoTVsETVwEZV1yEAMAAChNXARNXQRlXXIRAwAAKE1UBE1aBGVdchIDAAAoTV4ETV8EZV1yEwMAAChNXwRNYgRlXXIUAwAAKE1fBE1gBGVdchUDAAAoTWAETWEEZV1yFgMAAChNYgRNYwRlXXIXAwAAKE1jBE1kBGVdchgDAAAoTWMETWUEZV1yGQMAAChNXARNXgRlXXIaAwAAKE1mBE1nBGVdchsDAAAoTWcETWoEZV1yHAMAAChNZwRNaARlXXIdAwAAKE1oBE1pBGVdch4DAAAoTWoETWsEZV1yHwMAAChNawRNbARlXXIgAwAAKE1rBE1tBGVdciEDAAAoTWwETW4EZV1yIgMAAChNbQRNbwRlXXIjAwAAKE1uBE1wBGVdciQDAAAoTW8ETXAEZV1yJQMAAChNYARNZgRlXXImAwAAKE1xBE1yBGVdcicDAAAoTXIETXUEZV1yKAMAAChNcgRNcwRlXXIpAwAAKE1zBE10BGVdcioDAAAoTXUETXYEZV1yKwMAAChNdgRNdwRlXXIsAwAAKE12BE14BGVdci0DAAAoTWgETXEEZV1yLgMAAChNeQRNegRlXXIvAwAAKE16BE19BGVdcjADAAAoTXoETXsEZV1yMQMAAChNewRNfARlXXIyAwAAKE19BE1+BGVdcjMDAAAoTX0ETX8EZV1yNAMAAChNcwRNeQRlXXI1AwAAKE2ABE2BBGVdcjYDAAAoTYEETYIEZV1yNwMAAChNgQRNhARlXXI4AwAAKE2CBE2DBGVdcjkDAAAoTXsETYAEZV1yOgMAAChNhQRNhgRlXXI7AwAAKE2GBE2JBGVdcjwDAAAoTYYETYcEZV1yPQMAAChNhwRNiARlXXI+AwAAKE2JBE2KBGVdcj8DAAAoTYoETYsEZV1yQAMAAChNigRNjARlXXJBAwAAKE2CBE2FBGVdckIDAAAoTY0ETY4EZV1yQwMAAChNjgRNkQRlXXJEAwAAKE2OBE2PBGVdckUDAAAoTY8ETZAEZV1yRgMAAChNkQRNkgRlXXJHAwAAKE2SBE2TBGVdckgDAAAoTZIETZQEZV1ySQMAAChNhwRNjQRlXXJKAwAAKE2VBE2WBGVdcksDAAAoTZYETZkEZV1yTAMAAChNlgRNlwRlXXJNAwAAKE2XBE2YBGVdck4DAAAoTZkETZsEZV1yTwMAAChNmQRNmgRlXXJQAwAAKE2aBE2cBGVdclEDAAAoTY8ETZUEZV1yUgMAAChNnQRNngRlXXJTAwAAKE2eBE2hBGVdclQDAAAoTZ4ETZ8EZV1yVQMAAChNnwRNoARlXXJWAwAAKE2hBE2iBGVdclcDAAAoTaIETaMEZV1yWAMAAChNogRNpARlXXJZAwAAKE2XBE2dBGVdcloDAAAoTaUETaYEZV1yWwMAAChNpgRNqQRlXXJcAwAAKE2mBE2nBGVdcl0DAAAoTacETagEZV1yXgMAAChNqQRNqgRlXXJfAwAAKE2pBE2rBGVdcmADAAAoTZ8ETaUEZV1yYQMAAChNrARNrQRlXXJiAwAAKE2tBE2wBGVdcmMDAAAoTa0ETa4EZV1yZAMAAChNrgRNrwRlXXJlAwAAKE2wBE2xBGVdcmYDAAAoTbAETbIEZV1yZwMAAChNpwRNrARlXXJoAwAAKE2zBE20BGVdcmkDAAAoTbQETbcEZV1yagMAAChNtARNtQRlXXJrAwAAKE21BE22BGVdcmwDAAAoTbcETbgEZV1ybQMAAChNtwRNuQRlXXJuAwAAKE2uBE2zBGVdcm8DAAAoTboETbsEZV1ycAMAAChNuwRNvgRlXXJxAwAAKE27BE28BGVdcnIDAAAoTbwETb0EZV1ycwMAAChNvgRNvwRlXXJ0AwAAKE21BE26BGVdcnUDAAAoTcAETcEEZV1ydgMAAChNwQRNxARlXXJ3AwAAKE3BBE3CBGVdcngDAAAoTcIETcMEZV1yeQMAAChNxARNxQRlXXJ6AwAAKE3FBE3GBGVdcnsDAAAoTcUETccEZV1yfAMAAChNxgRNyARlXXJ9AwAAKE3HBE3JBGVdcn4DAAAoTcgETcoEZV1yfwMAAChNyQRNygRlXXKAAwAAKE28BE3ABGVdcoEDAAAoTcsETcwEZV1yggMAAChNzARNzwRlXXKDAwAAKE3MBE3NBGVdcoQDAAAoTc0ETc4EZV1yhQMAAChNzwRN0ARlXXKGAwAAKE3QBE3RBGVdcocDAAAoTdEETdIEZV1yiAMAAChN0QRN0wRlXXKJAwAAKE3CBE3LBGVdcooDAAAoTdQETdUEZV1yiwMAAChN1QRN1gRlXXKMAwAAKE3WBE3XBGVdco0DAAAoTc0ETdQEZV1yjgMAAChN2ARN2QRlXXKPAwAAKE3ZBE3cBGVdcpADAAAoTdkETdoEZV1ykQMAAChN2gRN2wRlXXKSAwAAKE3cBE3dBGVdcpMDAAAoTdYETdgEZV1ylAMAAChN3gRN3wRlXXKVAwAAKE3fBE3iBGVdcpYDAAAoTd8ETeAEZV1ylwMAAChN4ARN4QRlXXKYAwAAKE3iBE3jBGVdcpkDAAAoTeIETeQEZV1ymgMAAChN2gRN3gRlXXKbAwAAKE3lBE3mBGVdcpwDAAAoTeYETecEZV1ynQMAAChN5gRN6QRlXXKeAwAAKE3nBE3oBGVdcp8DAAAoTekETeoEZV1yoAMAAChN6gRN6wRlXXKhAwAAKE3rBE3sBGVdcqIDAAAoTewETe0EZV1yowMAAChN7QRN7gRlXXKkAwAAKE3tBE3vBGVdcqUDAAAoTeAETeUEZV1ypgMAAChN8ARN8QRlXXKnAwAAKE3xBE3yBGVdcqgDAAAoTfEETfQEZV1yqQMAAChN8gRN8wRlXXKqAwAAKE30BE31BGVdcqsDAAAoTfUETfcEZV1yrAMAAChN9QRN9gRlXXKtAwAAKE32BE34BGVdcq4DAAAoTfcETfkEZV1yrwMAAChN9wRN+gRlXXKwAwAAKE34BE35BGVdcrEDAAAoTfkETfsEZV1ysgMAAChN+gRN/ARlXXKzAwAAKE37BE39BGVdcrQDAAAoTfwETf0EZV1ytQMAAChN5wRN8ARlXXK2AwAAKE3+BE3/BGVdcrcDAAAoTf8ETQIFZV1yuAMAAChN/wRNAAVlXXK5AwAAKE0ABU0BBWVdcroDAAAoTQIFTQMFZV1yuwMAAChNAwVNBAVlXXK8AwAAKE0EBU0FBWVdcr0DAAAoTQQFTQYFZV1yvgMAAChN8gRN/gRlXXK/AwAAKE0HBU0NBWVdcsADAAAoTQcFTQgFZV1ywQMAAChNCAVNCwVlXXLCAwAAKE0IBU0JBWVdcsMDAAAoTQkFTQoFZV1yxAMAAChNCwVNDAVlXXLFAwAAKE0MBU0NBWVdcsYDAAAoTQAFTQcFZV1yxwMAAChNDgVNFAVlXXLIAwAAKE0OBU0PBWVdcskDAAAoTQ8FTRIFZV1yygMAAChNDwVNEAVlXXLLAwAAKE0QBU0RBWVdcswDAAAoTRIFTRMFZV1yzQMAAChNEwVNFAVlXXLOAwAAKE0JBU0OBWVdcs8DAAAoTRUFTRYFZV1y0AMAAChNFgVNFwVlXXLRAwAAKE0XBU0YBWVdctIDAAAoTRAFTRUFZV1y0wMAAChNGQVNGgVlXXLUAwAAKE0aBU0dBWVdctUDAAAoTRoFTRsFZV1y1gMAAChNGwVNHAVlXXLXAwAAKE0dBU0eBWVdctgDAAAoTR4FTR8FZV1y2QMAAChNHgVNIAVlXXLaAwAAKE0XBU0ZBWVdctsDAAAoTSEFTSIFZV1y3AMAAChNIgVNJQVlXXLdAwAAKE0iBU0jBWVdct4DAAAoTSMFTSQFZV1y3wMAAChNJQVNJgVlXXLgAwAAKE0mBU0nBWVdcuEDAAAoTSYFTSgFZV1y4gMAAChNJwVNKQVlXXLjAwAAKE0oBU0qBWVdcuQDAAAoTSkFTSsFZV1y5QMAAChNKgVNKwVlXXLmAwAAKE0rBU0sBWVdcucDAAAoTRsFTSEFZV1y6AMAAChNLQVNLgVlXXLpAwAAKE0uBU0vBWVdcuoDAAAoTS4FTTEFZV1y6wMAAChNLwVNMAVlZShdcuwDAAAoTTEFTTIFZV1y7QMAAChNMgVNMwVlXXLuAwAAKE0zBU00BWVdcu8DAAAoTTQFTTUFZV1y8AMAAChNNQVNNgVlXXLxAwAAKE01BU03BWVdcvIDAAAoTSMFTS0FZV1y8wMAAChNOAVNOQVlXXL0AwAAKE05BU08BWVdcvUDAAAoTTkFTToFZV1y9gMAAChNOgVNOwVlXXL3AwAAKE08BU09BWVdcvgDAAAoTS8FTTgFZV1y+QMAAChNPgVNPwVlXXL6AwAAKE0/BU1CBWVdcvsDAAAoTT8FTUAFZV1y/AMAAChNQAVNQQVlXXL9AwAAKE1CBU1DBWVdcv4DAAAoTToFTT4FZV1y/wMAAChNRAVNRQVlXXIABAAAKE1FBU1IBWVdcgEEAAAoTUUFTUYFZV1yAgQAAChNRgVNRwVlXXIDBAAAKE1IBU1JBWVdcgQEAAAoTUAFTUQFZV1yBQQAAChNSgVNSwVlXXIGBAAAKE1LBU1OBWVdcgcEAAAoTUsFTUwFZV1yCAQAAChNTAVNTQVlXXIJBAAAKE1OBU1PBWVdcgoEAAAoTUYFTUoFZV1yCwQAAChNUAVNUQVlXXIMBAAAKE1RBU1UBWVdcg0EAAAoTVEFTVIFZV1yDgQAAChNUgVNUwVlXXIPBAAAKE1UBU1WBWVdchAEAAAoTVQFTVUFZV1yEQQAAChNVQVNVwVlXXISBAAAKE1MBU1QBWVdchMEAAAoTVgFTVkFZV1yFAQAAChNWQVNXAVlXXIVBAAAKE1ZBU1aBWVdchYEAAAoTVoFTVsFZV1yFwQAAChNXAVNXQVlXXIYBAAAKE1dBU1eBWVdchkEAAAoTV4FTV8FZV1yGgQAAChNXgVNYAVlXXIbBAAAKE1SBU1YBWVdchwEAAAoTWEFTWIFZV1yHQQAAChNYgVNZQVlXXIeBAAAKE1iBU1jBWVdch8EAAAoTWMFTWQFZV1yIAQAAChNZQVNZgVlXXIhBAAAKE1lBU1nBWVdciIEAAAoTVoFTWEFZV1yIwQAAChNaAVNaQVlXXIkBAAAKE1pBU1sBWVdciUEAAAoTWkFTWoFZV1yJgQAAChNagVNawVlXXInBAAAKE1sBU1uBWVdcigEAAAoTWwFTW0FZV1yKQQAAChNYwVNaAVlXXIqBAAAKE1vBU1wBWVdcisEAAAoTXAFTXMFZV1yLAQAAChNcAVNcQVlXXItBAAAKE1xBU1yBWVdci4EAAAoTXMFTXQFZV1yLwQAAChNdAVNdQVlXXIwBAAAKE10BU12BWVdcjEEAAAoTXUFTXcFZV1yMgQAAChNdgVNeAVlXXIzBAAAKE13BU15BWVdcjQEAAAoTXgFTXkFZV1yNQQAAChNeQVNegVlXXI2BAAAKE1qBU1vBWVdcjcEAAAoTXsFTXwFZV1yOAQAAChNfAVNfwVlXXI5BAAAKE18BU19BWVdcjoEAAAoTX0FTX4FZV1yOwQAAChNfwVNgAVlXXI8BAAAKE2ABU2BBWVdcj0EAAAoTYAFTYIFZV1yPgQAAChNgQVNgwVlXXI/BAAAKE2CBU2EBWVdckAEAAAoTYMFTYUFZV1yQQQAAChNhAVNhQVlXXJCBAAAKE1xBU17BWVdckMEAAAoTYYFTYwFZV1yRAQAAChNhgVNhwVlXXJFBAAAKE2HBU2KBWVdckYEAAAoTYcFTYgFZV1yRwQAAChNiAVNiQVlXXJIBAAAKE2KBU2LBWVdckkEAAAoTYsFTYwFZV1ySgQAAChNfQVNhgVlXXJLBAAAKE2NBU2OBWVdckwEAAAoTY4FTZEFZV1yTQQAAChNjgVNjwVlXXJOBAAAKE2PBU2QBWVdck8EAAAoTZEFTZIFZV1yUAQAAChNkgVNkwVlXXJRBAAAKE2SBU2UBWVdclIEAAAoTZMFTZUFZV1yUwQAAChNlAVNlgVlXXJUBAAAKE2VBU2XBWVdclUEAAAoTZYFTZcFZV1yVgQAAChNiAVNjQVlXXJXBAAAKE2YBU2ZBWVdclgEAAAoTZkFTZwFZV1yWQQAAChNmQVNmgVlXXJaBAAAKE2aBU2bBWVdclsEAAAoTZwFTZ0FZV1yXAQAAChNnQVNngVlXXJdBAAAKE2dBU2fBWVdcl4EAAAoTY8FTZgFZV1yXwQAAChNoAVNoQVlXXJgBAAAKE2hBU2iBWVdcmEEAAAoTaEFTaQFZV1yYgQAAChNogVNowVlXXJjBAAAKE2kBU2lBWVdcmQEAAAoTaUFTacFZV1yZQQAAChNpQVNpgVlXXJmBAAAKE2mBU2oBWVdcmcEAAAoTacFTakFZV1yaAQAAChNpwVNqgVlXXJpBAAAKE2oBU2pBWVdcmoEAAAoTakFTasFZV1yawQAAChNqgVNrAVlXXJsBAAAKE2rBU2tBWVdcm0EAAAoTawFTa0FZV1ybgQAAChNmgVNoAVlXXJvBAAAKE2uBU2vBWVdcnAEAAAoTa8FTbIFZV1ycQQAAChNrwVNsAVlXXJyBAAAKE2wBU2xBWVdcnMEAAAoTbIFTbMFZV1ydAQAAChNswVNtAVlXXJ1BAAAKE20BU21BWVdcnYEAAAoTbQFTbYFZV1ydwQAAChNogVNrgVlXXJ4BAAAKE23BU24BWVdcnkEAAAoTbgFTbsFZV1yegQAAChNuAVNuQVlXXJ7BAAAKE25BU26BWVdcnwEAAAoTbsFTbwFZV1yfQQAAChNvAVNvQVlXXJ+BAAAKE28BU2+BWVdcn8EAAAoTbAFTbcFZV1ygAQAAChNvwVNwAVlXXKBBAAAKE3ABU3DBWVdcoIEAAAoTcAFTcEFZV1ygwQAAChNwQVNwgVlXXKEBAAAKE3DBU3EBWVdcoUEAAAoTbkFTb8FZV1yhgQAAChNxQVNxgVlXXKHBAAAKE3GBU3JBWVdcogEAAAoTcYFTccFZV1yiQQAAChNxwVNyAVlXXKKBAAAKE3JBU3LBWVdcosEAAAoTckFTcoFZV1yjAQAAChNwQVNxQVlXXKNBAAAKE3MBU3NBWVdco4EAAAoTc0FTdAFZV1yjwQAAChNzQVNzgVlXXKQBAAAKE3OBU3PBWVdcpEEAAAoTdAFTdEFZV1ykgQAAChN0QVN0gVlXXKTBAAAKE3SBU3TBWVdcpQEAAAoTccFTcwFZV1ylQQAAChN1AVN1QVlXXKWBAAAKE3VBU3YBWVdcpcEAAAoTdUFTdYFZV1ymAQAAChN1gVN1wVlXXKZBAAAKE3YBU3ZBWVdcpoEAAAoTdgFTdoFZV1ymwQAAChNzgVN1AVlXXKcBAAAKE3bBU3cBWVdcp0EAAAoTdwFTd8FZV1yngQAAChN3AVN3QVlXXKfBAAAKE3dBU3eBWVdcqAEAAAoTd8FTeAFZV1yoQQAAChN4AVN4QVlXXKiBAAAKE3gBU3iBWVdcqMEAAAoTeEFTeMFZV1ypAQAAChN4gVN5AVlXXKlBAAAKE3jBU3lBWVdcqYEAAAoTeQFTeUFZV1ypwQAAChN1gVN2wVlXXKoBAAAKE3mBU3nBWVdcqkEAAAoTecFTeoFZV1yqgQAAChN5wVN6AVlXXKrBAAAKE3oBU3pBWVdcqwEAAAoTeoFTesFZV1yrQQAAChN3QVN5gVlXXKuBAAAKE3sBU3tBWVdcq8EAAAoTe0FTfAFZV1ysAQAAChN7QVN7gVlXXKxBAAAKE3uBU3vBWVdcrIEAAAoTfAFTfEFZV1yswQAAChN6AVN7AVlXXK0BAAAKE3yBU3zBWVdcrUEAAAoTfMFTfYFZV1ytgQAAChN8wVN9AVlXXK3BAAAKE30BU31BWVdcrgEAAAoTfYFTfcFZV1yuQQAAChN9wVN+AVlXXK6BAAAKE33BU35BWVdcrsEAAAoTfgFTfoFZV1yvAQAAChN+QVN+wVlXXK9BAAAKE36BU38BWVdcr4EAAAoTfsFTfwFZV1yvwQAAChN/AVN/QVlXXLABAAAKE3uBU3yBWVdcsEEAAAoTf4FTf8FZV1ywgQAAChN/wVNAgZlXXLDBAAAKE3/BU0ABmVdcsQEAAAoTQAGTQEGZV1yxQQAAChNAgZNAwZlXXLGBAAAKE30BU3+BWVdcscEAAAoTQQGTQUGZV1yyAQAAChNBQZNCAZlXXLJBAAAKE0FBk0GBmVdcsoEAAAoTQYGTQcGZV1yywQAAChNCAZNCQZlXXLMBAAAKE0JBk0KBmVdcs0EAAAoTQkGTQsGZV1yzgQAAChNCgZNDAZlXXLPBAAAKE0LBk0NBmVdctAEAAAoTQwGTQ4GZV1y0QQAAChNDQZNDgZlXXLSBAAAKE0OBk0PBmVdctMEAAAoTQAGTQQGZV1y1AQAAChNEAZNEQZlXXLVBAAAKE0RBk0UBmVdctYEAAAoTREGTRIGZV1y1wQAAChNEgZNEwZlXXLYBAAAKE0UBk0VBmVdctkEAAAoTRUGTRYGZV1y2gQAAChNFQZNFwZlXXLbBAAAKE0GBk0QBmVdctwEAAAoTRgGTRkGZV1y3QQAAChNGQZNHAZlXXLeBAAAKE0ZBk0aBmVdct8EAAAoTRoGTRsGZV1y4AQAAChNHAZNHQZlXXLhBAAAKE0SBk0YBmVdcuIEAAAoTR4GTR8GZV1y4wQAAChNHwZNIgZlXXLkBAAAKE0fBk0gBmVdcuUEAAAoTSAGTSEGZV1y5gQAAChNIgZNIwZlXXLnBAAAKE0aBk0eBmVdcugEAAAoTSQGTSUGZV1y6QQAAChNJQZNKAZlXXLqBAAAKE0lBk0mBmVdcusEAAAoTSYGTScGZV1y7AQAAChNKAZNKQZlXXLtBAAAKE0pBk0qBmVdcu4EAAAoTSoGTSsGZV1y7wQAAChNKgZNLAZlXXLwBAAAKE0gBk0kBmVdcvEEAAAoTS0GTS4GZV1y8gQAAChNLgZNMQZlXXLzBAAAKE0uBk0vBmVdcvQEAAAoTS8GTTAGZV1y9QQAAChNMQZNMgZlXXL2BAAAKE0xBk0zBmVdcvcEAAAoTSYGTS0GZV1y+AQAAChNNAZNNQZlXXL5BAAAKE01Bk04BmVdcvoEAAAoTTUGTTYGZV1y+wQAAChNNgZNNwZlXXL8BAAAKE04Bk05BmVdcv0EAAAoTS8GTTQGZV1y/gQAAChNOgZNOwZlXXL/BAAAKE07Bk0+BmVdcgAFAAAoTTsGTTwGZV1yAQUAAChNPAZNPQZlXXICBQAAKE0+Bk0/BmVdcgMFAAAoTT8GTUAGZV1yBAUAAChNPwZNQQZlXXIFBQAAKE02Bk06BmVdcgYFAAAoTUIGTUMGZV1yBwUAAChNQwZNRgZlXXIIBQAAKE1DBk1EBmVdcgkFAAAoTUQGTUUGZV1yCgUAAChNRgZNRwZlXXILBQAAKE1HBk1IBmVdcgwFAAAoTUgGTUkGZV1yDQUAAChNSQZNSgZlXXIOBQAAKE08Bk1CBmVdcg8FAAAoTUsGTUwGZV1yEAUAAChNTAZNTwZlXXIRBQAAKE1MBk1NBmVdchIFAAAoTU0GTU4GZV1yEwUAAChNTwZNUQZlXXIUBQAAKE1PBk1QBmVdchUFAAAoTUQGTUsGZV1yFgUAAChNUgZNUwZlXXIXBQAAKE1TBk1UBmVdchgFAAAoTVQGTVUGZV1yGQUAAChNTQZNUgZlXXIaBQAAKE1WBk1XBmVdchsFAAAoTVcGTVoGZV1yHAUAAChNVwZNWAZlXXIdBQAAKE1YBk1ZBmVdch4FAAAoTVoGTVsGZV1yHwUAAChNWwZNXAZlXXIgBQAAKE1bBk1dBmVdciEFAAAoTVQGTVYGZV1yIgUAAChNXgZNXwZlXXIjBQAAKE1fBk1iBmVdciQFAAAoTV8GTWAGZV1yJQUAAChNYAZNYQZlXXImBQAAKE1iBk1jBmVdcicFAAAoTWMGTWQGZV1yKAUAAChNYwZNZQZlXXIpBQAAKE1YBk1eBmVdcioFAAAoTWYGTWwGZV1yKwUAAChNZgZNZwZlXXIsBQAAKE1nBk1qBmVdci0FAAAoTWcGTWgGZV1yLgUAAChNaAZNaQZlXXIvBQAAKE1qBk1rBmVdcjAFAAAoTWsGTWwGZV1yMQUAAChNYAZNZgZlXXIyBQAAKE1tBk1uBmVdcjMFAAAoTW4GTXEGZV1yNAUAAChNbgZNbwZlXXI1BQAAKE1vBk1wBmVdcjYFAAAoTXEGTXIGZV1yNwUAAChNcgZNcwZlXXI4BQAAKE1zBk10BmVdcjkFAAAoTXMGTXUGZV1yOgUAAChNaAZNbQZlXXI7BQAAKE12Bk13BmVdcjwFAAAoTXcGTXgGZV1yPQUAAChNeAZNeQZlXXI+BQAAKE1vBk12BmVdcj8FAAAoTXoGTXsGZV1yQAUAAChNewZNfgZlXXJBBQAAKE17Bk18BmVdckIFAAAoTXwGTX0GZV1yQwUAAChNfgZNfwZlXXJEBQAAKE1/Bk2ABmVdckUFAAAoTYAGTYEGZV1yRgUAAChNgAZNggZlXXJHBQAAKE14Bk16BmVdckgFAAAoTYMGTYQGZV1ySQUAAChNhAZNhwZlXXJKBQAAKE2EBk2FBmVdcksFAAAoTYUGTYYGZV1yTAUAAChNhwZNiAZlXXJNBQAAKE2IBk2JBmVdck4FAAAoTYkGTYoGZV1yTwUAAChNiQZNiwZlXXJQBQAAKE18Bk2DBmVdclEFAAAoTYwGTY0GZV1yUgUAAChNjQZNjgZlXXJTBQAAKE2NBk2QBmVdclQFAAAoTY4GTY8GZV1yVQUAAChNkAZNkQZlXXJWBQAAKE2RBk2SBmVdclcFAAAoTZIGTZMGZV1yWAUAAChNkwZNlAZlXXJZBQAAKE2UBk2VBmVdcloFAAAoTZQGTZYGZV1yWwUAAChNhQZNjAZlXXJcBQAAKE2XBk2YBmVdcl0FAAAoTZgGTZsGZV1yXgUAAChNmAZNmQZlXXJfBQAAKE2ZBk2aBmVdcmAFAAAoTZsGTZwGZV1yYQUAAChNnAZNnQZlXXJiBQAAKE2dBk2eBmVdcmMFAAAoTZ0GTZ8GZV1yZAUAAChNjgZNlwZlXXJlBQAAKE2gBk2hBmVdcmYFAAAoTaEGTaQGZV1yZwUAAChNoQZNogZlXXJoBQAAKE2iBk2jBmVdcmkFAAAoTaQGTaUGZV1yagUAAChNpQZNpgZlXXJrBQAAKE2mBk2nBmVdcmwFAAAoTaYGTagGZV1ybQUAAChNmQZNoAZlXXJuBQAAKE2pBk2qBmVdcm8FAAAoTaoGTa0GZV1ycAUAAChNqgZNqwZlXXJxBQAAKE2rBk2sBmVdcnIFAAAoTa0GTa4GZV1ycwUAAChNrQZNrwZlXXJ0BQAAKE2iBk2pBmVdcnUFAAAoTbAGTbEGZV1ydgUAAChNsQZNtAZlXXJ3BQAAKE2xBk2yBmVdcngFAAAoTbIGTbMGZV1yeQUAAChNtAZNtQZlXXJ6BQAAKE21Bk22BmVdcnsFAAAoTbUGTbcGZV1yfAUAAChNtgZNuAZlXXJ9BQAAKE23Bk25BmVdcn4FAAAoTbgGTboGZV1yfwUAAChNuQZNugZlXXKABQAAKE26Bk27BmVdcoEFAAAoTasGTbAGZV1yggUAAChNvAZNvQZlXXKDBQAAKE29Bk3ABmVdcoQFAAAoTb0GTb4GZV1yhQUAAChNvgZNvwZlXXKGBQAAKE3ABk3CBmVdcocFAAAoTcAGTcEGZV1yiAUAAChNwQZNwwZlXXKJBQAAKE2yBk28BmVdcooFAAAoTcQGTcUGZV1yiwUAAChNxQZNyAZlXXKMBQAAKE3FBk3GBmVdco0FAAAoTcYGTccGZV1yjgUAAChNyAZNyQZlXXKPBQAAKE3JBk3KBmVdcpAFAAAoTckGTcsGZV1ykQUAAChNygZNzAZlXXKSBQAAKE3LBk3NBmVdcpMFAAAoTcwGTc0GZV1ylAUAAChNvgZNxAZlXXKVBQAAKE3OBk3PBmVdcpYFAAAoTc8GTdIGZV1ylwUAAChNzwZN0AZlXXKYBQAAKE3QBk3RBmVdcpkFAAAoTdIGTdMGZV1ymgUAAChN0wZN1AZlXXKbBQAAKE3UBk3VBmVdcpwFAAAoTdQGTdYGZV1ynQUAAChNxgZNzgZlXXKeBQAAKE3XBk3YBmVdcp8FAAAoTdgGTdkGZV1yoAUAAChN2QZN2gZlXXKhBQAAKE3QBk3XBmVdcqIFAAAoTdsGTdwGZV1yowUAAChN3AZN3wZlXXKkBQAAKE3cBk3dBmVdcqUFAAAoTd0GTd4GZV1ypgUAAChN3wZN4QZlXXKnBQAAKE3fBk3gBmVdcqgFAAAoTdkGTdsGZV1yqQUAAChN4gZN4wZlXXKqBQAAKE3jBk3mBmVdcqsFAAAoTeMGTeQGZV1yrAUAAChN5AZN5QZlXXKtBQAAKE3mBk3nBmVdcq4FAAAoTecGTegGZV1yrwUAAChN5wZN6QZlXXKwBQAAKE3oBk3qBmVdcrEFAAAoTekGTesGZV1ysgUAAChN6gZN7AZlXXKzBQAAKE3rBk3sBmVdcrQFAAAoTd0GTeIGZV1ytQUAAChN7QZN7gZlXXK2BQAAKE3uBk3xBmVdcrcFAAAoTe4GTe8GZV1yuAUAAChN7wZN8AZlXXK5BQAAKE3xBk3zBmVdcroFAAAoTfEGTfIGZV1yuwUAAChN8gZN9AZlXXK8BQAAKE3kBk3tBmVdcr0FAAAoTfUGTfYGZV1yvgUAAChN9gZN+QZlXXK/BQAAKE32Bk33BmVdcsAFAAAoTfcGTfgGZV1ywQUAAChN+QZN+gZlXXLCBQAAKE36Bk37BmVdcsMFAAAoTfsGTfwGZV1yxAUAAChN+wZN/QZlXXLFBQAAKE3vBk31BmVdcsYFAAAoTf4GTf8GZV1yxwUAAChN/wZNAgdlXXLIBQAAKE3/Bk0AB2VdcskFAAAoTQAHTQEHZV1yygUAAChNAgdNAwdlXXLLBQAAKE0DB00EB2VdcswFAAAoTQMHTQUHZV1yzQUAAChN9wZN/gZlXXLOBQAAKE0GB00HB2Vdcs8FAAAoTQcHTQgHZV1y0AUAAChNCAdNCQdlXXLRBQAAKE0AB00GB2VdctIFAAAoTQoHTQsHZV1y0wUAAChNCwdNDgdlXXLUBQAAKE0LB00MB2VdctUFAAAoTQwHTQ0HZV1y1gUAAChNDgdNDwdlXXLXBQAAKE0PB00QB2VdctgFAAAoTRAHTREHZV1y2QUAAChNEAdNEgdlXXLaBQAAKE0IB00KB2VdctsFAAAoTRMHTRQHZV1y3AUAAChNFAdNFQdlXXLdBQAAKE0UB00XB2Vdct4FAAAoTRUHTRYHZV1y3wUAAChNFwdNGAdlXXLgBQAAKE0YB00aB2VdcuEFAAAoTRgHTRkHZV1y4gUAAChNGQdNGwdlXXLjBQAAKE0aB00cB2VdcuQFAAAoTRoHTR0HZV1y5QUAAChNGwdNHAdlXXLmBQAAKE0cB00eB2VdcucFAAAoTR0HTR8HZV1y6AUAAChNHgdNIAdlXXLpBQAAKE0fB00gB2VdcuoFAAAoTQwHTRMHZV1y6wUAAChNIQdNIgdlXXLsBQAAKE0iB00lB2Vdcu0FAAAoTSIHTSMHZV1y7gUAAChNIwdNJAdlXXLvBQAAKE0lB00mB2VdcvAFAAAoTSYHTScHZV1y8QUAAChNJwdNKAdlXXLyBQAAKE0nB00pB2VdcvMFAAAoTRUHTSEHZV1y9AUAAChNKgdNKwdlXXL1BQAAKE0rB00uB2VdcvYFAAAoTSsHTSwHZV1y9wUAAChNLAdNLQdlXXL4BQAAKE0uB00wB2VdcvkFAAAoTS4HTS8HZV1y+gUAAChNLwdNMQdlXXL7BQAAKE0jB00qB2VdcvwFAAAoTTIHTTMHZV1y/QUAAChNMwdNNgdlXXL+BQAAKE0zB000B2Vdcv8FAAAoTTQHTTUHZV1yAAYAAChNNgdNOAdlXXIBBgAAKE02B003B2VdcgIGAAAoTTcHTTkHZV1yAwYAAChNLAdNMgdlXXIEBgAAKE06B007B2VdcgUGAAAoTTsHTT4HZV1yBgYAAChNOwdNPAdlXXIHBgAAKE08B009B2VdcggGAAAoTT4HTT8HZV1yCQYAAChNPwdNQAdlXXIKBgAAKE0/B01BB2VdcgsGAAAoTUAHTUIHZV1yDAYAAChNQQdNQwdlXXINBgAAKE1CB01DB2Vdcg4GAAAoTTQHTToHZV1yDwYAAChNRAdNRQdlXXIQBgAAKE1FB01IB2VdchEGAAAoTUUHTUYHZV1yEgYAAChNRgdNRwdlXXITBgAAKE1IB01JB2VdchQGAAAoTUkHTUoHZV1yFQYAAChNSgdNSwdlXXIWBgAAKE1LB01MB2VdchcGAAAoTTwHTUQHZV1yGAYAAChNTQdNUwdlXXIZBgAAKE1NB01OB2VdchoGAAAoTU4HTVEHZV1yGwYAAChNTgdNTwdlXXIcBgAAKE1PB01QB2Vdch0GAAAoTVEHTVIHZV1yHgYAAChNUgdNUwdlXXIfBgAAKE1GB01NB2VdciAGAAAoTVQHTVUHZV1yIQYAAChNVQdNWAdlXXIiBgAAKE1VB01WB2VdciMGAAAoTVYHTVcHZV1yJAYAAChNWAdNWQdlXXIlBgAAKE1PB01UB2VdciYGAAAoTVoHTVsHZV1yJwYAAChNWwdNXAdlXXIoBgAAKE1bB01eB2VdcikGAAAoTVwHTV0HZV1yKgYAAChNXgdNXwdlXXIrBgAAKE1fB01gB2VdciwGAAAoTWAHTWEHZV1yLQYAAChNYQdNYgdlXXIuBgAAKE1iB01jB2Vdci8GAAAoTWIHTWQHZV1yMAYAAChNVgdNWgdlXXIxBgAAKE1lB01mB2VdcjIGAAAoTWYHTWkHZV1yMwYAAChNZgdNZwdlXXI0BgAAKE1nB01oB2VdcjUGAAAoTWkHTWoHZV1yNgYAAChNagdNawdlXXI3BgAAKE1qB01sB2VdcjgGAAAoTVwHTWUHZV1yOQYAAChNbQdNbgdlXXI6BgAAKE1uB01xB2VdcjsGAAAoTW4HTW8HZV1yPAYAAChNbwdNcAdlXXI9BgAAKE1xB01zB2Vdcj4GAAAoTXEHTXIHZV1yPwYAAChNcgdNdAdlXXJABgAAKE1nB01tB2VdckEGAAAoTXUHTXYHZV1yQgYAAChNdgdNeQdlXXJDBgAAKE12B013B2VdckQGAAAoTXcHTXgHZV1yRQYAAChNeQdNegdlXXJGBgAAKE16B017B2VdckcGAAAoTXsHTXwHZV1ySAYAAChNewdNfQdlXXJJBgAAKE1vB011B2VdckoGAAAoTX4HTX8HZV1ySwYAAChNfwdNggdlXXJMBgAAKE1/B02AB2Vdck0GAAAoTYAHTYEHZV1yTgYAAChNggdNgwdlXXJPBgAAKE2DB02EB2VdclAGAAAoTYMHTYUHZV1yUQYAAChNdwdNfgdlXXJSBgAAKE2GB02MB2VdclMGAAAoTYYHTYcHZV1yVAYAAChNhwdNigdlXXJVBgAAKE2HB02IB2VdclYGAAAoTYgHTYkHZV1yVwYAAChNigdNiwdlXXJYBgAAKE2LB02MB2VdclkGAAAoTYAHTYYHZV1yWgYAAChNjQdNjgdlXXJbBgAAKE2OB02PB2VdclwGAAAoTY8HTZAHZV1yXQYAAChNiAdNjQdlXXJeBgAAKE2RB02SB2Vdcl8GAAAoTZIHTZUHZV1yYAYAAChNkgdNkwdlXXJhBgAAKE2TB02UB2VdcmIGAAAoTZUHTZYHZV1yYwYAAChNlgdNlwdlXXJkBgAAKE2WB02YB2VdcmUGAAAoTY8HTZEHZV1yZgYAAChNmQdNmgdlXXJnBgAAKE2aB02dB2VdcmgGAAAoTZoHTZsHZV1yaQYAAChNmwdNnAdlXXJqBgAAKE2dB02eB2VdcmsGAAAoTZ4HTZ8HZV1ybAYAAChNnwdNoAdlXXJtBgAAKE2fB02hB2Vdcm4GAAAoTZMHTZkHZV1ybwYAAChNogdNowdlXXJwBgAAKE2jB02kB2VdcnEGAAAoTaMHTaYHZV1ycgYAAChNpAdNpQdlXXJzBgAAKE2mB02nB2VdcnQGAAAoTacHTagHZV1ydQYAAChNqAdNqQdlXXJ2BgAAKE2pB02qB2VdcncGAAAoTaoHTasHZV1yeAYAAChNqgdNrAdlXXJ5BgAAKE2bB02iB2VdcnoGAAAoTa0HTa4HZV1yewYAAChNrgdNrwdlXXJ8BgAAKE2vB02wB2Vdcn0GAAAoTaQHTa0HZV1yfgYAAChNsQdNsgdlXXJ/BgAAKE2yB02zB2VdcoAGAAAoTbMHTbQHZV1ygQYAAChNrwdNsQdlXXKCBgAAKE21B022B2VdcoMGAAAoTbYHTbkHZV1yhAYAAChNtgdNtwdlXXKFBgAAKE23B024B2VdcoYGAAAoTbkHTboHZV1yhwYAAChNugdNuwdlXXKIBgAAKE27B028B2VdcokGAAAoTbwHTb0HZV1yigYAAChNswdNtQdlXXKLBgAAKE2+B02/B2VdcowGAAAoTb8HTcIHZV1yjQYAAChNvwdNwAdlXXKOBgAAKE3AB03BB2Vdco8GAAAoTcIHTcMHZV1ykAYAAChNwwdNxAdlXXKRBgAAKE3EB03FB2VdcpIGAAAoTcQHTcYHZV1ykwYAAChNtwdNvgdlXXKUBgAAKE3HB03IB2VdcpUGAAAoTcgHTckHZV1ylgYAAChNyQdNygdlXXKXBgAAKE3AB03HB2VdcpgGAAAoTcsHTcwHZV1ymQYAAChNzAdNzwdlXXKaBgAAKE3MB03NB2VdcpsGAAAoTc0HTc4HZV1ynAYAAChNzwdN0AdlXXKdBgAAKE3QB03RB2Vdcp4GAAAoTdAHTdIHZV1ynwYAAChN0QdN0wdlXXKgBgAAKE3SB03UB2VdcqEGAAAoTdMHTdQHZV1yogYAAChNyQdNywdlXXKjBgAAKE3VB03WB2VdcqQGAAAoTdYHTdkHZV1ypQYAAChN1gdN1wdlXXKmBgAAKE3XB03YB2VdcqcGAAAoTdkHTdoHZV1yqAYAAChN2gdN2wdlXXKpBgAAKE3aB03cB2VdcqoGAAAoTdsHTd0HZV1yqwYAAChN3AdN3gdlXXKsBgAAKE3dB03eB2Vdcq0GAAAoTc0HTdUHZV1yrgYAAChN3wdN4AdlXXKvBgAAKE3gB03jB2VdcrAGAAAoTeAHTeEHZV1ysQYAAChN4QdN4gdlXXKyBgAAKE3jB03kB2VdcrMGAAAoTeQHTeUHZV1ytAYAAChN5QdN5gdlXXK1BgAAKE3lB03nB2VdcrYGAAAoTdcHTd8HZV1ytwYAAChN6AdN6QdlXXK4BgAAKE3pB03sB2VdcrkGAAAoTekHTeoHZV1yugYAAChN6gdN6wdlXXK7BgAAKE3sB03tB2VdcrwGAAAoTe0HTe4HZV1yvQYAAChN7gdN7wdlXXK+BgAAKE3uB03wB2Vdcr8GAAAoTeEHTegHZV1ywAYAAChN8QdN8gdlXXLBBgAAKE3yB031B2VdcsIGAAAoTfIHTfMHZV1ywwYAAChN8wdN9AdlXXLEBgAAKE31B032B2VdcsUGAAAoTfUHTfcHZV1yxgYAAChN6gdN8QdlXXLHBgAAKE34B035B2VdcsgGAAAoTfkHTfwHZV1yyQYAAChN+QdN+gdlXXLKBgAAKE36B037B2VdcssGAAAoTfwHTf4HZV1yzAYAAChN/AdN/QdlXXLNBgAAKE39B03/B2Vdcs4GAAAoTfMHTfgHZV1yzwYAAChNAAhNAQhlXXLQBgAAKE0BCE0ECGVdctEGAAAoTQEITQIIZV1y0gYAAChNAghNAwhlXXLTBgAAKE0ECE0FCGVdctQGAAAoTQUITQYIZV1y1QYAAChNBQhNBwhlXXLWBgAAKE0GCE0ICGVdctcGAAAoTQcITQkIZV1y2AYAAChNCAhNCghlXXLZBgAAKE0JCE0KCGVdctoGAAAoTfoHTQAIZV1y2wYAAChNCwhNDAhlXXLcBgAAKE0MCE0PCGVdct0GAAAoTQwITQ0IZV1y3gYAAChNDQhNDghlXXLfBgAAKE0PCE0QCGVdcuAGAAAoTRAITREIZV1y4QYAAChNEAhNEghlXXLiBgAAKE0RCE0TCGVdcuMGAAAoTRIITRQIZV1y5AYAAChNEwhNFQhlXXLlBgAAKE0UCE0VCGVdcuYGAAAoTRUITRYIZV1y5wYAAChNAghNCwhlXXLoBgAAKE0XCE0YCGVdcukGAAAoTRgITRsIZV1y6gYAAChNGAhNGQhlXXLrBgAAKE0ZCE0aCGVdcuwGAAAoTRsITRwIZV1y7QYAAChNHAhNHQhlXXLuBgAAKE0cCE0eCGVdcu8GAAAoTQ0ITRcIZV1y8AYAAChNHwhNIAhlXXLxBgAAKE0gCE0jCGVdcvIGAAAoTSAITSEIZV1y8wYAAChNIQhNIghlXXL0BgAAKE0jCE0lCGVdcvUGAAAoTSMITSQIZV1y9gYAAChNJAhNJghlXXL3BgAAKE0ZCE0fCGVdcvgGAAAoTScITSgIZV1y+QYAAChNKAhNKwhlXXL6BgAAKE0oCE0pCGVdcvsGAAAoTSkITSoIZV1y/AYAAChNKwhNLQhlXXL9BgAAKE0rCE0sCGVdcv4GAAAoTSwITS4IZV1y/wYAAChNIQhNJwhlXXIABwAAKE0vCE0wCGVdcgEHAAAoTTAITTEIZV1yAgcAAChNMAhNMwhlXXIDBwAAKE0xCE0yCGVdcgQHAAAoTTMITTQIZV1yBQcAAChNNAhNNQhlXXIGBwAAKE01CE02CGVdcgcHAAAoTTYITTcIZV1yCAcAAChNNwhNOAhlXXIJBwAAKE03CE05CGVdcgoHAAAoTSkITS8IZV1yCwcAAChNOghNOwhlXXIMBwAAKE07CE08CGVdcg0HAAAoTTsITT4IZV1yDgcAAChNPAhNPQhlXXIPBwAAKE0+CE0/CGVdchAHAAAoTT8ITUAIZV1yEQcAAChNQAhNQQhlXXISBwAAKE1BCE1CCGVdchMHAAAoTUIITUMIZV1yFAcAAChNQghNRAhlXXIVBwAAKE0xCE06CGVdchYHAAAoTUUITUYIZV1yFwcAAChNRghNSQhlXXIYBwAAKE1GCE1HCGVdchkHAAAoTUcITUgIZV1yGgcAAChNSQhNSghlXXIbBwAAKE1KCE1LCGVdchwHAAAoTUsITUwIZV1yHQcAAChNTAhNTQhlXXIeBwAAKE08CE1FCGVdch8HAAAoTU4ITVQIZV1yIAcAAChNTghNTwhlXXIhBwAAKE1PCE1SCGVdciIHAAAoTU8ITVAIZV1yIwcAAChNUAhNUQhlXXIkBwAAKE1SCE1TCGVdciUHAAAoTVMITVQIZV1yJgcAAChNRwhNTghlXXInBwAAKE1VCE1WCGVdcigHAAAoTVYITVkIZV1yKQcAAChNVghNVwhlXXIqBwAAKE1XCE1YCGVdcisHAAAoTVkITVoIZV1yLAcAAChNWghNWwhlXXItBwAAKE1aCE1cCGVdci4HAAAoTVAITVUIZV1yLwcAAChNXQhNXghlXXIwBwAAKE1eCE1hCGVdcjEHAAAoTV4ITV8IZV1yMgcAAChNXwhNYAhlXXIzBwAAKE1hCE1iCGVdcjQHAAAoTWIITWMIZV1yNQcAAChNYghNZAhlXXI2BwAAKE1jCE1lCGVdcjcHAAAoTWQITWYIZV1yOAcAAChNZQhNZwhlXXI5BwAAKE1mCE1nCGVdcjoHAAAoTVcITV0IZV1yOwcAAChNaAhNaQhlXXI8BwAAKE1pCE1sCGVdcj0HAAAoTWkITWoIZV1yPgcAAChNaghNawhlXXI/BwAAKE1sCE1tCGVdckAHAAAoTW0ITW4IZV1yQQcAAChNbQhNbwhlXXJCBwAAKE1uCE1wCGVdckMHAAAoTW8ITXEIZV1yRAcAAChNcAhNcghlXXJFBwAAKE1xCE1yCGVdckYHAAAoTXIITXMIZV1yRwcAAChNXwhNaAhlXXJIBwAAKE10CE11CGVdckkHAAAoTXUITXgIZV1ySgcAAChNdQhNdghlXXJLBwAAKE12CE13CGVdckwHAAAoTXgITXkIZV1yTQcAAChNeQhNeghlXXJOBwAAKE15CE17CGVdck8HAAAoTWoITXQIZV1yUAcAAChNfAhNfQhlXXJRBwAAKE19CE2ACGVdclIHAAAoTX0ITX4IZV1yUwcAAChNfghNfwhlXXJUBwAAKE2ACE2BCGVdclUHAAAoTYAITYIIZV1yVgcAAChNdghNfAhlXXJXBwAAKE2DCE2ECGVdclgHAAAoTYQITYcIZV1yWQcAAChNhAhNhQhlXXJaBwAAKE2FCE2GCGVdclsHAAAoTYcITYgIZV1yXAcAAChNiAhNiQhlXXJdBwAAKE2ICE2KCGVdcl4HAAAoTX4ITYMIZV1yXwcAAChNiwhNjAhlXXJgBwAAKE2MCE2PCGVdcmEHAAAoTYwITY0IZV1yYgcAAChNjQhNjghlXXJjBwAAKE2PCE2QCGVdcmQHAAAoTY8ITZEIZV1yZQcAAChNhQhNiwhlXXJmBwAAKE2SCE2TCGVdcmcHAAAoTZMITZYIZV1yaAcAAChNkwhNlAhlXXJpBwAAKE2UCE2VCGVdcmoHAAAoTZYITZgIZV1yawcAAChNlghNlwhlXXJsBwAAKE2XCE2ZCGVdcm0HAAAoTY0ITZIIZV1ybgcAAChNmghNmwhlXXJvBwAAKE2bCE2cCGVdcnAHAAAoTZsITZ4IZV1ycQcAAChNnAhNnQhlXXJyBwAAKE2UCE2aCGVdcnMHAAAoTZ8ITaUIZV1ydAcAAChNnwhNoAhlXXJ1BwAAKE2gCE2jCGVdcnYHAAAoTaAITaEIZV1ydwcAAChNoQhNoghlXXJ4BwAAKE2jCE2kCGVdcnkHAAAoTaQITaUIZV1yegcAAChNnAhNnwhlXXJ7BwAAKE2mCE2nCGVdcnwHAAAoTacITaoIZV1yfQcAAChNpwhNqAhlXXJ+BwAAKE2oCE2pCGVdcn8HAAAoTaoITasIZV1ygAcAAChNoQhNpghlXXKBBwAAKE2sCE2tCGVdcoIHAAAoTa0ITbAIZV1ygwcAAChNrQhNrghlXXKEBwAAKE2uCE2vCGVdcoUHAAAoTbAITbIIZV1yhgcAAChNsAhNsQhlXXKHBwAAKE2xCE2zCGVdcogHAAAoTagITawIZV1yiQcAAChNtAhNtQhlXXKKBwAAKE21CE24CGVdcosHAAAoTbUITbYIZV1yjAcAAChNtghNtwhlXXKNBwAAKE24CE25CGVdco4HAAAoTbkITboIZV1yjwcAAChNuQhNuwhlXXKQBwAAKE2uCE20CGVdcpEHAAAoTbwITb0IZV1ykgcAAChNvQhNwAhlXXKTBwAAKE29CE2+CGVdcpQHAAAoTb4ITb8IZV1ylQcAAChNwAhNwghlXXKWBwAAKE3ACE3BCGVdcpcHAAAoTcEITcMIZV1ymAcAAChNtghNvAhlXXKZBwAAKE3ECE3FCGVdcpoHAAAoTcUITcgIZV1ymwcAAChNxQhNxghlXXKcBwAAKE3GCE3HCGVdcp0HAAAoTcgITcoIZV1yngcAAChNyAhNyQhlXXKfBwAAKE2+CE3ECGVdcqAHAAAoTcsITcwIZV1yoQcAAChNzAhNzwhlXXKiBwAAKE3MCE3NCGVdcqMHAAAoTc0ITc4IZV1ypAcAAChNzwhN0AhlXXKlBwAAKE3QCE3RCGVdcqYHAAAoTdAITdIIZV1ypwcAAChNxghNywhlXXKoBwAAKE3TCE3UCGVdcqkHAAAoTdQITdcIZV1yqgcAAChN1AhN1QhlXXKrBwAAKE3VCE3WCGVdcqwHAAAoTdcITdgIZV1yrQcAAChN2AhN2QhlXXKuBwAAKE3YCE3aCGVdcq8HAAAoTc0ITdMIZV1ysAcAAChN2whN3AhlXXKxBwAAKE3cCE3dCGVdcrIHAAAoTdwITd8IZV1yswcAAChN3QhN3ghlXXK0BwAAKE3VCE3bCGVdcrUHAAAoTeAITeEIZV1ytgcAAChN4QhN5AhlXXK3BwAAKE3hCE3iCGVdcrgHAAAoTeIITeMIZV1yuQcAAChN5AhN5ghlXXK6BwAAKE3kCE3lCGVdcrsHAAAoTeUITecIZV1yvAcAAChN3QhN4AhlXXK9BwAAKE3oCE3pCGVdcr4HAAAoTekITewIZV1yvwcAAChN6QhN6ghlXXLABwAAKE3qCE3rCGVdcsEHAAAoTewITe0IZV1ywgcAAChN7QhN7ghlXXLDBwAAKE3tCE3vCGVdcsQHAAAoTe4ITfAIZV1yxQcAAChN7whN8QhlXXLGBwAAKE3wCE3yCGVdcscHAAAoTfEITfIIZV1yyAcAAChN4ghN6AhlXXLJBwAAKE3zCE30CGVdcsoHAAAoTfQITfcIZV1yywcAAChN9AhN9QhlXXLMBwAAKE31CE32CGVdcs0HAAAoTfcITfgIZV1yzgcAAChN9whN+QhlXXLPBwAAKE3qCE3zCGVdctAHAAAoTfoITfsIZV1y0QcAAChN+whN/ghlXXLSBwAAKE37CE38CGVdctMHAAAoTfwITf0IZWUoXXLUBwAAKE3+CE3/CGVdctUHAAAoTf8ITQAJZV1y1gcAAChN/whNAQllXXLXBwAAKE0ACU0CCWVdctgHAAAoTQEJTQMJZV1y2QcAAChNAglNBAllXXLaBwAAKE0DCU0ECWVdctsHAAAoTfUITfoIZV1y3AcAAChNBQlNBgllXXLdBwAAKE0GCU0JCWVdct4HAAAoTQYJTQcJZV1y3wcAAChNBwlNCAllXXLgBwAAKE0JCU0KCWVdcuEHAAAoTQoJTQsJZV1y4gcAAChNCglNDAllXXLjBwAAKE0LCU0NCWVdcuQHAAAoTQwJTQ4JZV1y5QcAAChNDQlNDwllXXLmBwAAKE0OCU0PCWVdcucHAAAoTQ8JTRAJZV1y6AcAAChN/AhNBQllXXLpBwAAKE0RCU0SCWVdcuoHAAAoTRIJTRUJZV1y6wcAAChNEglNEwllXXLsBwAAKE0TCU0UCWVdcu0HAAAoTRUJTRYJZV1y7gcAAChNFglNFwllXXLvBwAAKE0WCU0YCWVdcvAHAAAoTQcJTREJZV1y8QcAAChNGQlNHwllXXLyBwAAKE0ZCU0aCWVdcvMHAAAoTRoJTR0JZV1y9AcAAChNGglNGwllXXL1BwAAKE0bCU0cCWVdcvYHAAAoTR0JTR4JZV1y9wcAAChNHglNHwllXXL4BwAAKE0TCU0ZCWVdcvkHAAAoTSAJTSYJZV1y+gcAAChNIAlNIQllXXL7BwAAKE0hCU0kCWVdcvwHAAAoTSEJTSIJZV1y/QcAAChNIglNIwllXXL+BwAAKE0kCU0lCWVdcv8HAAAoTSUJTSYJZV1yAAgAAChNGwlNIAllXXIBCAAAKE0nCU0oCWVdcgIIAAAoTSgJTSsJZV1yAwgAAChNKAlNKQllXXIECAAAKE0pCU0qCWVdcgUIAAAoTSsJTSwJZV1yBggAAChNLAlNLQllXXIHCAAAKE0sCU0uCWVdcggIAAAoTSIJTScJZV1yCQgAAChNLwlNMAllXXIKCAAAKE0wCU0xCWVdcgsIAAAoTTAJTTMJZV1yDAgAAChNMQlNMgllXXINCAAAKE0pCU0vCWVdcg4IAAAoTTQJTTUJZV1yDwgAAChNNQlNNgllXXIQCAAAKE02CU03CWVdchEIAAAoTTEJTTQJZV1yEggAAChNOAlNOQllXXITCAAAKE05CU08CWVdchQIAAAoTTkJTToJZV1yFQgAAChNOglNOwllXXIWCAAAKE08CU09CWVdchcIAAAoTT0JTT4JZV1yGAgAAChNPglNPwllXXIZCAAAKE0+CU1ACWVdchoIAAAoTTYJTTgJZV1yGwgAAChNQQlNQgllXXIcCAAAKE1CCU1FCWVdch0IAAAoTUIJTUMJZV1yHggAAChNQwlNRAllXXIfCAAAKE1FCU1GCWVdciAIAAAoTUYJTUcJZV1yIQgAAChNRwlNSAllXXIiCAAAKE1ICU1JCWVdciMIAAAoTToJTUEJZV1yJAgAAChNSglNSwllXXIlCAAAKE1LCU1OCWVdciYIAAAoTUsJTUwJZV1yJwgAAChNTAlNTQllXXIoCAAAKE1OCU1PCWVdcikIAAAoTU8JTVAJZV1yKggAAChNUAlNUQllXXIrCAAAKE1DCU1KCWVdciwIAAAoTVIJTVMJZV1yLQgAAChNUwlNVAllXXIuCAAAKE1UCU1VCWVdci8IAAAoTUwJTVIJZV1yMAgAAChNVglNVwllXXIxCAAAKE1XCU1aCWVdcjIIAAAoTVcJTVgJZV1yMwgAAChNWAlNWQllXXI0CAAAKE1aCU1bCWVdcjUIAAAoTVsJTVwJZV1yNggAAChNWwlNXQllXXI3CAAAKE1UCU1WCWVdcjgIAAAoTV4JTV8JZV1yOQgAAChNXwlNYgllXXI6CAAAKE1fCU1gCWVdcjsIAAAoTWAJTWEJZV1yPAgAAChNYglNYwllXXI9CAAAKE1YCU1eCWVdcj4IAAAoTWQJTWUJZV1yPwgAAChNZQlNaAllXXJACAAAKE1lCU1mCWVdckEIAAAoTWYJTWcJZV1yQggAAChNaAlNagllXXJDCAAAKE1oCU1pCWVdckQIAAAoTWkJTWsJZV1yRQgAAChNYAlNZAllXXJGCAAAKE1sCU1tCWVdckcIAAAoTW0JTXAJZV1ySAgAAChNbQlNbgllXXJJCAAAKE1uCU1vCWVdckoIAAAoTXAJTXEJZV1ySwgAAChNcQlNcgllXXJMCAAAKE1xCU1zCWVdck0IAAAoTXIJTXQJZV1yTggAAChNcwlNdQllXXJPCAAAKE10CU12CWVdclAIAAAoTXUJTXYJZV1yUQgAAChNZglNbAllXXJSCAAAKE13CU14CWVdclMIAAAoTXgJTXkJZV1yVAgAAChNeAlNewllXXJVCAAAKE15CU16CWVdclYIAAAoTW4JTXcJZV1yVwgAAChNfAlNfQllXXJYCAAAKE19CU2ACWVdclkIAAAoTX0JTX4JZV1yWggAAChNfglNfwllXXJbCAAAKE2ACU2BCWVdclwIAAAoTYEJTYIJZV1yXQgAAChNgQlNgwllXXJeCAAAKE15CU18CWVdcl8IAAAoTYQJTYUJZV1yYAgAAChNhQlNiAllXXJhCAAAKE2FCU2GCWVdcmIIAAAoTYYJTYcJZV1yYwgAAChNiAlNiQllXXJkCAAAKE2JCU2KCWVdcmUIAAAoTYkJTYsJZV1yZggAAChNfglNhAllXXJnCAAAKE2MCU2NCWVdcmgIAAAoTY0JTZAJZV1yaQgAAChNjQlNjgllXXJqCAAAKE2OCU2PCWVdcmsIAAAoTZAJTZIJZV1ybAgAAChNkAlNkQllXXJtCAAAKE2GCU2MCWVdcm4IAAAoTZMJTZQJZV1ybwgAAChNlAlNlwllXXJwCAAAKE2UCU2VCWVdcnEIAAAoTZUJTZYJZV1ycggAAChNlwlNmAllXXJzCAAAKE2YCU2ZCWVdcnQIAAAoTZgJTZoJZV1ydQgAAChNjglNkwllXXJ2CAAAKE2bCU2cCWVdcncIAAAoTZwJTZ8JZV1yeAgAAChNnAlNnQllXXJ5CAAAKE2dCU2eCWVdcnoIAAAoTZ8JTaEJZV1yewgAAChNnwlNoAllXXJ8CAAAKE2VCU2bCWVdcn0IAAAoTaIJTaMJZV1yfggAAChNowlNpgllXXJ/CAAAKE2jCU2kCWVdcoAIAAAoTaQJTaUJZV1ygQgAAChNpglNpwllXXKCCAAAKE2mCU2oCWVdcoMIAAAoTZ0JTaIJZV1yhAgAAChNqQlNqgllXXKFCAAAKE2qCU2tCWVdcoYIAAAoTaoJTasJZV1yhwgAAChNqwlNrAllXXKICAAAKE2tCU2uCWVdcokIAAAoTa4JTa8JZV1yiggAAChNrglNsAllXXKLCAAAKE2vCU2xCWVdcowIAAAoTbAJTbIJZV1yjQgAAChNsQlNswllXXKOCAAAKE2yCU2zCWVdco8IAAAoTaQJTakJZV1ykAgAAChNtAlNtQllXXKRCAAAKE21CU24CWVdcpIIAAAoTbUJTbYJZV1ykwgAAChNtglNtwllXXKUCAAAKE24CU25CWVdcpUIAAAoTbkJTboJZV1ylggAAChNuQlNuwllXXKXCAAAKE2rCU20CWVdcpgIAAAoTbwJTb0JZV1ymQgAAChNvQlNwAllXXKaCAAAKE29CU2+CWVdcpsIAAAoTb4JTb8JZV1ynAgAAChNwAlNwQllXXKdCAAAKE3BCU3CCWVdcp4IAAAoTcEJTcMJZV1ynwgAAChNtglNvAllXXKgCAAAKE3ECU3FCWVdcqEIAAAoTcUJTcgJZV1yoggAAChNxQlNxgllXXKjCAAAKE3GCU3HCWVdcqQIAAAoTcgJTckJZV1ypQgAAChNyQlNygllXXKmCAAAKE3JCU3LCWVdcqcIAAAoTb4JTcQJZV1yqAgAAChNzAlNzQllXXKpCAAAKE3NCU3QCWVdcqoIAAAoTc0JTc4JZV1yqwgAAChNzglNzwllXXKsCAAAKE3QCU3RCWVdcq0IAAAoTdEJTdIJZV1yrggAAChN0QlN0wllXXKvCAAAKE3GCU3MCWVdcrAIAAAoTdQJTdUJZV1ysQgAAChN1QlN1gllXXKyCAAAKE3VCU3YCWVdcrMIAAAoTdYJTdcJZV1ytAgAAChNzglN1AllXXK1CAAAKE3ZCU3aCWVdcrYIAAAoTdoJTd0JZV1ytwgAAChN2glN2wllXXK4CAAAKE3bCU3cCWVdcrkIAAAoTd0JTd4JZV1yuggAAChN3glN3wllXXK7CAAAKE3eCU3gCWVdcrwIAAAoTdYJTdkJZV1yvQgAAChN4QlN4gllXXK+CAAAKE3iCU3lCWVdcr8IAAAoTeIJTeMJZV1ywAgAAChN4wlN5AllXXLBCAAAKE3lCU3mCWVdcsIIAAAoTeYJTecJZV1ywwgAAChN5wlN6AllXXLECAAAKE3oCU3pCWVdcsUIAAAoTdsJTeEJZV1yxggAAChN6glN6wllXXLHCAAAKE3rCU3uCWVdcsgIAAAoTesJTewJZV1yyQgAAChN7AlN7QllXXLKCAAAKE3uCU3vCWVdcssIAAAoTe4JTfAJZV1yzAgAAChN4wlN6gllXXLNCAAAKE3xCU33CWVdcs4IAAAoTfEJTfIJZV1yzwgAAChN8glN9QllXXLQCAAAKE3yCU3zCWVdctEIAAAoTfMJTfQJZV1y0ggAAChN9QlN9gllXXLTCAAAKE32CU33CWVdctQIAAAoTewJTfEJZV1y1QgAAChN+AlN+QllXXLWCAAAKE35CU38CWVdctcIAAAoTfkJTfoJZV1y2AgAAChN+glN+wllXXLZCAAAKE38CU39CWVdctoIAAAoTf0JTf4JZV1y2wgAAChN/glN/wllXXLcCAAAKE3+CU0ACmVdct0IAAAoTfMJTfgJZV1y3ggAAChNAQpNAgplXXLfCAAAKE0CCk0FCmVdcuAIAAAoTQIKTQMKZV1y4QgAAChNAwpNBAplXXLiCAAAKE0FCk0HCmVdcuMIAAAoTQUKTQYKZV1y5AgAAChN+glNAQplXXLlCAAAKE0ICk0JCmVdcuYIAAAoTQkKTQwKZV1y5wgAAChNCQpNCgplXXLoCAAAKE0KCk0LCmVdcukIAAAoTQwKTQ0KZV1y6ggAAChNAwpNCAplXXLrCAAAKE0OCk0PCmVdcuwIAAAoTQ8KTRIKZV1y7QgAAChNDwpNEAplXXLuCAAAKE0QCk0RCmVdcu8IAAAoTRIKTRMKZV1y8AgAAChNEwpNFAplXXLxCAAAKE0TCk0VCmVdcvIIAAAoTQoKTQ4KZV1y8wgAAChNFgpNFwplXXL0CAAAKE0XCk0YCmVdcvUIAAAoTRcKTRoKZV1y9ggAAChNGApNGQplXXL3CAAAKE0QCk0WCmVdcvgIAAAoTRsKTRwKZV1y+QgAAChNHApNHwplXXL6CAAAKE0cCk0dCmVdcvsIAAAoTR0KTR4KZV1y/AgAAChNHwpNIAplXXL9CAAAKE0fCk0hCmVdcv4IAAAoTRgKTRsKZV1y/wgAAChNIgpNKAplXXIACQAAKE0iCk0jCmVdcgEJAAAoTSMKTSYKZV1yAgkAAChNIwpNJAplXXIDCQAAKE0kCk0lCmVdcgQJAAAoTSYKTScKZV1yBQkAAChNJwpNKAplXXIGCQAAKE0dCk0iCmVdcgcJAAAoTSkKTSoKZV1yCAkAAChNKgpNLQplXXIJCQAAKE0qCk0rCmVdcgoJAAAoTSsKTSwKZV1yCwkAAChNLQpNLwplXXIMCQAAKE0tCk0uCmVdcg0JAAAoTS4KTTAKZV1yDgkAAChNJApNKQplXXIPCQAAKE0xCk0yCmVdchAJAAAoTTIKTTUKZV1yEQkAAChNMgpNMwplXXISCQAAKE0zCk00CmVdchMJAAAoTTUKTTcKZV1yFAkAAChNNQpNNgplXXIVCQAAKE02Ck04CmVdchYJAAAoTSsKTTEKZV1yFwkAAChNOQpNOgplXXIYCQAAKE06Ck09CmVdchkJAAAoTToKTTsKZV1yGgkAAChNOwpNPAplXXIbCQAAKE09Ck0/CmVdchwJAAAoTT0KTT4KZV1yHQkAAChNPgpNQAplXXIeCQAAKE0zCk05CmVdch8JAAAoTUEKTUIKZV1yIAkAAChNQgpNRQplXXIhCQAAKE1CCk1DCmVdciIJAAAoTUMKTUQKZV1yIwkAAChNRQpNRgplXXIkCQAAKE1GCk1HCmVdciUJAAAoTUcKTUgKZV1yJgkAAChNSApNSQplXXInCQAAKE07Ck1BCmVdcigJAAAoTUoKTUsKZV1yKQkAAChNSwpNTgplXXIqCQAAKE1LCk1MCmVdcisJAAAoTUwKTU0KZV1yLAkAAChNTgpNTwplXXItCQAAKE1PCk1QCmVdci4JAAAoTU8KTVEKZV1yLwkAAChNUApNUgplXXIwCQAAKE1RCk1TCmVdcjEJAAAoTVIKTVQKZV1yMgkAAChNUwpNVAplXXIzCQAAKE1UCk1VCmVdcjQJAAAoTUMKTUoKZV1yNQkAAChNVgpNVwplXXI2CQAAKE1XCk1aCmVdcjcJAAAoTVcKTVgKZV1yOAkAAChNWApNWQplXXI5CQAAKE1aCk1bCmVdcjoJAAAoTVsKTVwKZV1yOwkAAChNWwpNXQplXXI8CQAAKE1MCk1WCmVdcj0JAAAoTV4KTV8KZV1yPgkAAChNXwpNYgplXXI/CQAAKE1fCk1gCmVdckAJAAAoTWAKTWEKZV1yQQkAAChNYgpNYwplXXJCCQAAKE1jCk1kCmVdckMJAAAoTWQKTWUKZV1yRAkAAChNWApNXgplXXJFCQAAKE1mCk1nCmVdckYJAAAoTWcKTWoKZV1yRwkAAChNZwpNaAplXXJICQAAKE1oCk1pCmVdckkJAAAoTWoKTWsKZV1ySgkAAChNawpNbAplXXJLCQAAKE1rCk1tCmVdckwJAAAoTWwKTW4KZV1yTQkAAChNbQpNbwplXXJOCQAAKE1uCk1wCmVdck8JAAAoTW8KTXAKZV1yUAkAAChNYApNZgplXXJRCQAAKE1xCk1yCmVdclIJAAAoTXIKTXUKZV1yUwkAAChNcgpNcwplXXJUCQAAKE1zCk10CmVdclUJAAAoTXUKTXcKZV1yVgkAAChNdQpNdgplXXJXCQAAKE1oCk1xCmVdclgJAAAoTXgKTXkKZV1yWQkAAChNeQpNfAplXXJaCQAAKE15Ck16CmVdclsJAAAoTXoKTXsKZV1yXAkAAChNfApNfQplXXJdCQAAKE19Ck1+CmVdcl4JAAAoTX4KTX8KZV1yXwkAAChNcwpNeAplXXJgCQAAKE2ACk2BCmVdcmEJAAAoTYEKTYQKZV1yYgkAAChNgQpNggplXXJjCQAAKE2CCk2DCmVdcmQJAAAoTYQKTYUKZV1yZQkAAChNhApNhgplXXJmCQAAKE16Ck2ACmVdcmcJAAAoTYcKTYgKZV1yaAkAAChNiApNiwplXXJpCQAAKE2ICk2JCmVdcmoJAAAoTYkKTYoKZV1yawkAAChNiwpNjAplXXJsCQAAKE2MCk2NCmVdcm0JAAAoTYwKTY4KZV1ybgkAAChNggpNhwplXXJvCQAAKE2PCk2QCmVdcnAJAAAoTZAKTZMKZV1ycQkAAChNkApNkQplXXJyCQAAKE2RCk2SCmVdcnMJAAAoTZMKTZQKZV1ydAkAAChNkwpNlQplXXJ1CQAAKE2JCk2PCmVdcnYJAAAoTZYKTZcKZV1ydwkAAChNlwpNmgplXXJ4CQAAKE2XCk2YCmVdcnkJAAAoTZgKTZkKZV1yegkAAChNmgpNnAplXXJ7CQAAKE2aCk2bCmVdcnwJAAAoTZEKTZYKZV1yfQkAAChNnQpNngplXXJ+CQAAKE2eCk2hCmVdcn8JAAAoTZ4KTZ8KZV1ygAkAAChNnwpNoAplXXKBCQAAKE2hCk2iCmVdcoIJAAAoTaIKTaMKZV1ygwkAAChNogpNpAplXXKECQAAKE2jCk2lCmVdcoUJAAAoTaQKTaYKZV1yhgkAAChNpQpNpwplXXKHCQAAKE2mCk2nCmVdcogJAAAoTZgKTZ0KZV1yiQkAAChNqApNqQplXXKKCQAAKE2pCk2sCmVdcosJAAAoTakKTaoKZV1yjAkAAChNqgpNqwplXXKNCQAAKE2sCk2tCmVdco4JAAAoTZ8KTagKZV1yjwkAAChNrgpNrwplXXKQCQAAKE2vCk2yCmVdcpEJAAAoTa8KTbAKZV1ykgkAAChNsApNsQplXXKTCQAAKE2yCk2zCmVdcpQJAAAoTbIKTbQKZV1ylQkAAChNqgpNrgplXXKWCQAAKE21Ck22CmVdcpcJAAAoTbYKTbkKZV1ymAkAAChNtgpNtwplXXKZCQAAKE23Ck24CmVdcpoJAAAoTbkKTbsKZV1ymwkAAChNuQpNugplXXKcCQAAKE26Ck28CmVdcp0JAAAoTbAKTbUKZV1yngkAAChNvQpNvgplXXKfCQAAKE2+Ck3BCmVdcqAJAAAoTb4KTb8KZV1yoQkAAChNvwpNwAplXXKiCQAAKE3BCk3CCmVdcqMJAAAoTcIKTcMKZV1ypAkAAChNwgpNxAplXXKlCQAAKE23Ck29CmVdcqYJAAAoTcUKTcYKZV1ypwkAAChNxgpNyQplXXKoCQAAKE3GCk3HCmVdcqkJAAAoTccKTcgKZV1yqgkAAChNyQpNygplXXKrCQAAKE2/Ck3FCmVdcqwJAAAoTcsKTcwKZV1yrQkAAChNzApNzwplXXKuCQAAKE3MCk3NCmVdcq8JAAAoTc0KTc4KZV1ysAkAAChNzwpN0AplXXKxCQAAKE3PCk3RCmVdcrIJAAAoTccKTcsKZV1yswkAAChN0gpN0wplXXK0CQAAKE3TCk3WCmVdcrUJAAAoTdMKTdQKZV1ytgkAAChN1ApN1QplXXK3CQAAKE3WCk3XCmVdcrgJAAAoTdYKTdgKZV1yuQkAAChNzQpN0gplXXK6CQAAKE3ZCk3aCmVdcrsJAAAoTdoKTd0KZV1yvAkAAChN2gpN2wplXXK9CQAAKE3bCk3cCmVdcr4JAAAoTd0KTd4KZV1yvwkAAChN3QpN3wplXXLACQAAKE3UCk3ZCmVdcsEJAAAoTeAKTeEKZV1ywgkAAChN4QpN5AplXXLDCQAAKE3hCk3iCmVdcsQJAAAoTeIKTeMKZV1yxQkAAChN5ApN5QplXXLGCQAAKE3lCk3mCmVdcscJAAAoTeUKTecKZV1yyAkAAChN2wpN4AplXXLJCQAAKE3oCk3pCmVdcsoJAAAoTekKTewKZV1yywkAAChN6QpN6gplXXLMCQAAKE3qCk3rCmVdcs0JAAAoTewKTe0KZV1yzgkAAChN7QpN7gplXXLPCQAAKE3tCk3vCmVdctAJAAAoTeIKTegKZV1y0QkAAChN8ApN8QplXXLSCQAAKE3xCk30CmVdctMJAAAoTfEKTfIKZV1y1AkAAChN8gpN8wplXXLVCQAAKE30Ck31CmVdctYJAAAoTfUKTfYKZV1y1wkAAChN9QpN9wplXXLYCQAAKE3qCk3wCmVdctkJAAAoTfgKTfkKZV1y2gkAAChN+QpN/AplXXLbCQAAKE35Ck36CmVdctwJAAAoTfoKTfsKZV1y3QkAAChN/ApN/QplXXLeCQAAKE39Ck3+CmVdct8JAAAoTf0KTf8KZV1y4AkAAChN/gpNAAtlXXLhCQAAKE3/Ck0BC2VdcuIJAAAoTQALTQELZV1y4wkAAChN8gpN+AplXXLkCQAAKE0CC00DC2VdcuUJAAAoTQMLTQYLZV1y5gkAAChNAwtNBAtlXXLnCQAAKE0EC00FC2VdcugJAAAoTQYLTQcLZV1y6QkAAChNBwtNCAtlXXLqCQAAKE0HC00JC2VdcusJAAAoTQgLTQoLZV1y7AkAAChNCQtNCwtlXXLtCQAAKE0KC00LC2Vdcu4JAAAoTfoKTQILZV1y7wkAAChNDAtNDQtlXXLwCQAAKE0NC00OC2VdcvEJAAAoTQ0LTRALZV1y8gkAAChNDgtNDwtlXXLzCQAAKE0EC00MC2VdcvQJAAAoTRELTRILZV1y9QkAAChNEgtNFQtlXXL2CQAAKE0SC00TC2VdcvcJAAAoTRMLTRQLZV1y+AkAAChNFQtNFgtlXXL5CQAAKE0WC00XC2VdcvoJAAAoTRYLTRgLZV1y+wkAAChNDgtNEQtlXXL8CQAAKE0ZC00aC2Vdcv0JAAAoTRoLTR0LZV1y/gkAAChNGgtNGwtlXXL/CQAAKE0bC00cC2VdcgAKAAAoTR0LTR4LZV1yAQoAAChNHgtNHwtlXXICCgAAKE0fC00gC2VdcgMKAAAoTSALTSELZV1yBAoAAChNEwtNGQtlXXIFCgAAKE0iC00jC2VdcgYKAAAoTSMLTSYLZV1yBwoAAChNIwtNJAtlXXIICgAAKE0kC00lC2VdcgkKAAAoTSYLTScLZV1yCgoAAChNJwtNKAtlXXILCgAAKE0oC00pC2VdcgwKAAAoTSgLTSoLZV1yDQoAAChNGwtNIgtlXXIOCgAAKE0rC00sC2Vdcg8KAAAoTSwLTS8LZV1yEAoAAChNLAtNLQtlXXIRCgAAKE0tC00uC2VdchIKAAAoTS8LTTALZV1yEwoAAChNMAtNMQtlXXIUCgAAKE0wC00yC2VdchUKAAAoTSQLTSsLZV1yFgoAAChNMwtNNAtlXXIXCgAAKE00C001C2VdchgKAAAoTTQLTTcLZV1yGQoAAChNNQtNNgtlXXIaCgAAKE03C004C2VdchsKAAAoTTgLTToLZV1yHAoAAChNOAtNOQtlXXIdCgAAKE05C007C2Vdch4KAAAoTToLTTwLZV1yHwoAAChNOgtNPQtlXXIgCgAAKE07C008C2VdciEKAAAoTTwLTT4LZV1yIgoAAChNPQtNPwtlXXIjCgAAKE0+C01AC2VdciQKAAAoTT8LTUALZV1yJQoAAChNLQtNMwtlXXImCgAAKE1BC01CC2VdcicKAAAoTUILTUULZV1yKAoAAChNQgtNQwtlXXIpCgAAKE1DC01EC2VdcioKAAAoTUULTUYLZV1yKwoAAChNRgtNRwtlXXIsCgAAKE1HC01IC2Vdci0KAAAoTUcLTUkLZV1yLgoAAChNNQtNQQtlXXIvCgAAKE1KC01LC2VdcjAKAAAoTUsLTU4LZV1yMQoAAChNSwtNTAtlXXIyCgAAKE1MC01NC2VdcjMKAAAoTU4LTU8LZV1yNAoAAChNTwtNUAtlXXI1CgAAKE1PC01RC2VdcjYKAAAoTVALTVILZV1yNwoAAChNUQtNUwtlXXI4CgAAKE1SC01UC2VdcjkKAAAoTVMLTVQLZV1yOgoAAChNQwtNSgtlXXI7CgAAKE1VC01WC2VdcjwKAAAoTVYLTVkLZV1yPQoAAChNVgtNVwtlXXI+CgAAKE1XC01YC2Vdcj8KAAAoTVkLTVoLZV1yQAoAAChNWQtNWwtlXXJBCgAAKE1MC01VC2VdckIKAAAoTVwLTV0LZV1yQwoAAChNXQtNXgtlXXJECgAAKE1dC01gC2VdckUKAAAoTV4LTV8LZV1yRgoAAChNVwtNXAtlXXJHCgAAKE1hC01iC2VdckgKAAAoTWILTWULZV1ySQoAAChNYgtNYwtlXXJKCgAAKE1jC01kC2VdcksKAAAoTWULTWYLZV1yTAoAAChNZgtNZwtlXXJNCgAAKE1nC01oC2Vdck4KAAAoTV4LTWELZV1yTwoAAChNaQtNagtlXXJQCgAAKE1qC01tC2VdclEKAAAoTWoLTWsLZV1yUgoAAChNawtNbAtlXXJTCgAAKE1tC01uC2VdclQKAAAoTW0LTW8LZV1yVQoAAChNYwtNaQtlXXJWCgAAKE1wC01xC2VdclcKAAAoTXELTXQLZV1yWAoAAChNcQtNcgtlXXJZCgAAKE1yC01zC2VdcloKAAAoTXQLTXULZV1yWwoAAChNdAtNdgtlXXJcCgAAKE1rC01wC2Vdcl0KAAAoTXcLTXgLZV1yXgoAAChNeAtNewtlXXJfCgAAKE14C015C2VdcmAKAAAoTXkLTXoLZV1yYQoAAChNewtNfAtlXXJiCgAAKE18C019C2VdcmMKAAAoTXwLTX4LZV1yZAoAAChNcgtNdwtlXXJlCgAAKE1/C02AC2VdcmYKAAAoTYALTYELZV1yZwoAAChNgAtNgwtlXXJoCgAAKE2BC02CC2VdcmkKAAAoTYMLTYQLZV1yagoAAChNhAtNhQtlXXJrCgAAKE2FC02GC2VdcmwKAAAoTYYLTYcLZV1ybQoAAChNhwtNiAtlXXJuCgAAKE2HC02JC2Vdcm8KAAAoTXkLTX8LZV1ycAoAAChNigtNiwtlXXJxCgAAKE2LC02OC2VdcnIKAAAoTYsLTYwLZV1ycwoAAChNjAtNjQtlXXJ0CgAAKE2OC02PC2VdcnUKAAAoTY8LTZALZV1ydgoAAChNjwtNkQtlXXJ3CgAAKE2BC02KC2VdcngKAAAoTZILTZMLZV1yeQoAAChNkwtNlgtlXXJ6CgAAKE2TC02UC2VdcnsKAAAoTZQLTZULZV1yfAoAAChNlgtNlwtlXXJ9CgAAKE2XC02YC2Vdcn4KAAAoTZcLTZkLZV1yfwoAAChNmAtNmgtlXXKACgAAKE2ZC02bC2VdcoEKAAAoTZoLTZwLZV1yggoAAChNmwtNnAtlXXKDCgAAKE2MC02SC2VdcoQKAAAoTZ0LTZ4LZV1yhQoAAChNngtNoQtlXXKGCgAAKE2eC02fC2VdcocKAAAoTZ8LTaALZV1yiAoAAChNoQtNogtlXXKJCgAAKE2iC02jC2VdcooKAAAoTaILTaQLZV1yiwoAAChNlAtNnQtlXXKMCgAAKE2lC02mC2Vdco0KAAAoTaYLTacLZV1yjgoAAChNpgtNqQtlXXKPCgAAKE2nC02oC2VdcpAKAAAoTakLTaoLZV1ykQoAAChNqgtNrAtlXXKSCgAAKE2qC02rC2VdcpMKAAAoTasLTa0LZV1ylAoAAChNrAtNrgtlXXKVCgAAKE2sC02vC2VdcpYKAAAoTa0LTa4LZV1ylwoAAChNrgtNsAtlXXKYCgAAKE2vC02xC2VdcpkKAAAoTbALTbILZV1ymgoAAChNsQtNsgtlXXKbCgAAKE2fC02lC2VdcpwKAAAoTbMLTbQLZV1ynQoAAChNtAtNtwtlXXKeCgAAKE20C021C2Vdcp8KAAAoTbULTbYLZV1yoAoAAChNtwtNuQtlXXKhCgAAKE23C024C2VdcqIKAAAoTacLTbMLZV1yowoAAChNugtNuwtlXXKkCgAAKE27C02+C2VdcqUKAAAoTbsLTbwLZV1ypgoAAChNvAtNvQtlXXKnCgAAKE2+C02/C2VdcqgKAAAoTb8LTcALZV1yqQoAAChNvwtNwQtlXXKqCgAAKE3AC03CC2VdcqsKAAAoTcELTcMLZV1yrAoAAChNwgtNxAtlXXKtCgAAKE3DC03EC2Vdcq4KAAAoTbULTboLZV1yrwoAAChNxQtNxgtlXXKwCgAAKE3GC03JC2VdcrEKAAAoTcYLTccLZV1ysgoAAChNxwtNyAtlXXKzCgAAKE3JC03LC2VdcrQKAAAoTckLTcoLZV1ytQoAAChNygtNzAtlXXK2CgAAKE28C03FC2VdcrcKAAAoTc0LTc4LZV1yuAoAAChNzgtN0QtlXXK5CgAAKE3OC03PC2VdcroKAAAoTc8LTdALZV1yuwoAAChN0QtN0gtlXXK8CgAAKE3RC03TC2Vdcr0KAAAoTccLTc0LZV1yvgoAAChN1AtN1QtlXXK/CgAAKE3VC03YC2VdcsAKAAAoTdULTdYLZV1ywQoAAChN1gtN1wtlXXLCCgAAKE3YC03ZC2VdcsMKAAAoTdkLTdoLZV1yxAoAAChN2QtN2wtlXXLFCgAAKE3aC03cC2VdcsYKAAAoTdsLTd0LZV1yxwoAAChN3AtN3gtlXXLICgAAKE3dC03eC2VdcskKAAAoTc8LTdQLZV1yygoAAChN3wtN4AtlXXLLCgAAKE3gC03jC2VdcswKAAAoTeALTeELZV1yzQoAAChN4QtN4gtlXXLOCgAAKE3jC03lC2Vdcs8KAAAoTeMLTeQLZV1y0AoAAChN1gtN3wtlXXLRCgAAKE3mC03nC2VdctIKAAAoTecLTeoLZV1y0woAAChN5wtN6AtlXXLUCgAAKE3oC03pC2VdctUKAAAoTeoLTesLZV1y1goAAChN4QtN5gtlXXLXCgAAKE3sC03tC2VdctgKAAAoTe0LTfALZV1y2QoAAChN7QtN7gtlXXLaCgAAKE3uC03vC2VdctsKAAAoTfALTfELZV1y3AoAAChN8AtN8gtlXXLdCgAAKE3oC03sC2Vdct4KAAAoTfMLTfQLZV1y3woAAChN9AtN9QtlXXLgCgAAKE31C032C2VdcuEKAAAoTe4LTfMLZV1y4goAAChN9wtN+AtlXXLjCgAAKE34C037C2VdcuQKAAAoTfgLTfkLZV1y5QoAAChN+QtN+gtlXXLmCgAAKE37C039C2VdcucKAAAoTfsLTfwLZV1y6AoAAChN9QtN9wtlXXLpCgAAKE3+C03/C2VdcuoKAAAoTf8LTQIMZV1y6woAAChN/wtNAAxlXXLsCgAAKE0ADE0BDGVdcu0KAAAoTQIMTQMMZV1y7goAAChNAwxNBAxlXXLvCgAAKE0DDE0FDGVdcvAKAAAoTfkLTf4LZV1y8QoAAChNBgxNBwxlXXLyCgAAKE0HDE0KDGVdcvMKAAAoTQcMTQgMZV1y9AoAAChNCAxNCQxlXXL1CgAAKE0KDE0LDGVdcvYKAAAoTQoMTQwMZV1y9woAAChNAAxNBgxlXXL4CgAAKE0NDE0ODGVdcvkKAAAoTQ4MTREMZV1y+goAAChNDgxNDwxlXXL7CgAAKE0PDE0QDGVdcvwKAAAoTREMTRMMZV1y/QoAAChNEQxNEgxlXXL+CgAAKE0SDE0UDGVdcv8KAAAoTQgMTQ0MZV1yAAsAAChNFQxNFgxlXXIBCwAAKE0WDE0ZDGVdcgILAAAoTRYMTRcMZV1yAwsAAChNFwxNGAxlXXIECwAAKE0ZDE0aDGVdcgULAAAoTRoMTRsMZV1yBgsAAChNGgxNHAxlXXIHCwAAKE0bDE0dDGVdcggLAAAoTRwMTR4MZV1yCQsAAChNHQxNHwxlXXIKCwAAKE0eDE0fDGVdcgsLAAAoTQ8MTRUMZV1yDAsAAChNIAxNIQxlXXINCwAAKE0hDE0kDGVdcg4LAAAoTSEMTSIMZV1yDwsAAChNIgxNIwxlXXIQCwAAKE0kDE0lDGVdchELAAAoTSUMTSYMZV1yEgsAAChNJQxNJwxlXXITCwAAKE0XDE0gDGVdchQLAAAoTSgMTSkMZV1yFQsAAChNKQxNLAxlXXIWCwAAKE0pDE0qDGVdchcLAAAoTSoMTSsMZV1yGAsAAChNLAxNLQxlXXIZCwAAKE0tDE0uDGVdchoLAAAoTS0MTS8MZV1yGwsAAChNIgxNKAxlXXIcCwAAKE0wDE0xDGVdch0LAAAoTTEMTTIMZV1yHgsAAChNMQxNNAxlXXIfCwAAKE0yDE0zDGVdciALAAAoTSoMTTAMZV1yIQsAAChNNQxNNgxlXXIiCwAAKE02DE05DGVdciMLAAAoTTYMTTcMZV1yJAsAAChNNwxNOAxlXXIlCwAAKE05DE07DGVdciYLAAAoTTkMTToMZV1yJwsAAChNMgxNNQxlXXIoCwAAKE08DE09DGVdcikLAAAoTT0MTUAMZV1yKgsAAChNPQxNPgxlXXIrCwAAKE0+DE1IDGVdciwLAAAoTT4MTT8MZV1yLQsAAChNQAxNQQxlXXIuCwAAKE1BDE1CDGVdci8LAAAoTUEMTUMMZV1yMAsAAChNQgxNRAxlXXIxCwAAKE1DDE1FDGVdcjILAAAoTUQMTUYMZV1yMwsAAChNRQxNRgxlXXI0CwAAKE1GDE1HDGVdcjULAAAoTTcMTTwMZWVVBWxhYmVscjYLAABNMgtYAAAAAH2HVQZyYWRpdXNyNwsAAE0yC0c/yZmZoAAAAH2HVQtsYWJlbE9mZnNldHI4CwAATTILTn2HVQhkcmF3TW9kZXI5CwAATTILSwF9cjoLAABLAE5dcjsLAAAoTVEBSwiGcjwLAABNmQFLDIZyPQsAAE3iAksHhnI+CwAATfoCSweGcj8LAABNGARLBoZyQAsAAE2wBEsMhnJBCwAATfQGSweGckILAABN/AZLH4ZyQwsAAE00CEsFhnJECwAATU4ISwSGckULAABNcghLBoZyRgsAAE15CEsHhnJHCwAATZwISweGckgLAABlhnOHVQhvcHRpb25hbHJJCwAAfVUHZGlzcGxheXJKCwAATTILSwJ9h3Uu'))
	crdInfo = cPickle.loads(base64.b64decode('gAJ9cQFLAH1xAihLAF1xAyhNXQFVEjIuNzQgNTEuNjg5IDk2LjE5MoZxBE1eAVUTMS4zNzEgNTIuMjUzIDk2LjE5MoZxBU1fAVUTMC44MTUgNTIuNDk3IDk0Ljc3MYZxBk1gAVUTMC4xNjQgNTEuNjI1IDk0LjIxNoZxB01hAVUTMS4zMDYgNTMuNTMzIDk3LjA0M4ZxCE1iAVUTMi4zMTggNTQuNjA0IDk2LjYwM4ZxCU1jAVUTMi4xNTkgNTUuOTAzIDk3LjM3NYZxCk1kAVUTMi41MTggNTUuODQzIDk4LjU2NIZxC01lAVUTMS43MDMgNTYuODg1IDk2Ljc1MoZxDE1mAVUTMS4yNzQgNTMuNTcyIDk0LjEzM4ZxDU1nAVUSMC44OTQgNTMuOTc3IDkyLjc3hnEOTWgBVRIxLjMzMiA1Mi45MTcgOTEuNzaGcQ9NaQFVEzAuNDk5IDUyLjM5NiA5MS4wMjGGcRBNagFVEzEuNTYyIDU1LjMxMiA5Mi40MzWGcRFNawFVEzIuNTcyIDUyLjQ0OSA5MS45MTiGcRJNbAFVEzMuMTEzIDUxLjM3MyA5MS4wNjmGcRNNbQFVEzIuMzEzIDUwLjA3OCA5MS4yNjGGcRRNbgFVEzIuMDUzIDQ5LjM4OSA5MC4yODaGcRVNbwFVETQuNTk4IDUxLjEzIDkxLjM1hnEWTXABVRM0Ljg3NCA1MC42NzIgOTIuNzg3hnEXTXEBVRM2LjM1OSA1MC40MDggOTMuMDAzhnEYTXIBVRM3LjExNiA1MS4zOTIgOTIuODc2hnEZTXMBVRM2LjY3MiA0OS4yNTUgOTMuMzYxhnEaTXQBVRMxLjgzNCA0OS44NjggOTIuNDkxhnEbTXUBVRMwLjk2NSA0OC43NDMgOTIuODgyhnEcTXYBVRQtMC40NDggNDguODU5IDkyLjI4NIZxHU13AVUULTEuMDk3IDQ3LjkzMSA5MS44MDmGcR5NeAFVEy0wLjk4MSA1MC4wNTUgOTIuMzOGcR9NeQFVEy0yLjMyNiA1MC4zMiA5MS43OTKGcSBNegFVFC0yLjM2NCA1MC4xMzMgOTAuMjcyhnEhTXsBVRQtMy4yNTQgNDkuNDcxIDg5Ljc0MoZxIk18AVUULTIuNzU2IDUxLjczNyA5Mi4xMzGGcSNNfQFVES0yLjggNTEuOTYzIDkzLjY0hnEkTX4BVRQtMy4yNTkgNTMuMzgxIDkzLjk2NIZxJU1/AVUTLTMuMDQ0IDU0LjMzIDkzLjIzMoZxJk2AAVUSLTMuODM3IDUzLjU0IDk1LjEzhnEnTYEBVRQtMS4yOTMgNTAuNTg1IDg5LjYyNYZxKE2CAVUSLTEuMTMgNTAuNDMgODguMTcxhnEpTYMBVRQtMC45OTQgNDguOTY4IDg3Ljc1OYZxKk2EAVUULTEuNzE1IDQ4LjQ4MiA4Ni44ODmGcStNhQFVEzAuMTA5IDUxLjE5MyA4Ny43MTOGcSxNhgFVFC0wLjA2NCA1Mi43MTEgODcuNzcxhnEtTYcBVRMxLjIyNyA1My4zNzUgODcuMzA1hnEuTYgBVRQtMS4yNDEgNTMuMTk0IDg2LjkxOIZxL02JAVUULTAuMjAyIDQ4LjI1NiA4OC41NTKGcTBNigFVEjAuMDQ5IDQ2LjgzNiA4OC4zMYZxMU2LAVUULTEuMjU5IDQ2LjAyNSA4OC4zOTSGcTJNjAFVFC0xLjYwNCA0NS4zMTYgODcuNDUyhnEzTY0BVRIxLjEzMSA0Ni4zMyA4OS4yNzmGcTRNjgFVEzAuNjk0IDQ2LjIxNSA5MC43MziGcTVNjwFVEzIuNTE5IDQ2LjkxNSA4OS4wMDaGcTZNkAFVEzEuNjIyIDQ1LjU3NSA5MS43NzaGcTdNkQFVFC0yLjEwMiA0Ni4zNzcgODkuMzYzhnE4TZIBVRQtMy4zOTYgNDUuNzA1IDg5LjU4M4ZxOU2TAVUULTQuMzMzIDQ1Ljg2MiA4OC4zNzaGcTpNlAFVFC00Ljk5NSA0NC45MDcgODcuOTczhnE7TZUBVRQtNC4wNTkgNDYuMjc2IDkwLjg0MYZxPE2WAVUULTUuMzYzIDQ1LjU1NiA5MS4yMDOGcT1NlwFVFC01LjExOCA0NC4wODQgOTEuNTU1hnE+TZgBVRQtNi40MjIgNDMuMzU2IDkxLjg4NoZxP02ZAVUULTcuMzA3IDQzLjI2MSA5MC43MTWGcUBNmgFVFC00LjMxMyA0Ny4wNTggODcuNzk1hnFBTZsBVRQtNS4xNzcgNDcuMzk4IDg2LjY1MYZxQk2cAVUULTQuODI1IDQ2LjYzNiA4NS4zNjWGcUNNnQFVFC01LjcxMiA0Ni4yODIgODQuNTkyhnFETZ4BVRQtNS4xMjcgNDguODk5IDg2LjM3NIZxRU2fAVUULTUuNzEyIDQ5LjcyNyA4Ny41MTSGcUZNoAFVEy01LjY0OSA1MS4xOTggODcuMTKGcUdNoQFVFC02LjEyOSA1Mi4wNDggODguMjg0hnFITaIBVRQtNi4yMjcgNTMuNDcyIDg3Ljk3MoZxSU2jAVUULTMuNTQxIDQ2LjMzMSA4NS4xOTWGcUpNpAFVFC0zLjA0MiA0NS43MjEgODMuOTQ4hnFLTaUBVRQtMi43MjQgNDQuMjMxIDg0LjA1OIZxTE2mAVUULTIuNTQ4IDQzLjU2NSA4My4wNDGGcU1NpwFVFC0xLjgyOCA0Ni40ODUgODMuNDE2hnFOTagBVRQtMi4yMjkgNDcuNzI5IDgyLjYxNYZxT02pAVUTLTIuODgyIDQ4LjgyNiA4My40NoZxUE2qAVUULTAuOTg5IDQ4LjI4NCA4MS45MzGGcVFNqwFVEy0yLjYwMiA0My43NDUgODUuMjmGcVJNrAFVFC0yLjM5OCA0Mi4zMDcgODUuNTM2hnFTTa0BVRItMy41NjUgNDEuNDcgODUuMDOGcVRNrgFVFC0zLjM3MSA0MC4zODggODQuNDgxhnFVTa8BVRQtMi4xNjkgNDIuMDI5IDg3LjAxOYZxVk2wAVUULTAuODcxIDQyLjY2MiA4Ny41MTWGcVdNsQFVEzAuMTk0IDQyLjkyNCA4Ni42NTOGcVhNsgFVEy0wLjc2IDQyLjkyNSA4OC44NjiGcVlNswFVEzEuMzg3IDQzLjQzMSA4Ny4xMjmGcVpNtAFVEzAuNDUxIDQzLjM4NyA4OS4zNDKGcVtNtQFVEzEuNTIyIDQzLjYyOSA4OC40OTGGcVxNtgFVEy00Ljc1NyA0Mi4wMiA4NS4yMjiGcV1NtwFVEy01Ljk5IDQxLjQ1NCA4NC42NTmGcV5NuAFVFC01Ljk1NCA0MS41ODcgODMuMTI4hnFfTbkBVRQtNS4wMTcgNDIuMTI1IDgyLjUzOYZxYE26AVUSLTcuMTk1IDQyLjIgODUuMjM5hnFhTbsBVRMtNy4xOTcgNDIuMDcgODYuNjYzhnFiTbwBVRQtNi45OTcgNDEuMDgxIDgyLjQ4NIZxY029AVUTLTcuMTE2IDQxLjE1OSA4MS4wMoZxZE2+AVUULTcuNjQ0IDQyLjUzOCA4MC41OTWGcWVNvwFVEy04Ljg0IDQyLjgxMiA4MC42ODaGcWZNwAFVEy04LjAzMyA0MC4wNDEgODAuNTKGcWdNwQFVFC04LjA1NiA0MC4wMDEgNzguOTkxhnFoTcIBVRItOC40IDQwLjk0OSA3OC4yOTiGcWlNwwFVFC03LjYzNiAzOC44ODEgNzguNDUyhnFqTcQBVRQtNi43MTMgNDMuNDAzIDgwLjIwOIZxa03FAVUULTcuMDU2IDQ0Ljc0MSA3OS43MDWGcWxNxgFVEy02LjQ5NSA0NC45MDUgNzguMjmGcW1NxwFVEy01LjMyMSA0NC42NDkgNzguMDOGcW5NyAFVFC02LjQ4NiA0NS44MDIgODAuNjUyhnFvTckBVRQtNi44OTMgNDcuMjE0IDgwLjIyNIZxcE3KAVUULTguMDY1IDQ3Ljc3NyA4MC43MTGGcXFNywFVFC02LjA4NiA0Ny45MzEgNzkuMzQ5hnFyTcwBVRQtOC40MjMgNDkuMDY0IDgwLjMyOIZxc03NAVUULTYuNDQ1IDQ5LjIxNCA3OC45NjWGcXRNzgFVFC03LjYxMyA0OS43NzkgNzkuNDU0hnF1Tc8BVRQtNy45NTIgNTEuMDM0IDc5LjA2N4Zxdk3QAVUTLTcuMzQ4IDQ1LjQxNCA3Ny40MYZxd03RAVUULTYuOTc5IDQ1LjU4MSA3Ni4wMDKGcXhN0gFVEi03LjE2OCA0Ny4wNDYgNzUuNoZxeU3TAVUULTguMjkzIDQ3LjQ5OCA3NS4zOTaGcXpN1AFVFC03LjgzNyA0NC42MzcgNzUuMTUxhnF7TdUBVRQtNy4yMTQgNDQuMzUyIDczLjc4MYZxfE3WAVUSLTYuMzk4IDQ1LjE5IDczLjMzhnF9TdcBVRQtNy42MTggNDMuMzM2IDczLjE3OIZxfk3YAVUULTYuMDQzIDQ3LjczMyA3NS40MjKGcX9N2QFVFC02LjAzMyA0OS4xNDkgNzQuOTg3hnGATdoBVRQtNi42MjEgNDkuMzY5IDczLjU4M4ZxgU3bAVUTLTYuODQ2IDUwLjUwMiA3My4xNoZxgk3cAVUULTQuNjEzIDQ5LjcxNCA3NS4wMTmGcYNN3QFVEy0zLjc2NiA0OC45NyA3NC4xMzmGcYRN3gFVFC02LjgzOCA0OC4yNjcgNzIuODcxhnGFTd8BVRQtNy40MzQgNDguMjc4IDcxLjUyM4Zxhk3gAVUULTguOTY2IDQ4LjI2OCA3MS41ODWGcYdN4QFVFC05LjYzNyA0OC42NjcgNzAuNjM2hnGITeIBVRQtNi45MzcgNDcuMDg3IDcwLjcwMYZxiU3jAVUULTUuNTE2IDQ3LjE3MyA3MC41NjOGcYpN5AFVFC05LjQ5NyA0Ny43ODggNzIuNzA3hnGLTeUBVRUtMTAuOTQ5IDQ3LjcyMyA3Mi45NDGGcYxN5gFVFS0xMS40MTUgNDkuMDU0IDczLjU0NIZxjU3nAVUVLTEwLjkwNyA0OS41MDYgNzQuNTY5hnGOTegBVRUtMTEuMjg4IDQ2LjUzMyA3My44NTiGcY9N6QFVFS0xMi43ODMgNDYuNDYyIDc0LjE5M4ZxkE3qAVUVLTEwLjg4OSA0NS4yMTIgNzMuMTkzhnGRTesBVRUtMTIuNDU3IDQ5LjU4OCA3Mi45MTaGcZJN7AFVFS0xMy4xNTQgNTAuNzg2IDczLjQwN4Zxk03tAVUVLTEzLjY5OCA1MC41MTMgNzQuODI2hnGUTe4BVRUtMTQuMTMzIDQ5LjM5NSA3NS4xMTSGcZVN7wFVEy0xNC4zMTkgNTEuMSA3Mi40NjiGcZZN8AFVFS0xNC44MTIgNTIuNTMzIDcyLjY2MoZxl03xAVUVLTE2LjI1NSA1Mi42OTUgNzIuMjA3hnGYTfIBVRUtMTcuMTc3IDUyLjA0OSA3My4xNTmGcZlN8wFVFS0xOC41MDYgNTIuMDUzIDczLjA1NoZxmk30AVUTLTE5LjEwOCA1Mi42NCA3Mi4wM4Zxm031AVUVLTE5LjI0OSA1MS41MTMgNzQuMDExhnGcTfYBVRUtMTMuNjgzIDUxLjUzNCA3NS42OTaGcZ1N9wFVFS0xNC4yNTcgNTEuNDUzIDc3LjA0OYZxnk34AVUVLTE1Ljc0NyA1MS4xMDYgNzYuOTU0hnGfTfkBVRQtMTYuNDcgNTEuNjI3IDc2LjEwNYZxoE36AVUVLTE0LjA4NyA1Mi44NjIgNzcuNjIyhnGhTfsBVRQtMTIuODQzIDUzLjM5IDc2LjkxN4Zxok38AVUVLTEyLjk3OCA1Mi44MTMgNzUuNTE0hnGjTf0BVRUtMTYuMTYxIDUwLjE4MiA3Ny44MTWGcaRN/gFVFS0xNy41NzEgNDkuNzY0IDc3LjkyMYZxpU3/AVUVLTE4LjQ1MSA1MC45MDcgNzguNDQ5hnGmTQACVRUtMTcuOTgxIDUxLjgxNiA3OS4xMzOGcadNAQJVFS0xNy42NzkgNDguNTQ5IDc4Ljg0NoZxqE0CAlUVLTE5LjcyNiA1MC44MzYgNzguMDgzhnGpTQMCVRUtMjAuNzM3IDUxLjgxOSA3OC41MDiGcapNBAJVFC0yMS45MzQgNTEuMTE2IDc5LjE1hnGrTQUCVRUtMjIuMjQyIDQ5Ljk3NSA3OC44MTaGcaxNBgJVFC0yMS4xOCA1Mi42NjUgNzcuMzA4hnGtTQcCVRUtMjAuMDMyIDUzLjUxOCA3Ni43NTeGca5NCAJVFS0xOS41NzIgNTQuNTI3IDc3LjgwMoZxr00JAlUULTE4LjQ1MyA1NS4zMyA3Ny4yODmGcbBNCgJVFC0xNy44NjEgNTYuMzAzIDc3Ljk5hnGxTQsCVRUtMTguMjIyIDU2LjY0MiA3OS4xOTeGcbJNDAJVFS0xNi44NTIgNTYuOTgxIDc3LjQ4NIZxs00NAlUVLTIyLjYzMyA1MS44NTUgODAuMDA1hnG0TQ4CVRQtMjMuODIyIDUxLjM0OSA4MC43MoZxtU0PAlUULTI0Ljk5IDUwLjk3NSA3OS43OTWGcbZNEAJVFS0yNS42MDYgNDkuOTI2IDc5Ljk1N4Zxt00RAlUVLTI0LjI4NyA1Mi4zOTQgODEuNzM5hnG4TRICVRUtMjMuMjkxIDUyLjU2MyA4Mi44OTWGcblNEwJVFS0yMy4xNzQgNTEuMzQxIDgzLjgyMYZxuk0UAlUVLTIzLjg4NyA1MC4zMzggODMuNTkyhnG7TRUCVRUtMjIuMzYxIDUxLjQ0NSA4NC43NjKGcbxNFgJVFS0yNS4yMzMgNTEuODIzIDc4Ljc5N4ZxvU0XAlUVLTI2LjM0NSA1MS42MjYgNzcuODMyhnG+TRgCVRUtMjUuODA0IDUxLjMwNSA3Ni40MTmGcb9NGQJVFS0yNi41MDEgNTEuMzYzIDc1LjQwOYZxwE0aAlUVLTI3LjI3MiA1Mi44NjcgNzcuODU4hnHBTRsCVRUtMjguNDg2IDUyLjc2NyA3Ni45MjaGccJNHAJVFS0yNy44MzUgNTMuMTA2IDc5LjI2M4Zxw00dAlUVLTI0LjUxNyA1MC45NDUgNzYuMzY2hnHETR4CVRQtMjMuODE2IDUwLjcxIDc1LjA4OIZxxU0fAlUVLTIzLjcyNSA1MS45ODYgNzQuMjM2hnHGTSACVRUtMjMuMzU2IDUxLjkyMyA3My4wNjWGccdNIQJVFS0yMy45NTUgNTMuMTM0IDc0Ljg3NYZxyE0iAlUVLTIzLjc2NSA1NC40NTEgNzQuMjQyhnHJTSMCVRUtMjIuMjkzIDU0LjYyOCA3My44NTSGccpNJAJVFS0yMS40NTIgNTMuNzcyIDc0LjExM4Zxy00lAlUVLTI0LjIyNyA1NS41NzcgNzUuMTc4hnHMTSYCVRQtMjUuNzQzIDU1LjU4IDc1LjQwOIZxzU0nAlUTLTI2LjQ3IDU1LjAxIDc0LjU2N4Zxzk0oAlUVLTI2LjEzNyA1Ni4xNDYgNzYuNDQ4hnHPTSkCVRUtMjIuMDEyIDU1Ljc1NiA3My4yMjeGcdBNKgJVFS0yMC42NDEgNTYuMDc3IDcyLjgxOIZx0U0rAlUVLTE5Ljg0MSA1Ni42NDUgNzMuOTk2hnHSTSwCVRUtMjAuMzg2IDU3LjI3OCA3NC44OTmGcdNNLQJVFS0yMC42OTIgNTcuMDcyIDcxLjY2M4Zx1E0uAlUULTIxLjM0MiA1OC4zOSA3Mi4wNTaGcdVNLwJVFC0yMS40MzQgNTkuMjUgNzAuODE0hnHWTTACVRUtMjIuMDU0IDYwLjUyNCA3MS4xNzKGcddNMQJVFS0yMy4yOTEgNjAuOTE5IDcxLjE3NYZx2E0yAlUVLTI0LjE2OSA2MC4wMTEgNzAuNzk0hnHZTTMCVRUtMjMuNjQ1IDYyLjE0OCA3MS41MTOGcdpNNAJVFS0xOC41MzggNTYuNDE1IDczLjkyMoZx2001AlUVLTE3LjU1NyA1Ny4wNzEgNzQuNzk4hnHcTTYCVRUtMTcuNjUzIDU4LjU5NSA3NC42NTWGcd1NNwJVFC0xNy40MjcgNTkuMTI4IDczLjU3hnHeTTgCVRQtMTYuMTMxIDU2LjUzIDc0LjUzOYZx3005AlUVLTE0Ljk5NyA1Ny4yNjkgNzUuMjczhnHgTToCVRQtMTYuMDczIDU1LjA1IDc0LjkyNIZx4U07AlUTLTE3Ljk1IDU5LjI1OSA3NS43OIZx4k08AlUVLTE4LjA1OCA2MC43MjkgNzUuODA4hnHjTT0CVRQtMTYuNzEzIDYxLjM0MiA3Ni4yMYZx5E0+AlUVLTE2LjIzNyA2MS4xMTcgNzcuMzE5hnHlTT8CVRQtMTYuMTEgNjIuMDU1IDc1LjI2NYZx5k1AAlUVLTE0Ljc5NSA2Mi42OTMgNzUuNDYyhnHnTUECVRUtMTQuOTgzIDY0LjIxMSA3NS41ODeGcehNQgJVFS0xNS4yNDYgNjQuOTA3IDc0LjYwNoZx6U1DAlUVLTEzLjg0NSA2Mi4zNTggNzQuMjk3hnHqTUQCVRQtMTIuNDcgNjMuMDA2IDc0LjQ4OYZx601FAlUVLTEzLjY2NSA2MC44NDYgNzQuMTQ3hnHsTUYCVRUtMTQuODYyIDY0LjY3NSA3Ni44MjaGce1NRwJVFS0xNC44NTIgNjYuMTE4IDc3LjEyNIZx7k1IAlUVLTEzLjQ4OCA2Ni42OTIgNzYuNzM0hnHvTUkCVRUtMTIuNDQ4IDY2LjA4NCA3Ni45ODmGcfBNSgJVFS0xNS4wOTYgNjYuMzUzIDc4LjYxNIZx8U1LAlUVLTE2LjM1NyA2NS43ODQgNzguOTcxhnHyTUwCVRUtMTMuNTIzIDY3Ljg2NiA3Ni4xMTSGcfNNTQJVFS0xMi4zMDUgNjguNDgyIDc1LjU1OYZx9E1OAlUVLTEyLjA4NiA2OS44OTUgNzYuMTIxhnH1TU8CVRUtMTIuOTkyIDcwLjcyNyA3Ni4xNjKGcfZNUAJVFS0xMi4zNjUgNjguNTE5IDc0LjAyMoZx901RAlUVLTEzLjUwNyA2OS40MTYgNzMuNTQ4hnH4TVICVRUtMTIuNTY0IDY3LjExNSA3My40MzGGcflNUwJVFC0xMy4zMzUgNjkuNzEgNzIuMDc0hnH6TVQCVRMtMTAuODQgNzAuMTEgNzYuNTM4hnH7TVUCVRUtMTAuMzQxIDcxLjQzNSA3Ni45MzKGcfxNVgJVFC05LjE3OCA3MS43NzcgNzYuMDA0hnH9TVcCVRQtOC40NTYgNzAuODk0IDc1LjUzNoZx/k1YAlUULTkuMDMxIDczLjA2NyA3NS43NDKGcf9NWQJVFC03Ljk4MiA3My41MTMgNzQuODMzhnIAAQAATVoCVRQtNy40MTMgNzQuODYyIDc1LjI3OIZyAQEAAE1bAlUULTguMTM5IDc1LjgzNCA3NS40ODeGcgIBAABNXAJVEi04LjY0OSA3My41IDczLjQ2OIZyAwEAAE1dAlUULTcuNjY3IDczLjc4NyA3Mi4zNzaGcgQBAABNXgJVFC04LjIyOCA3My4xODggNzEuMTE0hnIFAQAATV8CVRMtNy43MjkgNzUuMjggNzIuMjEzhnIGAQAATWACVRQtNi4wODcgNzQuODg1IDc1LjMxOIZyBwEAAE1hAlUULTUuMzM3IDc2LjA1NyA3NS44MTWGcggBAABNYgJVFC00LjMwOCA3Ni41NjcgNzQuNzk5hnIJAQAATWMCVRQtMy4yOTIgNzUuOTE2IDc0LjU1OIZyCgEAAE1kAlUULTQuNjIzIDc1LjczOSA3Ny4xMzeGcgsBAABNZQJVFC0zLjczNyA3NC42NDkgNzYuOTI0hnIMAQAATWYCVRMtNS41OTYgNzUuMzUgNzguMjUxhnINAQAATWcCVRMtNC42OCA3Ny42MzQgNzQuMDk3hnIOAQAATWgCVRQtMy43ODggNzguMzAyIDczLjEyN4ZyDwEAAE1pAlUTLTIuNjExIDc4Ljk1OSA3My44NIZyEAEAAE1qAlUULTIuNzk0IDc5Ljc4OSA3NC43MjiGchEBAABNawJVEy00LjUzMSA3OS4zOCA3Mi4zMTaGchIBAABNbAJVFC01LjE1NyA3OC44NzEgNzEuMDE2hnITAQAATW0CVRQtNi4wODkgNzcuNzU2IDcxLjM1N4ZyFAEAAE1uAlUULTYuMTEyIDc5Ljg3NCA3MC4zODGGchUBAABNbwJVFC0xLjQyMyA3OC41NzcgNzMuMzg1hnIWAQAATXACVRQtMC4xNjIgNzkuMTI4IDczLjg5OYZyFwEAAE1xAlUSMC4zMSA4MC4zMjIgNzMuMDc3hnIYAQAATXICVRMwLjU4OSA4MS4zODUgNzMuNjIxhnIZAQAATXMCVRMwLjkyNSA3OC4wNDcgNzMuOTE4hnIaAQAATXQCVRMwLjM3NSA4MC4xMDEgNzEuNzcxhnIbAQAATXUCVREwLjgxIDgxLjEzIDcwLjgxNIZyHAEAAE12AlUTMC4xODIgODAuODg5IDY5LjQ0MYZyHQEAAE13AlUTMC4wMzkgNzkuNzQ4IDY5LjAwMYZyHgEAAE14AlUTMi4zNDEgODEuMTM2IDcwLjcwNYZyHwEAAE15AlUTMi44OTggNzkuNzkyIDcwLjIyMoZyIAEAAE16AlUTNC40MTYgNzkuODA3IDcwLjExNoZyIQEAAE17AlUTNS4xMzYgNzkuOTY3IDcxLjA4OYZyIgEAAE18AlUTNC45MDMgNzkuNjE5IDY4LjkwOYZyIwEAAE19AlUULTAuMTc2IDgyLjAwMyA2OC44MTiGciQBAABNfgJVFC0wLjY5NyA4Mi4wMjUgNjcuNDQxhnIlAQAATX8CVRIwLjE4NyA4Mi45MzEgNjYuNTmGciYBAABNgAJVEjAuMTk2IDg0LjE0NiA2Ni43NoZyJwEAAE2BAlUULTIuMTI5IDgyLjU1NCA2Ny40MTmGcigBAABNggJVFC0zLjAxNyA4MS43MTkgNjguMzM1hnIpAQAATYMCVRQtNC4zOTMgODIuMjg1IDY4LjMwNYZyKgEAAE2EAlUULTMuMjg3IDgwLjMzNiA2Ny44MTGGcisBAABNhQJVEzEuMDE4IDgyLjI3NiA2NS43OTOGciwBAABNhgJVEzIuMDU4IDgyLjk2MiA2NS4wMDiGci0BAABNhwJVEzEuOTYyIDgyLjY0NiA2My41MDeGci4BAABNiAJVEzEuMjUyIDgxLjczNCA2My4wOTOGci8BAABNiQJVEzMuNDQyIDgyLjYyMSA2NS42MDaGcjABAABNigJVEzQuNTk2IDgzLjQ0NyA2NS4wMDiGcjEBAABNiwJVEjMuNzUgODEuMTE5IDY1LjUwNIZyMgEAAE2MAlUTNC4zNzIgODQuOTY3IDY1LjA2OIZyMwEAAE2NAlUTMi43MTkgODMuNDE1IDYyLjcyNoZyNAEAAE2OAlUTMi45MjkgODMuMTkyIDYxLjI4MoZyNQEAAE2PAlUSMS41ODcgODMuMDYgNjAuNTU0hnI2AQAATZACVQ8xLjIxOCA4MiA2MC4wNDWGcjcBAABNkQJVEzMuODA0IDgxLjk1MSA2MS4wMzeGcjgBAABNkgJVEzUuMTA4IDgyLjEyOCA2MS41OTeGcjkBAABNkwJVEzAuODM4IDg0LjE1OCA2MC41ODKGcjoBAABNlAJVFC0wLjQ1OCA4NC4yNDcgNTkuODg3hnI7AQAATZUCVRMtMC4yMzIgODQuNTkgNTguNDExhnI8AQAATZYCVRQtMC4yMTEgODUuNzUyIDU4LjAxMYZyPQEAAE2XAlUTLTEuMzQzIDg1LjMxOCA2MC41NIZyPgEAAE2YAlUULTEuNjMxIDg1LjA0NSA2Mi4wMTSGcj8BAABNmQJVFC0yLjQ2NiA4Ni4xNDMgNjIuNjQxhnJAAQAATZoCVRQtMi41ODIgODMuODk2IDYyLjA5NoZyQQEAAE2bAlUTMC4wMzUgODMuNTQ3IDU3LjYzNIZyQgEAAE2cAlUQMC4zMjcgODMuNjggNTYuMoZyQwEAAE2dAlUULTAuOTUyIDgzLjk5MSA1NS40MDeGckQBAABNngJVFC0xLjg0NiA4My4xNTQgNTUuMjk1hnJFAQAATZ8CVRMwLjk4MyA4Mi4zODIgNTUuNzIxhnJGAQAATaACVRIxLjQ5NyA4Mi41MyA1NC4yOTOGckcBAABNoQJVEjAuNzY4IDgyLjg3MyA1My4zOIZySAEAAE2iAlUTMi43NzkgODIuMzc5IDU0LjA5NoZySQEAAE2jAlUTLTAuOTcgODUuMTgxIDU0LjgxM4ZySgEAAE2kAlUULTIuMDgyIDg1LjYxNyA1My45NDeGcksBAABNpQJVFC0yLjAyMiA4NS4wMzkgNTIuNTI0hnJMAQAATaYCVRQtMy4wNTIgODQuNzk2IDUxLjkwNIZyTQEAAE2nAlUULTIuMTczIDg3LjE0NyA1My44OTeGck4BAABNqAJVFC0wLjkwOSA4Ny44MTUgNTMuMzQ3hnJPAQAATakCVRQtMS4wNzIgODkuMzMyIDUzLjI5NIZyUAEAAE2qAlUULTEuMTI5IDg5LjkxNiA1NC4zOTiGclEBAABNqwJVFC0xLjI1OCA4OS44NTIgNTIuMTc2hnJSAQAATawCVRQtMC44MDUgODQuODE0IDUyLjAzN4ZyUwEAAE2tAlUULTAuNTY0IDg0LjI4NyA1MC42ODGGclQBAABNrgJVFC0xLjA5NiA4Mi44NTMgNTAuNTA0hnJVAQAATa8CVRQtMS44NDQgODIuNTY0IDQ5LjU4MoZyVgEAAE2wAlUTMC45MzQgODQuMzU4IDUwLjM1OYZyVwEAAE2xAlUTMS4yNTUgODMuOTA2IDQ4LjkyOYZyWAEAAE2yAlUTMC42NzcgODQuODc5IDQ3LjkwM4ZyWQEAAE2zAlUTMC44NzQgODQuNDM3IDQ2LjQ1MoZyWgEAAE20AlUTMC4yMDUgODMuMTYxIDQ2LjE1NoZyWwEAAE21AlUULTAuNjcyIDgxLjk3NyA1MS40MTGGclwBAABNtgJVEy0xLjA3NSA4MC41NiA1MS40MzWGcl0BAABNtwJVEy0yLjMzOSA4MC4zOCA1Mi4yOTOGcl4BAABNuAJVFC0yLjg5NSA3OS4yOTQgNTIuNDAyhnJfAQAATbkCVRMwLjA4OSA3OS43MjEgNTEuOTc4hnJgAQAATboCVRQtMC4wNjYgNzguMjAyIDUxLjc3MYZyYQEAAE27AlUULTEuMTk1IDc3LjY4MyA1MS43NDOGcmIBAABNvAJVEjAuOTkgNzcuNTU3IDUxLjY0NIZyYwEAAE29AlUULTIuNzg2IDgxLjQ0MyA1Mi45NDmGcmQBAABNvgJVFC0zLjk5MiA4MS40MTQgNTMuODA3hnJlAQAATb8CVRQtMy45MjggODAuMjU0IDU0LjgxNYZyZgEAAE3AAlUTLTQuNTkgNzkuMjIxIDU0LjcxMYZyZwEAAE3BAlUULTUuMjY2IDgxLjI4NyA1Mi45NjSGcmgBAABNwgJVEy01LjQxNiA4Mi40MjUgNTEuOTaGcmkBAABNwwJVEy02LjcxNiA4Mi4yNyA1MS4xNzaGcmoBAABNxAJVFC02Ljc3MiA4MS4zNDMgNTAuMzQ1hnJrAQAATcUCVRQtNy42NjIgODMuMDI0IDUxLjQ4NIZybAEAAE3GAlUULTMuMDM3IDgwLjQ0MSA1NS43NzeGcm0BAABNxwJVEy0yLjgzIDc5LjQ4MSA1Ni44NjmGcm4BAABNyAJVFC0yLjA3OSA4MC4xODIgNTcuOTk2hnJvAQAATckCVRQtMS40NDYgODEuMjE0IDU3Ljc5NIZycAEAAE3KAlUULTIuMDM2IDc4LjI1OSA1Ni4zODmGcnEBAABNywJVEy0wLjYyMSA3OC41OTggNTUuOTGGcnIBAABNzAJVEzAuMTEzIDc3LjM2MyA1NS4zOTWGcnMBAABNzQJVFC0wLjUzOCA3Ni41MjYgNTQuNzM2hnJ0AQAATc4CVRMxLjM0NyA3Ny4zNTEgNTUuNTg5hnJ1AQAATc8CVRQtMi4yMjMgNzkuNjEzIDU5LjE3N4ZydgEAAE3QAlUULTEuNTM3IDgwLjExNSA2MC4zNjOGcncBAABN0QJVFC0xLjAxNiA3OC45ODEgNjEuMjM1hnJ4AQAATdICVRMtMS42MTggNzcuOTEgNjEuMjkyhnJ5AQAATdMCVRQtMi41NDUgODAuOTI3IDYxLjE0M4ZyegEAAE3UAlUSLTMuODA2IDgwLjIzIDYxLjY1hnJ7AQAATdUCVRQtNC44MzUgODEuMzc1IDYyLjYzMoZyfAEAAE3WAlUULTMuOTQ2IDgxLjY0MiA2NC4xNDeGcn0BAABN1wJVEzAuMDM3IDc5LjMwMyA2MS45NzGGcn4BAABN2AJVEzAuNjIxIDc4LjM2OCA2Mi45NDaGcn8BAABN2QJVEjAuMTMgNzguNzIzIDY0LjM0MoZygAEAAE3aAlUULTAuMjI5IDc5Ljg2NiA2NC42MTmGcoEBAABN2wJVEzIuMTM4IDc4LjQ3NSA2Mi45NzaGcoIBAABN3AJVETIuNjQgNzguMTUgNjEuNjg3hnKDAQAATd0CVRMwLjA4NCA3Ny42OTYgNjUuMTkyhnKEAQAATd4CVRQtMC41NDMgNzcuNzk3IDY2LjUyMoZyhQEAAE3fAlUULTAuMDUxIDc2LjYyOSA2Ny40MDKGcoYBAABN4AJVFC0wLjAzMiA3NS40NzcgNjYuOTc0hnKHAQAATeECVRMtMi4wODkgNzcuNzMgNjYuNDA5hnKIAQAATeICVRQtMi41NTQgNzYuNDAyIDY2LjI2MoZyiQEAAE3jAlUTLTIuNzYyIDc4LjQ1MyA2NS4yM4ZyigEAAE3kAlUSMC4zODMgNzYuOTQxIDY4LjYyhnKLAQAATeUCVRIwLjc3IDc1LjkyMSA2OS42MTSGcowBAABN5gJVFC0wLjI3MyA3NS45MjIgNzAuNzI0hnKNAQAATecCVRQtMC40OTIgNzYuOTQ0IDcxLjM2OIZyjgEAAE3oAlUSMi4xMDQgNzYuMjYgNzAuMjcyhnKPAQAATekCVRIyLjU0MyA3NS4xNjEgNzEuMjaGcpABAABN6gJVEzMuOTkyIDc1LjMxMyA3MS43MjSGcpEBAABN6wJVEzQuMTYzIDc2LjYxOSA3Mi40ODaGcpIBAABN7AJVEzUuNTQ2IDc2Ljc4OCA3Mi45MjKGcpMBAABN7QJVEy0wLjc4OSA3NC43MyA3MC45ODaGcpQBAABN7gJVEy0xLjg2MyA3NC41MjcgNzEuOTeGcpUBAABN7wJVFC0xLjYyOCA3My4yNTggNzIuODAzhnKWAQAATfACVRQtMC43ODMgNzIuNDI2IDcyLjQ3NYZylwEAAE3xAlUSLTMuMiA3NC40NjIgNzEuMjE1hnKYAQAATfICVRQtMy4zMDUgNzMuMjQyIDcwLjI5OIZymQEAAE3zAlUTLTQuMzg0IDc0LjQ1NSA3Mi4xN4ZymgEAAE30AlUTLTIuMzI3IDczLjIxMiA3My45M4ZymwEAAE31AlUULTIuMzE3IDcyLjA1MSA3NC44MzSGcpwBAABN9gJVFC0zLjcwOCA3MS40MjcgNzQuODM0hnKdAQAATfcCVRQtNC42OTQgNzIuMDczIDc1LjE5N4ZyngEAAE34AlUULTEuOTQzIDcyLjQzMyA3Ni4yNjiGcp8BAABN+QJVFC0wLjU1MiA3My4wNDUgNzYuNDU4hnKgAQAATfoCVRMwLjEwOSA3My43NjQgNzUuNDY5hnKhAQAATfsCVRMwLjA5MyA3Mi44MzYgNzcuNjY2hnKiAQAATfwCVRMxLjM4MiA3NC4yNDggNzUuNjMzhnKjAQAATf0CVRMxLjM3OCA3My4zMjkgNzcuODUxhnKkAQAATf4CVRMyLjAyMSA3NC4wMjUgNzYuODM0hnKlAQAATf8CVRMzLjI4MiA3NC40ODYgNzYuOTg5hnKmAQAATQADVRMtMy43NjIgNzAuMjkgNzQuMTUyhnKnAQAATQEDVRQtNC45OTUgNjkuNDk1IDc0LjA4NIZyqAEAAE0CA1UTLTUuMjI1IDY4Ljc1IDc1LjQwM4ZyqQEAAE0DA1UULTQuMjkyIDY4LjE5NiA3NS45NjmGcqoBAABNBANVFC00LjkwNyA2OC41MTYgNzIuOTA4hnKrAQAATQUDVRMtNi4xNyA2Ny42NTMgNzIuNzUyhnKsAQAATQYDVRItNy40MyA2OC40OTkgNzIuNTWGcq0BAABNBwNVEy02LjAxMSA2Ni42OSA3MS41NzWGcq4BAABNCANVEy02LjQ2NSA2OC43OCA3NS44NzeGcq8BAABNCQNVEy02Ljg1NSA2OC4wOTEgNzcuMTKGcrABAABNCgNVFC04LjE0NSA2Ny4yOTMgNzYuOTM0hnKxAQAATQsDVRQtOS4yMTkgNjcuODY5IDc2Ljc5NYZysgEAAE0MA1UULTcuMDAyIDY5LjA4MiA3OC4yODGGcrMBAABNDQNVFC01LjY5NyA2OS44MDkgNzguNjE5hnK0AQAATQ4DVRQtNC42MjQgNjkuMjk4IDc4LjI2M4ZytQEAAE0PA1UULTUuNzcyIDcwLjg0OCA3OS4zMDSGcrYBAABNEANVFC03Ljk4NiA2NS45NzYgNzYuOTA5hnK3AQAATREDVRQtOS4xMTUgNjUuMDQ4IDc2LjczNIZyuAEAAE0SA1UULTkuNDA1IDY0LjMwNSA3OC4wMzaGcrkBAABNEwNVFC04LjQ5MiA2My45ODYgNzguNzk0hnK6AQAATRQDVRQtOC43ODUgNjQuMDM4IDc1LjYzMoZyuwEAAE0VA1UTLTguNTUzIDY0LjY5NCA3NC4yN4ZyvAEAAE0WA1UTLTguMTUzIDYzLjY0IDczLjI0NYZyvQEAAE0XA1UULTkuODE4IDY1LjM3MiA3My43NzaGcr4BAABNGANVFS0xMC42OTEgNjQuMDgzIDc4LjI3NoZyvwEAAE0ZA1UVLTExLjE1NyA2My40MjQgNzkuNTAzhnLAAQAATRoDVRUtMTIuMzc5IDYyLjU1NiA3OS4xODeGcsEBAABNGwNVFC0xMy40MDcgNjMuMDQ3IDc4LjczhnLCAQAATRwDVRMtMTEuNDMzIDY0LjUgODAuNTY2hnLDAQAATR0DVRUtMTEuOTM2IDYzLjk0NSA4MS45MDiGcsQBAABNHgNVFC0xMy4zNyA2My4zOTcgODEuODM0hnLFAQAATR8DVRUtMTQuMTg1IDYzLjk3OCA4MS4wODSGcsYBAABNIANVFS0xMy42NTUgNjIuNDI5IDgyLjU2NIZyxwEAAE0hA1UVLTEyLjIwNSA2MS4yNjMgNzkuNDE5hnLIAQAATSIDVRQtMTMuMjgyIDYwLjI3IDc5LjI2MoZyyQEAAE0jA1UVLTEzLjI4MyA1OS4zMDkgODAuNDYyhnLKAQAATSQDVRQtMTIuMzQgNTkuMjg2IDgxLjI1MoZyywEAAE0lA1UULTEzLjA5NCA1OS41MTQgNzcuOTSGcswBAABNJgNVFS0xMS44MDYgNTguNjk1IDc3LjkyNoZyzQEAAE0nA1UVLTExLjY4OSA1Ny4zOTkgNzguMjE1hnLOAQAATSgDVRUtMTAuNTY0IDU5LjE3MSA3Ny41NjGGcs8BAABNKQNVFS0xMC40MjcgNTcuMDE5IDc4LjAzM4Zy0AEAAE0qA1UTLTkuNzMgNTguMDc3IDc3LjYzNIZy0QEAAE0rA1UVLTEwLjA4NSA2MC40MjQgNzcuMTg4hnLSAQAATSwDVRQtOC40MDEgNTguMjM4IDc3LjMyNoZy0wEAAE0tA1UTLTguNzUxIDYwLjU4MyA3Ni44OIZy1AEAAE0uA1UULTcuOTE1IDU5LjQ5MiA3Ni45NTeGctUBAABNLwNVFC0xNC4zMDMgNTguNDYgODAuNTE1hnLWAQAATTADVRUtMTQuNDE2IDU3LjQ0MSA4MS41NzWGctcBAABNMQNVEy0xNC4xMiA1Ni4wNiA4MC45ODiGctgBAABNMgNVFC0xNC42ODggNTUuNjUgNzkuOTc4hnLZAQAATTMDVRQtMTUuODE3IDU3LjQ2NSA4Mi4yMYZy2gEAAE00A1UVLTE2LjAyOSA1OC43NDggODIuODAyhnLbAQAATTUDVRUtMTYuMDI3IDU2LjM3NCA4My4yNjmGctwBAABNNgNVFS0xMy4yODIgNTUuMzQxIDgxLjcxOIZy3QEAAE03A1UVLTEyLjk1MyA1My45NTEgODEuMzk5hnLeAQAATTgDVRUtMTMuMDYyIDUzLjE0NiA4Mi42OTeGct8BAABNOQNVFS0xMi4wNzggNTIuOTg2IDgzLjQxNYZy4AEAAE06A1UVLTExLjUzNSA1My45MTEgODAuODIxhnLhAQAATTsDVRUtMTEuMTgxIDUyLjUzNyA4MC4yNTGGcuIBAABNPANVFS0xMS44MjggNTEuNTM4IDgwLjY0M4Zy4wEAAE09A1UULTEwLjI1IDUyLjUwMSA3OS40MjSGcuQBAABNPgNVFC0xNC4yNDYgNTIuNTg2IDgyLjkzhnLlAQAATT8DVRQtMTQuNTQgNTEuODI0IDg0LjE2M4Zy5gEAAE1AA1UVLTEzLjUyNCA1MC43MTQgODQuNDUzhnLnAQAATUEDVRUtMTMuMTYxIDUwLjQ5NiA4NS42MDOGcugBAABNQgNVFS0xNS45MjUgNTEuMTgyIDg0LjA5NYZy6QEAAE1DA1UVLTE3LjAzNiA1Mi4yMjkgODQuMDUzhnLqAQAATUQDVRUtMTcuNTM0IDUyLjc1MyA4NS4yMzmGcusBAABNRQNVFS0xNy41ODYgNTIuNjA3IDgyLjgzNYZy7AEAAE1GA1UVLTE4LjU4OCA1My42NTQgODUuMjA4hnLtAQAATUcDVRUtMTguNjQyIDUzLjUwNyA4Mi44MDKGcu4BAABNSANVFC0xOS4xMzkgNTQuMDMyIDgzLjk5hnLvAQAATUkDVRUtMjAuMTQ1IDU0Ljk0MiA4My45NjGGcvABAABNSgNVFS0xMi45NjggNTAuMTQxIDgzLjM5MYZy8QEAAE1LA1UVLTExLjkxOSA0OS4xMDYgODMuNDk4hnLyAQAATUwDVRUtMTAuNjcyIDQ5LjU4OSA4NC4yNTWGcvMBAABNTQNVFC05Ljk0MyA0OC43OTEgODQuODMzhnL0AQAATU4DVRUtMTEuNDgzIDQ4LjY1NSA4Mi4xMTGGcvUBAABNTwNVFS0xMi42MjkgNDguMDU1IDgxLjI5N4Zy9gEAAE1QA1UVLTEyLjE2MyA0Ny43NTMgNzkuODc2hnL3AQAATVEDVRQtMTEuNzMgNDkuMDAyIDc5LjIyNIZy+AEAAE1SA1UVLTExLjE3OCA0OS4xMDIgNzguMDE4hnL5AQAATVMDVRUtMTAuOTYzIDQ4LjAyNCA3Ny4yNziGcvoBAABNVANVFS0xMC44MjYgNTAuMjg5IDc3LjU0N4Zy+wEAAE1VA1UVLTEwLjQ2NyA1MC45MDEgODQuMjQ1hnL8AQAATVYDVRMtOS4zMTMgNTEuNTMgODQuODk2hnL9AQAATVcDVRQtOS41NzEgNTEuOTczIDg2LjMzMYZy/gEAAE1YA1UULTguNjYzIDUyLjQ3OSA4Ni45NzKGcv8BAABNWQNVEy04Ljg0NyA1Mi43MDkgODQuMDWGcgACAABNWgNVFC04LjI1MyA1Mi4xNzQgODIuNzUxhnIBAgAATVsDVRQtOC4wNjYgNTMuMzI2IDgxLjc5N4ZyAgIAAE1cA1UULTYuOTEzIDUxLjQ2OCA4Mi45NjaGcgMCAABNXQNVFS0xMC44MTMgNTEuOTM5IDg2Ljc5MYZyBAIAAE1eA1UVLTExLjExNSA1Mi4zNDMgODguMTc2hnIFAgAATV8DVRUtMTAuNDQ1IDUxLjM4OCA4OS4xNzeGcgYCAABNYANVFS0xMC41NDMgNTAuMTY4IDg5LjA3MoZyBwIAAE1hA1UVLTEyLjYyNCA1Mi4zODIgODguNDE4hnIIAgAATWIDVRUtMTMuMTgzIDUxLjA3MyA4OC4zOTeGcgkCAABNYwNVEy05Ljc0NSA1MS45OCA5MC4xMzaGcgoCAABNZANVDi05IDUxLjIgOTEuMTQ3hnILAgAATWUDVRQtOS4zNjkgNTEuNTY0IDkyLjU2OYZyDAIAAE1mA1UTLTkuNTM1IDUwLjY5OSA5My40M4ZyDQIAAE1nA1UULTcuNTEzIDUxLjQ2NCA5MS4wNDSGcg4CAABNaANVFC02LjY3MyA1MC41NzkgOTEuOTU2hnIPAgAATWkDVRQtNi4xOTQgNDkuMzc0IDkxLjY4MoZyEAIAAE1qA1UULTYuMjg0IDUwLjg5OCA5My4yMzmGchECAABNawNVFC01LjUxNSA0OC45MjggOTIuNzM5hnISAgAATWwDVRMtNS41NDggNDkuODM0IDkzLjcxhnITAgAATW0DVRMtNi41MjIgNTEuOTkgOTQuMDQxhnIUAgAATW4DVRQtNS4wMjIgNDkuODczIDk0Ljk5NIZyFQIAAE1vA1UULTYuMDE5IDUyLjAxNSA5NS4zMzaGchYCAABNcANVEy01LjI1IDUwLjk3MSA5NS44MDiGchcCAABNcQNVFC05LjYwNiA1Mi44NTMgOTIuNzY2hnIYAgAATXIDVRUtMTAuMDczIDUzLjI0MyA5NC4wNziGchkCAABNcwNVFS0xMS41ODQgNTMuNDg3IDk0LjA2M4ZyGgIAAE10A1UVLTEyLjAyMiA1My43NTEgOTUuMTQxhnIbAgAATXUDVRQtOS40MDEgNTQuNTE4IDk0LjUzMYZyHAIAAE12A1UULTcuOTIxIDU0Ljc3MSA5NC40NjOGch0CAABNdwNVFC03LjQzMiA1NS4yMjkgOTMuNDA2hnIeAgAATXgDVRQtNy4zNTUgNTQuNTI4IDk1LjUzNIZyHwIAAE15A1UVLTEyLjQyMiA1Mi45MjUgOTMuMTgyhnIgAgAATXoDVRUtMTMuODQzIDUzLjMyNyA5My4wNDaGciECAABNewNVFC0xNC4zOTggNTQuNDQgOTMuOTU3hnIiAgAATXwDVRUtMTQuNTgyIDU1LjU1OSA5My41MTKGciMCAABNfQNVFC0xNC41OTEgNTIuMDA4IDkzLjI1hnIkAgAATX4DVRUtMTMuNzE5IDUxLjAxMiA5Mi41MDeGciUCAABNfwNVFS0xMi4zMjkgNTEuNDk1IDkyLjg2NIZyJgIAAE2AA1UVLTE0LjkwMyA1NC4xMjMgOTUuMTM5hnInAgAATYEDVRMtMTUuMzE5IDU1LjE2NCA5Ni4xhnIoAgAATYIDVRUtMTQuMTA4IDU1LjgyMSA5Ni43MzWGcikCAABNgwNVFS0xNC4xMzMgNTcuMDI2IDk2Ljk0OYZyKgIAAE2EA1UVLTE2LjE4MSA1NC41NzYgOTcuMjA4hnIrAgAATYUDVRUtMTMuMDczIDU1LjA0NiA5Ni45NjaGciwCAABNhgNVFS0xMS43MTMgNTUuNDAxIDk3LjQwMoZyLQIAAE2HA1UVLTExLjgwMyA1NS45MTMgOTguODEzhnIuAgAATYgDVRUtMTIuMTQ3IDU1LjE0NCA5OS43MDGGci8CAABNiQNVFS0xMC45NTQgNTYuMzYxIDk2LjQ2NIZyMAIAAE2KA1UVLTExLjY0MiA1Ny42NzEgOTYuMDk2hnIxAgAATYsDVRUtMTAuNzMzIDU4LjgwMSA5NS42OTWGcjICAABNjANVEi05LjYyOCA1OC40ODggOTUuMoZyMwIAAE2NA1UVLTExLjIxMSA1OS45NDUgOTUuODM3hnI0AgAATY4DVRQtMTEuNDI4IDU3LjE3OCA5OC45NoZyNQIAAE2PA1UWLTExLjQyNSA1Ny45MDQgMTAwLjIyOIZyNgIAAE2QA1UWLTEwLjQ0OSA1Ny4yNDQgMTAxLjIwOYZyNwIAAE2RA1UWLTEwLjMxOCA1Ny42OTcgMTAyLjMzOIZyOAIAAE2SA1UVLTEyLjg2IDU3Ljk1OCAxMDAuNzY4hnI5AgAATZMDVRQtMTMuNzY0IDU4LjgwNyA5OS44N4ZyOgIAAE2UA1UULTEzLjY2MiA2MC4xMTggOTkuNzGGcjsCAABNlQNVFS0xNC44MTEgNTguNDAzIDk5LjE2NIZyPAIAAE2WA1UVLTE0LjYxNyA2MC41MTYgOTguODc0hnI9AgAATZcDVRUtMTUuMzIxIDU5LjQ0OCA5OC41MTmGcj4CAABNmANVFS05Ljc3NyA1Ni4xODQgMTAwLjc2MoZyPwIAAE2ZA1UVLTguNjc0IDU1LjUzNSAxMDEuNDg3hnJAAgAATZoDVRUtNy40NTEgNTUuMzQ5IDEwMC41NjiGckECAABNmwNVFS02LjU1OSA1NC41NTUgMTAwLjg2MYZyQgIAAE2cA1UVLTkuMTY4IDU0LjE5MSAxMDIuMDQ4hnJDAgAATZ0DVRQtOS41OTUgNTMuMTcxIDEwMC45OIZyRAIAAE2eA1UULTkuMDc0IDUzLjI0OSA5OS44NDOGckUCAABNnwNVFS0xMC40NyA1Mi4zNDYgMTAxLjMwN4ZyRgIAAE2gA1UULTcuNDg4IDU2LjA0MyA5OS40MjWGckcCAABNoQNVFC02LjQ2NiA1NS45MzMgOTguMzc0hnJIAgAATaIDVRQtNi43NTMgNTYuOTYzIDk3LjI4M4ZySQIAAE2jA1UULTcuODc2IDU3LjQ0MyA5Ny4xMzWGckoCAABNpANVFC01LjY4OCA1Ny4zMDEgOTYuNTc0hnJLAgAATaUDVRQtNS43MjggNTguMzM0IDk1LjUyN4ZyTAIAAE2mA1UULTUuNDUxIDU3LjY1OSA5NC4xODOGck0CAABNpwNVEi00LjY3NSA1Ni43MTQgOTQuMYZyTgIAAE2oA1USLTQuNjc1IDU5LjQyIDk1LjgzhnJPAgAATakDVRQtMy4yNDQgNTguODQyIDk1Ljg0MYZyUAIAAE2qA1UULTUuMDM4IDYwLjEzMiA5Ny4xNDWGclECAABNqwNVFC0yLjEyMiA1OS44NjYgOTYuMDM4hnJSAgAATawDVRQtNi4wOTcgNTguMTc1IDkzLjE0OYZyUwIAAE2tA1UULTUuNzY2IDU3Ljc1OSA5MS43ODGGclQCAABNrgNVFC00LjI5NiA1OC4wMzkgOTEuNDIyhnJVAgAATa8DVRQtMy41NDQgNTguNTQ1IDkyLjI1MoZyVgIAAE2wA1UULTYuNzI4IDU4LjQ1NCA5MC44NDGGclcCAABNsQNVEy02Ljg1IDU5Ljk3OCA5MC44ODGGclgCAABNsgNVFC02Ljg2NCA2MC41MTMgOTIuMDA0hnJZAgAATbMDVRQtNy4wNjYgNjAuNTc3IDg5LjgwNoZyWgIAAE20A1UULTMuOTQyIDU3LjkyOCA5MC4xNDeGclsCAABNtQNVFC0yLjUyNSA1Ny42ODkgODkuODIzhnJcAgAATbYDVRQtMi4wOTUgNTguMTU4IDg4LjQzNYZyXQIAAE23A1UULTIuODI4IDU4LjA2OSA4Ny40NTKGcl4CAABNuANVFC0yLjIzNyA1Ni4xODcgODkuOTY2hnJfAgAATbkDVRQtMy4xOTQgNTUuNDcyIDg5LjE4MoZyYAIAAE26A1UTLTAuODk4IDU4LjczIDg4LjQyMYZyYQIAAE27A1UULTAuMjA2IDU5LjA5OCA4Ny4xNzSGcmICAABNvANVEjAuMjE5IDU3LjgzOCA4Ni40MoZyYwIAAE29A1USMC45MyA1Ni45OTMgODYuOTYyhnJkAgAATb4DVRMxLjA0MyA1OS45MjkgODcuNDg1hnJlAgAATb8DVRIwLjcxOCA2MS4yNzQgODguMTSGcmYCAABNwANVDzIuMDEyIDYyIDg4LjUwNYZyZwIAAE3BA1UTLTAuMDkgNjIuMTU5IDg3LjE5NIZyaAIAAE3CA1UULTAuMjk4IDU3LjcwMiA4NS4yMDSGcmkCAABNwwNVEjAuMDkgNTYuNTU3IDg0LjM2M4ZyagIAAE3EA1USMS41NDIgNTYuNzEgODMuODk4hnJrAgAATcUDVRIxLjk1IDU3LjcwOCA4My4zMDWGcmwCAABNxgNVEi0wLjc5OCA1Ni4zNyA4My4xNIZybQIAAE3HA1UULTIuMjg5IDU2LjMyOCA4My40NDWGcm4CAABNyANVEy0zLjAyNSA1Ni4zNDQgODIuMTKGcm8CAABNyQNVEi00LjQ0OCA1Ni4xIDgyLjM3NoZycAIAAE3KA1USLTUuMzYgNTYuMDkzIDgxLjQ0hnJxAgAATcsDVRQtNS4xMTQgNTYuMzcyIDgwLjE3NYZycgIAAE3MA1UULTYuNTgyIDU1Ljc0OSA4MS43NzGGcnMCAABNzQNVETIuMzIgNTUuNzIgODQuMzA5hnJ0AgAATc4DVRMzLjc1NCA1NS42NDIgODMuOTg4hnJ1AgAATc8DVRMzLjkzOSA1NC45ODggODIuNjA5hnJ2AgAATdADVRMzLjA0NiA1NC4zMjQgODIuMDgxhnJ3AgAATdEDVRI0LjUyMSA1NC44OCA4NS4wODWGcngCAABN0gNVEjQuMDg3IDUzLjQwNCA4NS4xNYZyeQIAAE3TA1UTNC4zNzkgNTUuNjIxIDg2LjQyOIZyegIAAE3UA1UTNC45MjEgNTIuNTM3IDg2LjA5OIZyewIAAE3VA1UTNS4xNDIgNTUuMTUzIDgyLjA3M4ZyfAIAAE3WA1USNS41MiA1NC41NjcgODAuNzcyhnJ9AgAATdcDVRI1LjQ1NiA1My4wMzggODAuODaGcn4CAABN2ANVEzUuNzYzIDUyLjQ4MSA4MS45MTGGcn8CAABN2QNVEzYuOTQ5IDU0Ljk3MyA4MC4zOTGGcoACAABN2gNVEzcuODc1IDU0LjQ5MiA4MS4zNzGGcoECAABN2wNVEzcuMDY5IDU2LjQ5NCA4MC4yNTaGcoICAABN3ANVEzQuOTcyIDUyLjQyOCA3OS43NzOGcoMCAABN3QNVEzQuODU5IDUwLjk1OCA3OS41NzKGcoQCAABN3gNVEzMuNDcxIDUwLjM5NCA3OS45MjiGcoUCAABN3wNVEzMuMjY3IDQ5LjE4MiA3OS45ODSGcoYCAABN4ANVEzUuOTQ5IDUwLjEyNCA4MC4yNzmGcocCAABN4QNVEDIuNSA1MS4yOSA4MC4wODmGcogCAABN4gNVEjEuMTA3IDUwLjkwNCA4MC4zNoZyiQIAAE3jA1UTMC4xNzEgNTEuNTA0IDc5LjMxMoZyigIAAE3kA1UTLTAuMDQgNTIuNzE1IDc5LjI2NoZyiwIAAE3lA1UTMC42NzkgNTEuMzg0IDgxLjc0MoZyjAIAAE3mA1UTMS41MTcgNTAuNzY1IDgyLjg2MYZyjQIAAE3nA1USMC45NiA1MS4xMTggODQuMjM3hnKOAgAATegDVRMwLjI0MSA1Mi4xMzkgODQuMzUxhnKPAgAATekDVRMxLjI5NiA1MC4zNTUgODUuMTY1hnKQAgAATeoDVRQtMC4yNDkgNTAuNjQzIDc4LjM5NIZykQIAAE3rA1UULTEuMTQ1IDUxLjA0NyA3Ny4yOTWGcpICAABN7ANVFC0yLjU2NSA1MS4yNzYgNzcuODA3hnKTAgAATe0DVRQtMy4wNDQgNTAuNTY5IDc4LjY5MYZylAIAAE3uA1UTLTEuMTgyIDQ5Ljk3IDc2LjIxM4ZylQIAAE3vA1UTMC4xMTggNDkuODI0IDc1LjY0MYZylgIAAE3wA1UTLTMuMjA2IDUyLjI4IDc3LjIyMYZylwIAAE3xA1UULTQuNjAyIDUyLjYxOSA3Ny41MzeGcpgCAABN8gNVEi01LjMgNTMuMDY0IDc2LjI0NYZymQIAAE3zA1UULTQuNzE4IDUzLjgwMyA3NS40NTKGcpoCAABN9ANVFC00LjY3OSA1My43MjkgNzguNTk2hnKbAgAATfUDVRQtNi4xNTcgNTQuMDM5IDc4Ljg1OIZynAIAAE32A1UULTMuOTk0IDUzLjMzNiA3OS45MTaGcp0CAABN9wNVFC02LjU3MyA1Mi42ODUgNzYuMTM0hnKeAgAATfgDVRQtNy40MjEgNTMuMTU2IDc1LjAyN4ZynwIAAE35A1UULTcuNTM2IDU0LjY4NSA3NS4wODWGcqACAABN+gNVFC03Ljg2OSA1NS4yNjYgNzYuMTE5hnKhAgAATfsDVRMtOC44MTUgNTIuNTI3IDc1LjExhnKiAgAATfwDVRQtOS42OTkgNTMuMDMyIDczLjk2NYZyowIAAE39A1UTLTkuODYxIDUyLjQ1IDcyLjc3OYZypAIAAE3+A1UVLTEwLjQ1NCA1NC4xOTYgNzMuOTY3hnKlAgAATf8DVRUtMTAuNjk1IDUzLjE4MyA3Mi4wNDGGcqYCAABNAARVFS0xMS4wNzkgNTQuMjUzIDcyLjczM4ZypwIAAE0BBFUTLTEwLjY1NiA1NS4yIDc0LjkwNoZyqAIAAE0CBFUVLTExLjkxOSA1NS4zMTkgNzIuNDM3hnKpAgAATQMEVRUtMTEuNDg0IDU2LjI3MyA3NC42MDaGcqoCAABNBARVFC0xMi4xMTUgNTYuMzMxIDczLjM3hnKrAgAATQUEVRQtNy4xOTIgNTUuMjk1IDczLjk1N4ZyrAIAAE0GBFUULTcuMjgxIDU2Ljc1MSA3My43OTOGcq0CAABNBwRVEy04LjA0NyA1Ny4wOSA3Mi41MDeGcq4CAABNCARVFC03LjkwNCA1Ni4zOTQgNzEuNDk3hnKvAgAATQkEVRQtNS44ODkgNTcuNDA2IDczLjc2N4ZysAIAAE0KBFUTLTUuMDEgNTcuMDYzIDc0Ljk4M4ZysQIAAE0LBFUULTMuNjUxIDU3LjczNSA3NC44OTiGcrICAABNDARVFC01LjUyNiA1Ny42MTMgNzYuMjg3hnKzAgAATQ0EVRQtOC44NDIgNTguMTY4IDcyLjU1NIZytAIAAE0OBFUULTkuNTY1IDU4LjY5NCA3MS4zODOGcrUCAABNDwRVEy04LjUzMiA1OS4wNTEgNzAuMzGGcrYCAABNEARVFC03LjYzNyA1OS44NTggNzAuNTUzhnK3AgAATREEVRUtMTAuMjQ0IDU5Ljk2NiA3MS44OTeGcrgCAABNEgRVFS0xMC40NDUgNTkuNjkyIDczLjM4M4ZyuQIAAE0TBFUULTkuMTk3IDU4LjkxNiA3My43NzOGcroCAABNFARVFC04LjYyNyA1OC4zODggNjkuMTU5hnK7AgAATRUEVRQtNy43MTUgNTguNjI1IDY4LjAxNoZyvAIAAE0WBFUULTcuOTkyIDU5Ljk3MyA2Ny4zMDeGcr0CAABNFwRVFC04LjE5OCA2MC4wNDIgNjYuMDk4hnK+AgAATRgEVRMtNy43OTcgNTcuNDUgNjcuMDI0hnK/AgAATRkEVRQtOS4xMDcgNTcuNDM0IDY2LjIyM4ZywAIAAE0aBFUVLTEwLjEzMSA1Ny44ODMgNjYuNzc4hnLBAgAATRsEVRQtOS4wODMgNTYuOTkyIDY1LjA1OYZywgIAAE0cBFUULTguMTU1IDYxLjAxMSA2OC4xMTiGcsMCAABNHQRVFC04LjQ1MyA2Mi4zNzQgNjcuNjQ1hnLEAgAATR4EVRQtNy4zNTEgNjIuODgyIDY2LjcwMYZyxQIAAE0fBFUULTYuMTY4IDYyLjYxNiA2Ni44ODiGcsYCAABNIARVFC04LjYyNCA2My4zMzcgNjguODM2hnLHAgAATSEEVRMtOS44MDUgNjIuOTIgNjkuNzE4hnLIAgAATSIEVRQtNy4zNDYgNjMuNDcyIDY5LjY3N4ZyyQIAAE0jBFURLTcuOCA2My42MiA2NS42OTiGcsoCAABNJARVFC02LjkzNiA2NC4zMjUgNjQuNzM3hnLLAgAATSUEVRQtNy41NDYgNjUuNzEzIDY0LjQ3NoZyzAIAAE0mBFUULTguNzE5IDY1Ljk1OCA2NC43NjWGcs0CAABNJwRVFC02Ljc4MSA2My40NzcgNjMuNDU1hnLOAgAATSgEVRQtOC4xMDUgNjMuMjk0IDYyLjcwMYZyzwIAAE0pBFUULTUuNjgyIDY0LjAxNCA2Mi41MjmGctACAABNKgRVFC02Ljc0MyA2Ni41NjUgNjMuODU1hnLRAgAATSsEVRQtNy4xNzUgNjcuOTExIDYzLjQ3N4Zy0gIAAE0sBFURLTcuNCA2Ny45NjEgNjEuOTaGctMCAABNLQRVEi02LjQ2NCA2OC4xMSA2MS4xOIZy1AIAAE0uBFUULTYuMTE3IDY4Ljg5OCA2My45OTGGctUCAABNLwRVEi02LjYgNzAuMzUyIDYzLjk1OYZy1gIAAE0wBFUULTUuNzg1IDcxLjI0NCA2NC44NziGctcCAABNMQRVEi02LjQgNzAuOTY5IDYyLjYwNYZy2AIAAE0yBFUULTguNjcxIDY3Ljg4MSA2MS41NzWGctkCAABNMwRVFC05LjA2OCA2Ny44MjYgNjAuMTQ4hnLaAgAATTQEVRItOC40NTcgNjguOSA1OS4yMzSGctsCAABNNQRVFC04LjA4MyA2OC41ODggNTguMTEyhnLcAgAATTYEVRUtMTAuNTgyIDY3LjkxMSA1OS45NjKGct0CAABNNwRVFS0xMS4zNTIgNjYuNzgyIDYwLjYyMYZy3gIAAE04BFUULTEyLjgyIDY3LjEzOCA2MC40NzKGct8CAABNOQRVFS0xMS4wOTYgNjUuNDc4IDU5Ljg3MYZy4AIAAE06BFUULTguMjU4IDcwLjExMyA1OS43NDeGcuECAABNOwRVEy03Ljc0IDcxLjIzMiA1OC45MzmGcuICAABNPARVEy02LjI2IDcxLjUyNyA1OS4yMziGcuMCAABNPQRVFC01Ljc2OSA3Mi42MjkgNTkuMDA2hnLkAgAATT4EVRMtOC42MDQgNzIuNDkgNTkuMTM4hnLlAgAATT8EVRItOC40MjYgNzMuMTc2IDYwLjWGcuYCAABNQARVEy04LjM4OSA3Mi42MSA2MS41NzSGcucCAABNQQRVFC04LjMwNiA3NC40NjcgNjAuNTA2hnLoAgAATUIEVRQtNS41NzkgNzAuNTIzIDU5Ljc5M4Zy6QIAAE1DBFUULTQuMTQ3IDcwLjYxOSA2MC4wOTGGcuoCAABNRARVFC0zLjQzMSA3MC4xOTkgNTguODIzhnLrAgAATUUEVRQtMy42OTMgNjkuMTMxIDU4LjI3N4Zy7AIAAE1GBFUULTMuNzU3IDY5LjYzNSA2MS4xOTOGcu0CAABNRwRVFC0yLjMyMSA2OS44NDIgNjEuNjI2hnLuAgAATUgEVRQtMS44OTQgNzAuOTUzIDYxLjkwMoZy7wIAAE1JBFUULTEuNjEzIDY4LjczNiA2MS42NTSGcvACAABNSgRVFC0yLjQ2NCA3MS4wMjIgNTguNDYyhnLxAgAATUsEVRQtMS42MTggNzAuNzM1IDU3LjI5N4Zy8gIAAE1MBFUULTAuMjc1IDcwLjE1NyA1Ny43MzaGcvMCAABNTQRVDzAuMzU5IDY5LjQwOSA1N4Zy9AIAAE1OBFUULTEuNDE1IDcxLjk5OCA1Ni40NTmGcvUCAABNTwRVFC0yLjcyMSA3Mi40MjUgNTUuNzg3hnL2AgAATVAEVRQtMy4yNTggNzMuNDk1IDU2LjAzMoZy9wIAAE1RBFUSLTMuMjMgNzEuNTc0IDU0LjkyhnL4AgAATVIEVRIwLjE0IDcwLjU0OSA1OC45MzeGcvkCAABNUwRVEzEuMzY5IDcwLjA1OCA1OS41NziGcvoCAABNVARVEzEuMTgzIDcwLjEwOSA2MS4wOTGGcvsCAABNVQRVEzAuNTY2IDcxLjAzNyA2MS42MDOGcvwCAABNVgRVEzIuNTU0IDcwLjk0MSA1OS4xNziGcv0CAABNVwRVEjIuODA3IDcwLjg3OSA1Ny42N4Zy/gIAAE1YBFUTMy4xMjUgNjkuNzY2IDU3LjE5OIZy/wIAAE1ZBFUTMi43MDkgNzEuOTU0IDU3LjA0MYZyAAMAAE1aBFUTMS43OTMgNjkuMTUxIDYxLjc4M4ZyAQMAAE1bBFUTMS42MzkgNjkuMDQ4IDYzLjI0NIZyAgMAAE1cBFUSMi43ODcgNjguMjUzIDYzLjg2hnIDAwAATV0EVRMzLjI0MiA2Ny4yNjEgNjMuMjk3hnIEAwAATV4EVRIzLjIyNSA2OC43NDYgNjUuMDGGcgUDAABNXwRVEjQuMzIgNjguMTM5IDY1Ljc4NIZyBgMAAE1gBFUTMy45NzMgNjguMDc2IDY3LjI2NoZyBwMAAE1hBFUTMy4yNTIgNjguOTI0IDY3Ljc5MYZyCAMAAE1iBFUTNS42MDkgNjguOTQ4IDY1LjYzNoZyCQMAAE1jBFUTNi4xNDMgNjguODk4IDY0LjIwN4ZyCgMAAE1kBFUTNi4yMTYgNjkuODk2IDYzLjUwNYZyCwMAAE1lBFUTNi41NDIgNjcuNzE2IDYzLjc4NYZyDAMAAE1mBFUTNC40NzIgNjcuMDE5IDY3Ljg5M4ZyDQMAAE1nBFUSNC4zMyA2Ni44MzcgNjkuMzQ1hnIOAwAATWgEVRM1LjY4OSA2Ny4xODMgNjkuOTM0hnIPAwAATWkEVRM2LjcyMSA2Ni45NzkgNjkuMjk1hnIQAwAATWoEVRMzLjk2MiA2NS4zODUgNjkuNjg5hnIRAwAATWsEVREyLjU1NSA2NC45NyA2OS4yM4ZyEgMAAE1sBFUTMS45NjYgNjUuNDk5IDY4LjA4NYZyEwMAAE1tBFUTMS44MzMgNjQuMDQ4IDY5Ljk3OIZyFAMAAE1uBFUTMC42OTkgNjUuMTQ5IDY3LjY4MoZyFQMAAE1vBFUTMC41NTIgNjMuNjg1IDY5LjU3NIZyFgMAAE1wBFUULTAuMDE2IDY0LjIzNiA2OC40MzGGchcDAABNcQRVEzUuNjQ5IDY3LjgxNSA3MS4wOTmGchgDAABNcgRVETYuODk5IDY4LjIgNzEuNzcxhnIZAwAATXMEVRM3LjY5MiA2Ni45MzkgNzIuMTUxhnIaAwAATXQEVRM3LjEyNCA2NS45MjMgNzIuNTQ4hnIbAwAATXUEVRM2LjU4OCA2OS4wNzIgNzIuOTkxhnIcAwAATXYEVRM3Ljg3MiA2OS41NDcgNzMuNjc4hnIdAwAATXcEVRM4LjU0MSA3MC40MTUgNzMuMDc5hnIeAwAATXgEVRI4LjE3OCA2OC45NjYgNzQuNzSGch8DAABNeQRVEjkuMDEgNjcuMDcyIDcyLjA1NoZyIAMAAE16BFUSOS45NDcgNjYuMDA3IDcyLjQ1hnIhAwAATXsEVRIxMC4yNzcgNjYuMTcgNzMuOTSGciIDAABNfARVFDEwLjc0MiA2Ny4yMjMgNzQuMzYzhnIjAwAATX0EVRQxMS4yMTUgNjYuMDY5IDcxLjU3NYZyJAMAAE1+BFUUMTEuOTk4IDY3LjM4NyA3MS42OTWGciUDAABNfwRVEzEyLjEyIDY0Ljg2NSA3MS44NTOGciYDAABNgARVFDEwLjAyNiA2NS4xMTcgNzQuNzA4hnInAwAATYEEVRQxMC4yOTcgNjUuMTM1IDc2LjE2M4ZyKAMAAE2CBFUUMTAuMDU2IDYzLjc2NSA3Ni44MTiGcikDAABNgwRVFDEwLjk4NiA2My4xOTMgNzcuMzc2hnIqAwAATYQEVRM5LjUxMiA2Ni4yNDQgNzYuODk4hnIrAwAATYUEVRM4Ljg2OCA2My4xNzEgNzYuNjc3hnIsAwAATYYEVRM3LjcyMyA2My42NzkgNzUuODg5hnItAwAATYcEVRE2Ljc5IDY0LjUxNSA3Ni43NoZyLgMAAE2IBFUTNi42MTkgNjQuMjMzIDc3Ljk0NYZyLwMAAE2JBFUTNi45MzYgNjIuNTMzIDc1LjI2MoZyMAMAAE2KBFUTNy43ODkgNjEuNzIyIDc0LjI4NYZyMQMAAE2LBFUSNy4wMDQgNjAuNDc3IDczLjg4hnIyAwAATYwEVRM4LjE2NyA2Mi41MzYgNzMuMDQzhnIzAwAATY0EVRM2LjI1MSA2NS41NjkgNzYuMTYxhnI0AwAATY4EVRM1LjM1OSA2Ni40NjEgNzYuOTA5hnI1AwAATY8EVRIzLjkyIDY1LjkyNSA3Ni44ODGGcjYDAABNkARVEzMuMTMxIDY2LjI3NSA3Ni4wMDmGcjcDAABNkQRVEzUuNDYzIDY3Ljg3MyA3Ni4zMzWGcjgDAABNkgRVEzQuODE2IDY4Ljg5MSA3Ny4yNzeGcjkDAABNkwRVEzMuODcxIDY4LjUxMSA3OC4wMDiGcjoDAABNlARVEzUuMTc1IDcwLjA3NyA3Ny4xMjeGcjsDAABNlQRVEzMuNjY5IDY0LjkyOCA3Ny43MTSGcjwDAABNlgRVEzIuMzIzIDY0LjM0MSA3Ny44ODWGcj0DAABNlwRVEzIuMDkzIDY0LjA4NyA3OS4zODOGcj4DAABNmARVEjMuMDM3IDYzLjkwOSA4MC4xNYZyPwMAAE2ZBFUTMi4xNDggNjMuMDQ3IDc3LjA0OIZyQAMAAE2aBFUTMi4zMTQgNjMuMzMyIDc1LjU0NIZyQQMAAE2bBFUTMC43OTEgNjIuMzU4IDc3LjI5OIZyQgMAAE2cBFUTMi4yNDIgNjIuMDk5IDc0LjYzMoZyQwMAAE2dBFUTMC44MTggNjQuMDMyIDc5Ljc0MoZyRAMAAE2eBFUTMC4zNjQgNjMuNjczIDgxLjA4OIZyRQMAAE2fBFUULTAuOTQ4IDYyLjg5MyA4MC45ODaGckYDAABNoARVFC0xLjg2NiA2My4yODkgODAuMjY4hnJHAwAATaEEVRMwLjE1OCA2NC45NjYgODEuODc0hnJIAwAATaIEVRQtMC4yMTEgNjQuNjczIDgzLjMyNYZySQMAAE2jBFUTMC40ODEgNjMuOTc5IDg0LjA1NoZySgMAAE2kBFUULTEuMzY4IDY1LjE1MiA4My43MTaGcksDAABNpQRVFC0wLjk2OSA2MS43NzEgODEuNjkyhnJMAwAATaYEVRQtMi4xMzkgNjAuODc2IDgxLjczMYZyTQMAAE2nBFUULTIuNDI1IDYwLjQ3MSA4My4xODOGck4DAABNqARVFC0xLjU5MSA1OS44ODggODMuODc0hnJPAwAATakEVRQtMS45MjQgNTkuNjM3IDgwLjgzOIZyUAMAAE2qBFUULTEuNzc1IDU5Ljk5NSA3OS4zNjSGclEDAABNqwRVFC0wLjYxNiA1OC45MjcgODEuMTYzhnJSAwAATawEVRQtMy41ODYgNjAuODg4IDgzLjY2M4ZyUwMAAE2tBFUULTQuMDAxIDYwLjUyNyA4NS4wMjeGclQDAABNrgRVFC01LjE5OCA1OS41NzUgODQuOTM3hnJVAwAATa8EVRQtNi4xMDUgNTkuNzcxIDg0LjEzMYZyVgMAAE2wBFUULTQuMzAyIDYxLjc2NiA4NS44OTiGclcDAABNsQRVFC0zLjE4NCA2Mi44MDcgODUuODU0hnJYAwAATbIEVRQtNS42MDggNjIuNDYzIDg1LjU0NoZyWQMAAE2zBFUULTUuMjA3IDU4LjYzMiA4NS44NjaGcloDAABNtARVFC02LjI5NiA1Ny42NTYgODUuOTY2hnJbAwAATbUEVRQtNi45NzQgNTcuNzg1IDg3LjMzMYZyXAMAAE22BFUULTYuNTY3IDU3LjE4MSA4OC4zMTaGcl0DAABNtwRVEy01Ljc3IDU2LjI0MiA4NS42NjaGcl4DAABNuARVEy00LjY1IDU1Ljc3NCA4Ni41OTaGcl8DAABNuQRVFC02LjkzMSA1NS4yNTEgODUuNjI2hnJgAwAATboEVRMtNy45OCA1OC42NTEgODcuMzYzhnJhAwAATbsEVRQtOC44MjMgNTguODI5IDg4LjU1MYZyYgMAAE28BFUULTkuMzc5IDU3LjUwNiA4OS4wNTGGcmMDAABNvQRVFC05LjYwNCA1Ni41NzUgODguMjg1hnJkAwAATb4EVRItOS45MDMgNTkuODkgODguMzeGcmUDAABNvwRVFC05LjI2NCA2MS4xMjQgODguMDMxhnJmAwAATcAEVRQtOS41NzcgNTcuNDM4IDkwLjM1NYZyZwMAAE3BBFUVLTEwLjAzMSA1Ni4yMDggOTAuOTk3hnJoAwAATcIEVRUtMTEuMzM0IDU1LjY2MSA5MC40MTiGcmkDAABNwwRVFS0xMS40OTMgNTQuNDQ5IDkwLjM0NYZyagMAAE3EBFUVLTEwLjIyMSA1Ni41ODQgOTIuNDQyhnJrAwAATcUEVRUtMTEuMjc0IDU3LjYyNSA5Mi43MjSGcmwDAABNxgRVFC0xMi41NyA1Ny4yMjEgOTIuOTExhnJtAwAATccEVRUtMTAuOTA5IDU4Ljk0MSA5Mi44MDWGcm4DAABNyARVFC0xMy41NTcgNTguMTUgOTMuMjE3hnJvAwAATckEVRQtMTEuODggNTkuODc1IDkzLjEyMoZycAMAAE3KBFUVLTEzLjE5OSA1OS40ODQgOTMuMzM1hnJxAwAATcsEVRQtMTIuMjM0IDU2LjU3MiA5MC4wNoZycgMAAE3MBFUVLTEzLjUzMiA1Ni4yMDggODkuNDY3hnJzAwAATc0EVRUtMTMuMzk4IDU1LjYzNiA4OC4wNDeGcnQDAABNzgRVFS0xNC4zNjkgNTUuMTI5IDg3LjQ5MYZydQMAAE3PBFUVLTE0LjUwMSA1Ny4zOTMgODkuNTA3hnJ2AwAATdAEVRMtMTQuMDI0IDU4LjYwNCA4OC43hnJ3AwAATdEEVRUtMTUuMDY4IDU5LjcxOCA4OC43NDeGcngDAABN0gRVFS0xNS4zMTEgNjAuMjEyIDg5Ljg2OYZyeQMAAE3TBFUULTE1LjU2IDYwLjA2NiA4Ny42NTSGcnoDAABN1ARVFS0xMi4yMTYgNTUuODM5IDg3LjQ1MYZyewMAAE3VBFUVLTExLjkyMiA1NS4zNjkgODYuMDg2hnJ8AwAATdYEVRQtMTEuODMzIDU2LjUyMSA4NS4wOIZyfQMAAE3XBFUULTExLjY4IDU2LjI4NCA4My44ODSGcn4DAABN2ARVFS0xMi4wMTQgNTcuNzQ0IDg1LjU3NIZyfwMAAE3ZBFUVLTExLjkxNSA1OC45NTkgODQuNzQ4hnKAAwAATdoEVRItMTAuNDUgNTkuMiA4NC4zNzSGcoEDAABN2wRVFC05LjU2NSA1OS4xODYgODUuMjI0hnKCAwAATdwEVRUtMTIuNDU3IDYwLjE2MiA4NS41MTmGcoMDAABN3QRVFS0xMi4zNTEgNjEuMzIzIDg0LjcwMoZyhAMAAE3eBFUULTEwLjIzNSA1OS40MjYgODMuMDmGcoUDAABN3wRVFC04Ljg4MSA1OS42MzMgODIuNTQ2hnKGAwAATeAEVRQtOC43NDkgNjEuMDgzIDgyLjA5NIZyhwMAAE3hBFUULTkuNjE1IDYxLjYwMSA4MS4zOTKGcogDAABN4gRVFC04LjY1NyA1OC43MDkgODEuMzQyhnKJAwAATeMEVRQtNy4yNzEgNTguODc2IDgwLjY5NIZyigMAAE3kBFUTLTguOTYgNTcuMjc1IDgxLjc3M4ZyiwMAAE3lBFUTLTcuNTk1IDYxLjY0MyA4Mi40MoZyjAMAAE3mBFUULTcuMTk4IDYyLjk0NiA4MS44NjaGco0DAABN5wRVFC01Ljk0MSA2Mi43NzMgODEuMDEzhnKOAwAATegEVRQtNC45OTkgNjIuMDgyIDgxLjM5NoZyjwMAAE3pBFUULTYuOTc5IDYzLjkzMiA4My4wMDeGcpADAABN6gRVFC02LjQ5MiA2NS4zMjUgODIuNjA5hnKRAwAATesEVRQtNi4xNTcgNjYuMTQ1IDgzLjg1OYZykgMAAE3sBFUULTcuMzU4IDY2LjM0NyA4NC42OTSGcpMDAABN7QRVFC04LjMxOSA2Ny4yNTIgODQuNDg2hnKUAwAATe4EVRMtOC4yNTggNjguMDkgODMuNDU4hnKVAwAATe8EVRQtOS4zNDggNjcuMzM0IDg1LjMxOYZylgMAAE3wBFUTLTUuOTg0IDYzLjQ1IDc5Ljg3NYZylwMAAE3xBFUULTQuOTEyIDYzLjQxMSA3OC44NzKGcpgDAABN8gRVFC00LjU1NSA2NC44NDEgNzguNDQ5hnKZAwAATfMEVRQtNS40MjUgNjUuNTkxIDc4LjAxNYZymgMAAE30BFUULTUuNDAxIDYyLjU5MiA3Ny42NzWGcpsDAABN9QRVFC00LjI4OSA2Mi40MTcgNzYuNjQxhnKcAwAATfYEVRQtMy40MDYgNjEuNDI4IDc2LjYwMYZynQMAAE33BFUULTQuMDY1IDYzLjE5OSA3NS41MzSGcp4DAABN+ARVFC0yLjYyOSA2MS41NDYgNzUuNTM3hnKfAwAATfkEVRQtMy4wNDEgNjIuNjIxIDc0LjgxNIZyoAMAAE36BFUULTQuNzMxIDY0LjMxMSA3NS4wMTOGcqEDAABN+wRVEy0yLjY0NyA2My4wOCA3My41ODGGcqIDAABN/ARVFC00LjMzNCA2NC43OTkgNzMuNzc3hnKjAwAATf0EVRQtMy4zMTQgNjQuMjI3IDczLjA0NoZypAMAAE3+BFUULTMuMjgzIDY1LjE4NSA3OC42MzGGcqUDAABN/wRVFC0yLjc1NSA2Ni41MzYgNzguMzQ1hnKmAwAATQAFVRQtMS4zODggNjYuNTMyIDc3LjYyOIZypwMAAE0BBVUULTAuNDEyIDY2LjAzMiA3OC4xODOGcqgDAABNAgVVFC0yLjYzMSA2Ny4zMzQgNzkuNjQyhnKpAwAATQMFVRMtMi4wMTMgNjguNzA5IDc5LjM2hnKqAwAATQQFVRQtMS43OTggNjkuNDg0IDgwLjY0M4ZyqwMAAE0FBVUULTAuOTc3IDY5LjEzMSA4MS40NzWGcqwDAABNBgVVFC0yLjU2NCA3MC41MzggODAuODA5hnKtAwAATQcFVRMtMS4zOTcgNjYuODM2IDc2LjMzhnKuAwAATQgFVRQtMC4xNzggNjcuMDE0IDc1LjUyMoZyrwMAAE0JBVUTLTAuMjMgNjguMzI4IDc0Ljc1NIZysAMAAE0KBVUULTEuMjczIDY4LjgwNSA3NC4yOTeGcrEDAABNCwVVEy0wLjE2IDY1Ljk0OSA3NC40NDGGcrIDAABNDAVVFC0xLjI3NCA2NS4xNDUgNzUuMDI5hnKzAwAATQ0FVRQtMi4zMDUgNjYuMTcyIDc1LjQ1OYZytAMAAE0OBVUTMC45NTIgNjguOTExIDc0LjY4NYZytQMAAE0PBVUTMS4yNjIgNzAuMDM2IDczLjgwMYZytgMAAE0QBVUSMS4zNzkgNjkuNTMgNzIuMzczhnK3AwAATREFVRExLjk2IDY4LjQ3NyA3Mi4xMYZyuAMAAE0SBVUTMi42MjkgNzAuNTIxIDc0LjI2MYZyuQMAAE0TBVUTMi41MzIgNzAuMjMzIDc1Ljc0M4ZyugMAAE0UBVUTMS45MjYgNjguODQ1IDc1Ljc2OIZyuwMAAE0VBVURMC45IDcwLjM5NCA3MS40ODSGcrwDAABNFgVVEzAuOTk5IDcwLjE1MSA3MC4wMzmGcr0DAABNFwVVEzEuMTMxIDcxLjQ3NSA2OS4yODmGcr4DAABNGAVVEzAuNDMxIDcyLjQ0MyA2OS41ODSGcr8DAABNGQVVEjIuMDc4IDcxLjQ3NiA2OC4zNoZywAMAAE0aBVUTMi4yNzkgNzIuNTg2IDY3LjQxN4ZywQMAAE0bBVUTMS41NzEgNzIuMjQ0IDY2LjEwN4ZywgMAAE0cBVUTMS43NjIgNzEuMTUyIDY1LjU3OYZywwMAAE0dBVUSMy43OCA3Mi43MjggNjcuMTM2hnLEAwAATR4FVRM0LjU1OSA3My4yMDggNjguMzU4hnLFAwAATR8FVRM2LjA2OCA3My4yNDkgNjguMTQ1hnLGAwAATSAFVRE0LjI1IDc0LjY4IDY4LjQyNYZyxwMAAE0hBVUSMC43NTYgNzMuMTggNjUuNjM2hnLIAwAATSIFVRQtMC4wMzcgNzIuOTg0IDY0LjQxMYZyyQMAAE0jBVUTMC4xODQgNzQuMTA4IDYzLjM5N4ZyygMAAE0kBVUTMC41ODMgNzUuMjE4IDYzLjc0NoZyywMAAE0lBVUULTEuNTI5IDcyLjkxMSA2NC43NTKGcswDAABNJgVVFC0xLjg1NiA3MS43MTUgNjUuNjQ4hnLNAwAATScFVRQtMi4xMTMgNzAuNDczIDY1LjA4OYZyzgMAAE0oBVUULTEuOTM0IDcxLjg3MyA2Ny4wMjOGcs8DAABNKQVVFC0yLjQ1MiA2OS4zODggNjUuODc4hnLQAwAATSoFVRQtMi4yNzIgNzAuNzkxIDY3LjgyNYZy0QMAAE0rBVUULTIuNTM2IDY5LjU1MiA2Ny4yNTGGctIDAABNLAVVFC0yLjkxMiA2OC41MDUgNjguMDI2hnLTAwAATS0FVRIwLjAwOCA3My43MjIgNjIuMTSGctQDAABNLgVVFC0wLjA3NiA3NC42NTQgNjEuMDA4hnLVAwAATS8FVRQtMS40MDMgNzQuMzc0IDYwLjI5NoZy1gMAAE0wBVUULTEuNTM1IDczLjM5MyA1OS41NjSGctcDAABNMQVVEzEuMTA5IDc0LjQ0MyA2MC4wNjWGctgDAABNMgVVEzEuMDgzIDc1LjQ1MSA1OC45MTKGctkDAABNMwVVEzIuMjY2IDc1LjIzMyA1Ny45NjmGctoDAABNNAVVEjMuNTMgNzUuNTM0IDU4LjY2NYZy2wMAAE01BVUTNC4wODEgNzYuNzQ0IDU4LjgxMoZy3AMAAE02BVUTMy40OTkgNzcuODI2IDU4LjMwOIZy3QMAAE03BVUTNS4yMzEgNzYuODc2IDU5LjQ1OYZy3gMAAE04BVUULTIuMzgzIDc1LjIwNSA2MC42MjOGct8DAABNOQVVFC0zLjc1OSA3NS4wMjcgNjAuMTI2hnLgAwAATToFVRQtNC4wMjggNzUuOTYxIDU4Ljk0NoZy4QMAAE07BVUULTMuNDU2IDc3LjA0NyA1OC44NTiGcuIDAABNPAVVEy00Ljc2NyA3NS4zMyA2MS4yMziGcuMDAABNPQVVEy00LjU0MSA3NC40NTggNjIuMzWGcuQDAABNPgVVFC00LjkzNyA3NS41MjUgNTguMDc5hnLlAwAATT8FVRQtNS4zODMgNzYuMzM0IDU2LjkzMYZy5gMAAE1ABVUULTYuNTY1IDc3LjIxMSA1Ny4zNTmGcucDAABNQQVVEy03LjQ5IDc2Ljc2MyA1OC4wMzmGcugDAABNQgVVFC01LjgwMyA3NS40MzcgNTUuNzYzhnLpAwAATUMFVRMtNi45MDcgNzQuNjEgNTYuMTQ3hnLqAwAATUQFVRQtNi40MzIgNzguNDk1IDU3LjA0OIZy6wMAAGUoTUUFVRQtNy40NDkgNzkuNDk2IDU3LjQwMYZy7AMAAE1GBVUTLTcuNzcxIDgwLjM2MiA1Ni4xOIZy7QMAAE1HBVUULTcuMDY1IDgxLjMyNyA1NS44OTeGcu4DAABNSAVVFC02LjkzMSA4MC4zNDcgNTguNTY2hnLvAwAATUkFVRQtOC4xMDUgODEuNjYzIDU5LjA1MoZy8AMAAE1KBVUULTguODAzIDc5Ljk2MSA1NS40MzmGcvEDAABNSwVVFC05LjI1MyA4MC43MzMgNTQuMjYxhnLyAwAATUwFVRMtOS42MjYgODIuMTYgNTQuNjg1hnLzAwAATU0FVRQtMTAuMzkxIDgyLjM4NCA1NS42MoZy9AMAAE1OBVUVLTEwLjQ1OSA4MC4wNzEgNTMuNTg3hnL1AwAATU8FVRUtMTEuNTQ1IDc5Ljk2MyA1NC41MTGGcvYDAABNUAVVFC04Ljk1OSA4My4xMTEgNTQuMDQ3hnL3AwAATVEFVRQtOS4xMDkgODQuNTM1IDU0LjM4NoZy+AMAAE1SBVUULTkuODI4IDg1LjI3MiA1My4yNDiGcvkDAABNUwVVFC05LjcwNCA4NC45MjYgNTIuMDc1hnL6AwAATVQFVRMtNy43NDEgODUuMTc3IDU0LjY5hnL7AwAATVUFVRQtNi44NTQgODUuMjA3IDUzLjQzOIZy/AMAAE1WBVUULTcuMDcyIDg0LjQ3NyA1NS44ODaGcv0DAABNVwVVFC01LjUzNiA4NS45NTUgNTMuNTk1hnL+AwAATVgFVRUtMTAuNDk3IDg2LjM1MSA1My42MzGGcv8DAABNWQVVFC0xMS4yNDMgODcuMjA0IDUyLjY5hnIABAAATVoFVRMtMTAuNzU0IDg4LjY1IDUyLjgxhnIBBAAATVsFVRUtMTAuOTU3IDg5LjMxNSA1My44MTmGcgIEAABNXAVVFC0xMi43NDcgODcuMTA2IDUyLjk3hnIDBAAATV0FVRUtMTMuMjk2IDg1LjY4OSA1Mi43NTSGcgQEAABNXgVVFC0xMy4xNiA4NS4yNDMgNTEuMjk2hnIFBAAATV8FVRQtMTIuMjQxIDg0LjU1IDUwLjg4N4ZyBgQAAE1gBVUVLTE0LjEwMyA4NS42NjggNTAuNDg2hnIHBAAATWEFVRUtMTAuMTQ5IDg5LjEyNSA1MS43MjmGcggEAABNYgVVFC05LjQxOCA5MC40MTMgNTEuNjUxhnIJBAAATWMFVRUtMTAuMjc2IDkxLjU2OSA1MS4wODSGcgoEAABNZAVVFC05Ljc3OSA5Mi42MTQgNTAuNjY4hnILBAAATWUFVRQtOC4xNTIgOTAuMTE0IDUwLjgwNIZyDAQAAE1mBVUULTguNDkzIDg5LjU0OCA0OS40MzGGcg0EAABNZwVVFC03LjI4MyA5MS4yODIgNTAuMzgxhnIOBAAATWgFVRUtMTEuNTkzIDkxLjQ0MSA1MS4xNjiGcg8EAABNaQVVFC0xMi40ODYgOTIuNDY0IDUwLjU4hnIQBAAATWoFVRQtMTIuMjM0IDkzLjg3NCA1MS4xM4ZyEQQAAE1rBVUSLTEyLjEgOTQuODMgNTAuMzcxhnISBAAATWwFVRUtMTMuOTU2IDkyLjA5MiA1MC43NTKGchMEAABNbQVVFC0xNC4yMDIgOTEuOTEyIDUyLjE0hnIUBAAATW4FVRUtMTQuMjk4IDkwLjc4NSA1MC4wMzWGchUEAABNbwVVFS0xMS45MTkgOTMuOTA5IDUyLjQxOYZyFgQAAE1wBVUVLTExLjU3NCA5NS4xMzkgNTMuMTM3hnIXBAAATXEFVRUtMTAuMTQ5IDk1LjAxMSA1My42NzeGchgEAABNcgVVFC05Ljg0NiA5NS41MjEgNTQuNzQ3hnIZBAAATXMFVRUtMTIuNTUyIDk1LjM3NyA1NC4yOTWGchoEAABNdAVVFS0xNC4wMTIgOTUuMzI1IDUzLjg2MYZyGwQAAE11BVUVLTE0LjY0NSA5NC4wOTYgNTMuODY0hnIcBAAATXYFVRUtMTQuNzEyIDk2LjQ3NCA1My41MjiGch0EAABNdwVVFS0xNS45ODMgOTMuOTk4IDUzLjUyMoZyHgQAAE14BVUVLTE2LjA1NyA5Ni4zODUgNTMuMTk4hnIfBAAATXkFVRQtMTYuNjg4IDk1LjE0NiA1My4xOYZyIAQAAE16BVUVLTE3Ljk5MyA5NS4wNDIgNTIuODM2hnIhBAAATXsFVRMtOS4yNTUgOTQuNDYgNTIuODU3hnIiBAAATXwFVRItNy45IDk0LjAzMyA1My4yNjiGciMEAABNfQVVFC03LjIzNiA5NC44OTEgNTQuMzQ5hnIkBAAATX4FVRQtNi45NDQgOTQuMzM1IDU1LjQwN4ZyJQQAAE1/BVUULTYuOTQ2IDkzLjk0OSA1Mi4wNzaGciYEAABNgAVVFC01LjU3NCA5My40MzIgNTIuNTA2hnInBAAATYEFVRMtNS4zODggOTIuMDc4IDUyLjc0hnIoBAAATYIFVRQtNC41MjMgOTQuMzIxIDUyLjY3NoZyKQQAAE2DBVUULTQuMTUxIDkxLjU4NiA1My4xMDWGcioEAABNhAVVFC0zLjI4NSA5My44MzIgNTMuMDY3hnIrBAAATYUFVRQtMy4wOTkgOTIuNDY5IDUzLjI3NIZyLAQAAE2GBVUULTcuMDA1IDk2LjE5MyA1NC4xMDGGci0EAABNhwVVFC02LjM0NSA5Ny4wNzEgNTUuMDY2hnIuBAAATYgFVRQtNy4wMTUgOTYuODc3IDU2LjQzNoZyLwQAAE2JBVUTLTYuMzIgOTYuNzk0IDU3LjQ0NYZyMAQAAE2KBVUULTYuNTUzIDk4LjQ4MyA1NC40OTiGcjEEAABNiwVVFC02LjU5NCA5OC4yODMgNTIuOTk1hnIyBAAATYwFVRQtNy4zMjEgOTYuOTU5IDUyLjg3OYZyMwQAAE2NBVUULTguMzQyIDk3LjAwNiA1Ni40NTWGcjQEAABNjgVVFC05LjE2MiA5Ni45ODUgNTcuNjg1hnI1BAAATY8FVRUtMTAuMTQzIDk1LjgwOSA1Ny42NDKGcjYEAABNkAVVFS0xMS4zNTggOTUuOTQ3IDU3LjUzOIZyNwQAAE2RBVUSLTkuOTQ3IDk4LjMgNTcuODE4hnI4BAAATZIFVRQtOS4xMDQgOTkuNTYyIDU4LjAyOYZyOQQAAE2TBVUULTcuODM3IDk5LjcwOSA1Ny40OTSGcjoEAABNlAVVFS05LjYwOCAxMDAuNjExIDU4Ljc3NoZyOwQAAE2VBVUVLTcuMDQyIDEwMC44MDcgNTcuNjY3hnI8BAAATZYFVRUtOC44MjIgMTAxLjc0NSA1OC45NjGGcj0EAABNlwVVFS03LjU0NSAxMDEuODQ1IDU4LjQxNoZyPgQAAE2YBVUTLTkuNTYzIDk0LjYyIDU3LjY4OIZyPwQAAE2ZBVUVLTEwLjM0NCA5My4zNzQgNTcuNjQ5hnJABAAATZoFVRUtMTAuMjQxIDkyLjY0MSA1OC45OTSGckEEAABNmwVVEy05LjM0IDkyLjg4NCA1OS43OTeGckIEAABNnAVVEy05LjgzMiA5Mi40NzggNTYuNTGGckMEAABNnQVVFC04LjM5NyA5MS45ODcgNTYuNzQyhnJEBAAATZ4FVRQtNy41OTkgOTIuNzQzIDU3LjMyN4ZyRQQAAE2fBVUTLTguMTQgOTAuODAxIDU2LjQ2MYZyRgQAAE2gBVUVLTExLjE4MyA5MS43MjcgNTkuMTc2hnJHBAAATaEFVRUtMTEuMTM2IDkwLjc1NSA2MC4yNzWGckgEAABNogVVFS0xMS4yNzEgODkuMzQ2IDU5LjY4OIZySQQAAE2jBVUULTEyLjExMSA4OS4wOSA1OC44MjiGckoEAABNpAVVFS0xMi4yNTMgOTEuMDM1IDYxLjI4OYZySwQAAE2lBVUVLTEzLjY1NiA5MC44ODQgNjAuNjkyhnJMBAAATaYFVRUtMTQuMzc2IDg5Ljc2NCA2MC42NjaGck0EAABNpwVVFC0xNC40MTQgOTEuODggNjAuMDk2hnJOBAAATagFVRUtMTUuNTU0IDkwLjAwNyA2MC4wOTOGck8EAABNqQVVFS0xNS42MTUgOTEuMjg5IDU5LjczOYZyUAQAAE2qBVUVLTE0LjE4NCA5My4yMjYgNTkuODM4hnJRBAAATasFVRQtMTYuNjA1IDkyLjA1IDU5LjEyOYZyUgQAAE2sBVUVLTE1LjE2OCA5My45ODIgNTkuMjEzhnJTBAAATa0FVRQtMTYuMzc4IDkzLjM5NCA1OC44NoZyVAQAAE2uBVUVLTEwLjM3NCA4OC40NzggNjAuMTMxhnJVBAAATa8FVRUtMTAuMzYzIDg3LjA2OSA1OS43MDmGclYEAABNsAVVFS0xMC43NjEgODYuMTc4IDYwLjg4NoZyVwQAAE2xBVUVLTEwLjU0MiA4Ni41MjYgNjIuMDQ1hnJYBAAATbIFVRQtOC45NjQgODYuNjc0IDU5LjIyM4ZyWQQAAE2zBVUTLTguNDg2IDg3LjQ5OSA1OC4wMoZyWgQAAE20BVUULTkuNDMyIDg3LjQzMiA1Ni44MTOGclsEAABNtQVVFC0xMC4yOCA4Ni41NjkgNTYuNjQ1hnJcBAAATbYFVRQtOS4yNTIgODguMzYxIDU1LjkwNoZyXQQAAE23BVUULTExLjM1OCA4NS4wNCA2MC41NTWGcl4EAABNuAVVFS0xMS43MjggODQuMDI4IDYxLjU1NYZyXwQAAE25BVUVLTExLjA0OCA4Mi43MDIgNjEuMjM5hnJgBAAATboFVRUtMTEuMzM5IDgyLjA2MyA2MC4yMzOGcmEEAABNuwVVFS0xMy4yNDYgODMuODMyIDYxLjU4NoZyYgQAAE28BVUVLTEzLjk0MiA4NS4wOTMgNjIuMDgzhnJjBAAATb0FVRUtMTQuNzMzIDg1Ljc2MyA2MS40NTSGcmQEAABNvgVVFS0xMy41OTEgODUuNDQxIDYzLjI4NIZyZQQAAE2/BVUVLTEwLjExMyA4Mi4zNDYgNjIuMTA2hnJmBAAATcAFVRQtOS4zODEgODEuMDg2IDYxLjk1NIZyZwQAAE3BBVURLTkuNzkgODAuMDkgNjMuMDOGcmgEAABNwgVVFS0xMC4xNjUgODAuNDU3IDY0LjE0M4ZyaQQAAE3DBVUULTcuODk3IDgxLjM2NCA2Mi4wNTGGcmoEAABNxAVVEi03LjI3IDgyLjQ2MiA2MC43M4ZyawQAAE3FBVUULTkuNzU4IDc4LjgyNiA2Mi42MjmGcmwEAABNxgVVFS0xMC4zODEgNzcuNzU0IDYzLjQyMoZybQQAAE3HBVUTLTkuNDYyIDc2LjU0IDYzLjUwOIZybgQAAE3IBVUULTguNTUzIDc2LjM1MSA2Mi43MDOGcm8EAABNyQVVFS0xMS43MTcgNzcuMzQ1IDYyLjc4OYZycAQAAE3KBVUVLTExLjQ4NSA3Ni42OTEgNjEuNTM3hnJxBAAATcsFVRUtMTIuNTY1IDc4LjU5NSA2Mi41NDKGcnIEAABNzAVVFC05LjY4MiA3NS43ODMgNjQuNTY3hnJzBAAATc0FVRQtOS4wMjcgNzQuNDgyIDY0Ljc1M4ZydAQAAE3OBVUULTEwLjEwNCA3My40MDYgNjQuOTKGcnUEAABNzwVVFC0xMC45OTggNzMuNTA3IDY1Ljc2hnJ2BAAATdAFVRQtOC4xMTEgNzQuNTM5IDY1Ljk3MoZydwQAAE3RBVUULTguODg3IDc1LjAyMSA2Ny4xOTeGcngEAABN0gVVFC03LjgxOSA3NS4wODcgNjguNjYxhnJ5BAAATdMFVRQtNi45MzggNzYuNTc5IDY4LjMxOIZyegQAAE3UBVUVLTEwLjAwMiA3Mi40MTQgNjQuMDQ5hnJ7BAAATdUFVRUtMTAuOTQ0IDcxLjI4NiA2NC4wNjGGcnwEAABN1gVVFS0xMC4zNzUgNzAuMDkzIDY0LjgwNIZyfQQAAE3XBVUULTkuMjg3IDY5LjYzOCA2NC40OTSGcn4EAABN2AVVFC0xMS40MiA3MC45MDUgNjIuNjQ0hnJ/BAAATdkFVRUtMTAuMjkzIDcwLjYxNyA2MS43MzKGcoAEAABN2gVVFS0xMi4zMzMgNjkuNjc5IDYyLjU4MYZygQQAAE3bBVUVLTExLjIyOCA2OS41MDggNjUuNjI0hnKCBAAATdwFVRQtMTAuODYgNjguMjg0IDY2LjM0NYZygwQAAE3dBVUVLTExLjk2NiA2Ny4yNTEgNjYuMTc2hnKEBAAATd4FVRQtMTMuMTQ0IDY3LjU3MSA2Ni4zMoZyhQQAAE3fBVUVLTEwLjY0MSA2OC42MDUgNjcuODIyhnKGBAAATeAFVRQtOS40NzggNjkuNTgzIDY3Ljk4OIZyhwQAAE3hBVUULTguMTcxIDY5LjExNiA2OC4wNTeGcogEAABN4gVVFC05LjczNCA3MC45MzkgNjguMDg2hnKJBAAATeMFVRMtNy4xMDkgNjkuOTk0IDY4LjI0hnKKBAAATeQFVRMtOC42NyA3MS43OTcgNjguMjY3hnKLBAAATeUFVRQtNy4zNTggNzEuMzUyIDY4LjM0OYZyjAQAAE3mBVUVLTExLjU0MiA2Ni4wMjEgNjUuOTA0hnKNBAAATecFVRUtMTIuNDcxIDY0LjkxMyA2NS42MTOGco4EAABN6AVVFS0xMS43NDggNjMuNTY5IDY1LjU4M4ZyjwQAAE3pBVUVLTEwLjU0NSA2My41MDQgNjUuMzQyhnKQBAAATeoFVRUtMTMuMDYzIDY1LjEwMiA2NC4yMTmGcpEEAABN6wVVEy0xMy45NzcgNjQuMDQgNjMuOTOGcpIEAABN7AVVEy0xMi41MiA2Mi41MzIgNjUuODmGcpMEAABN7QVVFS0xMi4wNjcgNjEuMTM3IDY1Ljc0NoZylAQAAE3uBVUULTExLjkzNSA2MC43NzQgNjQuMjaGcpUEAABN7wVVFC0xMi43MSA2MS4yMzUgNjMuNDIzhnKWBAAATfAFVRQtMTMuMDkgNjAuMjE1IDY2LjQwMoZylwQAAE3xBVUULTEyLjY1IDU4Ljg1NiA2Ni4zMzeGcpgEAABN8gVVFS0xMC45NzYgNTkuOTAyIDYzLjk3MoZymQQAAE3zBVUVLTEwLjcxOCA1OS40ODUgNjIuNTgzhnKaBAAATfQFVRQtMTEuMzggNTguMTQ3IDYyLjIyNYZymwQAAE31BVUVLTExLjk0OSA1OC4wMDMgNjEuMTQ4hnKcBAAATfYFVRQtOS4yMDkgNTkuNDAzIDYyLjMzNoZynQQAAE33BVUULTguOTE1IDU5LjI2OSA2MC44MzmGcp4EAABN+AVVFC04LjkwNyA1OC4wMjEgNjAuMjI3hnKfBAAATfkFVRQtOC42OTcgNjAuNDE0IDYwLjA4NIZyoAQAAE36BVUTLTguNjg1IDU3LjkyIDU4Ljg2MYZyoQQAAE37BVUTLTguNDcgNjAuMzE2IDU4LjcxOYZyogQAAE38BVUULTguNDY4IDU5LjA2OCA1OC4xMDiGcqMEAABN/QVVEy04LjI1IDU4Ljk2OCA1Ni43NzOGcqQEAABN/gVVFS0xMS4zMTkgNTcuMTkzIDYzLjE0OIZypQQAAE3/BVUULTExLjgwMyA1NS44MjUgNjIuODiGcqYEAABNAAZVFS0xMy4xNDYgNTUuNTQ1IDYzLjU1OIZypwQAAE0BBlUULTE0LjA0NyA1NC45MzggNjIuOTiGcqgEAABNAgZVFS0xMC43NjQgNTQuNzk3IDYzLjMzN4ZyqQQAAE0DBlUULTExLjIzNiA1My40OCA2My4wNDiGcqoEAABNBAZVFS0xMy4yODMgNTYuMDM0IDY0Ljc4M4ZyqwQAAE0FBlUVLTE0LjUyNCA1NS44MzkgNjUuNTM1hnKsBAAATQYGVRUtMTUuNjA5IDU2LjgwNiA2NS4wNjeGcq0EAABNBwZVFS0xNS40MjQgNTguMDE2IDY0Ljk0MYZyrgQAAE0IBlUVLTE0LjI1NiA1NS45OTkgNjcuMDIyhnKvBAAATQkGVRQtMTMuMzE3IDU0Ljk0NiA2Ny41OYZysAQAAE0KBlUVLTEzLjc1MyA1My42NDMgNjcuNjQxhnKxBAAATQsGVRMtMTIuMDYgNTUuMjcgNjguMDYxhnKyBAAATQwGVRUtMTIuOTcxIDUyLjYyMiA2OC4xMzaGcrMEAABNDQZVFC0xMS4yNTYgNTQuMjU5IDY4LjU3hnK0BAAATQ4GVRMtMTEuNzA3IDUyLjk0MiA2OC42hnK1BAAATQ8GVRQtMTAuOTI0IDUxLjk2IDY5LjEwMoZytgQAAE0QBlUVLTE2Ljc2MyA1Ni4yMDcgNjQuODQ4hnK3BAAATREGVRUtMTcuOTUxIDU2LjkyMSA2NC4zODaGcrgEAABNEgZVFS0xOC43MTIgNTcuNTU4IDY1LjU2OYZyuQQAAE0TBlUVLTE4LjI3NCA1Ny41MDEgNjYuNzE1hnK6BAAATRQGVRUtMTguNzAxIDU1LjgxOSA2My42NDmGcrsEAABNFQZVFS0xOC4wODggNTUuNDk3IDYyLjI3OYZyvAQAAE0WBlUULTE3Ljc1MSA1Ni40NDQgNjEuNTSGcr0EAABNFwZVFS0xOC4wMzIgNTQuMjg3IDYyLjAxMYZyvgQAAE0YBlUVLTE5LjkzOCA1Ny45OTUgNjUuMjk0hnK/BAAATRkGVRQtMjAuODI3IDU4LjY0NSA2Ni4yOIZywAQAAE0aBlUVLTIxLjM2OCA1Ny42NTQgNjcuMzE5hnLBBAAATRsGVRQtMjEuOTEgNTguMDQ3IDY4LjMzOIZywgQAAE0cBlUVLTIyLjAwMSA1OS4zMzMgNjUuNTczhnLDBAAATR0GVRUtMjIuODA2IDYwLjA0OCA2Ni41MDeGcsQEAABNHgZVFS0yMS4yNjUgNTYuMzYxIDY3LjA0NIZyxQQAAE0fBlUVLTIxLjc4MyA1NS4zMTkgNjcuOTUyhnLGBAAATSAGVRUtMjAuNzU4IDU0Ljg3MSA2OS4wMDGGcscEAABNIQZVFS0yMS4xMTUgNTQuMjQ1IDY5Ljk5NoZyyAQAAE0iBlUVLTIyLjI1MSA1NC4xMDMgNjcuMTUyhnLJBAAATSMGVRQtMjEuMTU1IDUzLjU1NyA2Ni40MYZyygQAAE0kBlUVLTE5LjQ5NiA1NS4yMTggNjguNzY3hnLLBAAATSUGVRQtMTguMzkxIDU0Ljc3MiA2OS42M4ZyzAQAAE0mBlUVLTE3Ljc4NiA1NS45MTYgNzAuNDM5hnLNBAAATScGVRUtMTcuMzM0IDU1LjY5NyA3MS41NTiGcs4EAABNKAZVEy0xNy4yOTkgNTQuMDk0IDY4LjiGcs8EAABNKQZVFS0xNy44MzMgNTIuODI4IDY4LjEyNoZy0AQAAE0qBlUVLTE2Ljc2NCA1Mi4xMTcgNjcuMzAxhnLRBAAATSsGVRUtMTYuNDM1IDUyLjY3OCA2Ni4yMjmGctIEAABNLAZVFC0xNi4yODIgNTEuMDY0IDY3Ljc3hnLTBAAATS0GVRUtMTcuNzc3IDU3LjExNCA2OS44NTeGctQEAABNLgZVFS0xNy4xMDcgNTguMjc3IDcwLjQ2MoZy1QQAAE0vBlUVLTE3LjgzNSA1OS41ODIgNzAuMDkxhnLWBAAATTAGVRQtMTguMTMzIDU5Ljg1IDY4LjkyOYZy1wQAAE0xBlUVLTE1LjYyNCA1OC4zNDggNzAuMDMyhnLYBAAATTIGVRUtMTQuODA1IDU3LjEyMiA3MC40NTmGctkEAABNMwZVFC0xNS40NzggNTguNjAzIDY4LjUzhnLaBAAATTQGVRUtMTguMDczIDYwLjM4NCA3MS4xMTaGctsEAABNNQZVFS0xOC41ODEgNjEuNzY0IDcwLjk1NIZy3AQAAE02BlUVLTE3LjcxMyA2Mi43MjMgNzEuNzIyhnLdBAAATTcGVRUtMTcuNTM4IDYyLjU3NiA3Mi45MjeGct4EAABNOAZVFC0xOS44OTEgNjIuMTMgNzEuNjE3hnLfBAAATTkGVRQtMjAuMDU4IDYxLjM4MSA3Mi44M4Zy4AQAAE06BlUULTE3LjUzNCA2My44NSA3MS4wNzGGcuEEAABNOwZVFS0xNi44MzggNjQuOTU3IDcxLjczNoZy4gQAAE08BlUULTE3Ljg0IDY2LjA0NyA3Mi4wODeGcuMEAABNPQZVFS0xOC44NzYgNjYuMjQ2IDcxLjQ1M4Zy5AQAAE0+BlUVLTE1LjY4MSA2NS41OTEgNzAuOTU1hnLlBAAATT8GVRUtMTQuNDIyIDY0Ljc3NiA3MC42MjGGcuYEAABNQAZVFS0xNC42MjcgNjMuMzQ0IDcwLjA5OYZy5wQAAE1BBlUVLTEzLjYyMiA2NS41OTUgNjkuNjAzhnLoBAAATUIGVRQtMTcuNTA4IDY2LjYxNyA3My4yM4Zy6QQAAE1DBlUVLTE4LjI1MiA2Ny43MzIgNzMuODE5hnLqBAAATUQGVRUtMTcuMjM2IDY4LjYzOSA3NC41MDOGcusEAABNRQZVFC0xNi4yOSA2OC4xODIgNzUuMTQzhnLsBAAATUYGVRQtMTkuMjM5IDY3LjIwNyA3NC44NoZy7QQAAE1HBlUULTIwLjMyMiA2Ni4zMTUgNzQuMjSGcu4EAABNSAZVFS0yMS4zMTkgNjUuODA5IDc1LjI4NIZy7wQAAE1JBlUVLTIyLjEyNCA2Ni45NDkgNzUuOTE3hnLwBAAATUoGVRUtMjIuOTU5IDY3LjYzOCA3NC45MjOGcvEEAABNSwZVFS0xNy40MDcgNjkuOTMxIDc0LjI2OIZy8gQAAE1MBlUVLTE2LjUzOCA3MC45NDIgNzQuODk1hnLzBAAATU0GVRUtMTYuNzg0IDcwLjkyNiA3Ni40MDSGcvQEAABNTgZVFS0xNy45MTYgNzAuNzI3IDc2Ljg0NIZy9QQAAE1PBlUVLTE2LjgzNCA3Mi4zMzcgNzQuMzM4hnL2BAAATVAGVRQtMTguMTk1IDcyLjY5IDc0LjU5NYZy9wQAAE1RBlUVLTE2LjU3OSA3Mi4zNjIgNzIuODM1hnL4BAAATVIGVRQtMTUuNjkgNzEuMDM5IDc3LjE2NYZy+QQAAE1TBlUVLTE1Ljc3MiA3MS4xMjUgNzguNjM3hnL6BAAATVQGVRQtMTYuODA3IDcyLjE4OCA3OS4wNIZy+wQAAE1VBlUULTE2LjY5OSA3My4zNSA3OC42NDmGcvwEAABNVgZVEy0xNy44OCA3MS43MSA3OS42NjKGcv0EAABNVwZVEC0xOSA3Mi41NjIgODAuMDmGcv4EAABNWAZVFS0xOS4wOTggNzIuNTMzIDgxLjYxMYZy/wQAAE1ZBlUVLTE5LjI1MSA3MS40NzQgODIuMjE0hnIABQAATVoGVRUtMjAuMzI1IDcyLjA4MSA3OS40ODKGcgEFAABNWwZVFS0yMC4zNTkgNzIuMTgyIDc3Ljk1M4ZyAgUAAE1cBlUVLTIxLjY0NiA3MS41NTUgNzcuNDE4hnIDBQAATV0GVRUtMjAuMjM1IDczLjYzMyA3Ny40NzeGcgQFAABNXgZVFC0xOC44NjIgNzMuNzA0IDgyLjE5hnIFBQAATV8GVRUtMTguOTI5IDczLjg3MSA4My42NDeGcgYFAABNYAZVFS0yMC4wMTggNzQuODc5IDg0LjAzNoZyBwUAAE1hBlUVLTIwLjI3OCA3NS44MTQgODMuMjc2hnIIBQAATWIGVRUtMTcuNTY5IDc0LjI5NyA4NC4yMTKGcgkFAABNYwZVFS0xNi40NzcgNzMuMjQ3IDgzLjk3M4ZyCgUAAE1kBlUVLTE2LjgxNiA3Mi4wNTQgODMuODAyhnILBQAATWUGVRQtMTUuMzAzIDczLjY2OCA4My45OIZyDAUAAE1mBlUVLTIwLjY4OCA3NC42MjYgODUuMTcxhnINBQAATWcGVRQtMjEuNzAyIDc1LjUzNSA4NS43NIZyDgUAAE1oBlUVLTIxLjAxMiA3Ni44MzMgODYuMTM2hnIPBQAATWkGVRQtMjAuMDgyIDc2Ljc4IDg2LjkzNIZyEAUAAE1qBlUVLTIyLjE2NiA3NC44NDUgODcuMDIyhnIRBQAATWsGVRUtMjEuOTQ5IDczLjM2NyA4Ni43MjaGchIFAABNbAZVFS0yMC42NTEgNzMuMzU2IDg1LjkyM4ZyEwUAAE1tBlUVLTIxLjUxOSA3Ny45NTggODUuNjMxhnIUBQAATW4GVRUtMjAuOTA4IDc5LjI5NSA4NS43ODOGchUFAABNbwZVFS0yMS45MDYgODAuMzk1IDg1LjM5N4ZyFgUAAE1wBlUVLTIyLjg3NiA4MC4xMzYgODQuNjg2hnIXBQAATXEGVRUtMTkuNjQ3IDc5LjQyNiA4NC45MTaGchgFAABNcgZVFS0xOC40OTYgNzguNTIzIDg1LjM5MoZyGQUAAE1zBlUVLTE4LjAzOSA3OC43NjcgODYuODI3hnIaBQAATXQGVRUtMTguMDE1IDc5Ljk2MSA4Ny4xOTSGchsFAABNdQZVFS0xNy42NzYgNzcuNzc3IDg3LjQ5OYZyHAUAAE12BlUVLTIxLjYwOSA4MS42MTQgODUuODY0hnIdBQAATXcGVRUtMjIuNTA1IDgyLjc3NiA4NS42ODiGch4FAABNeAZVFS0yMi4zMTIgODMuNTI2IDg0LjM2NIZyHwUAAE15BlUULTIzLjI3IDg0LjA1MyA4My44MDSGciAFAABNegZVFS0yMS4wODEgODMuNTIxIDgzLjg1N4ZyIQUAAE17BlUULTIwLjczIDg0LjMwNiA4Mi42NTiGciIFAABNfAZVFS0yMS41MjQgODMuOTAzIDgxLjQxM4ZyIwUAAE19BlUVLTIxLjgzMiA4NC43NjEgODAuNTkxhnIkBQAATX4GVRUtMTkuMjQ2IDg0LjE5NCA4Mi4zMjiGciUFAABNfwZVFS0xOC4zNTcgODQuNzc4IDgzLjQyOIZyJgUAAE2ABlUVLTE2Ljg4NiA4NC44MjggODMuMDAzhnInBQAATYEGVRUtMTYuNDg4IDgzLjk5NCA4Mi4xNTiGcigFAABNggZVFS0xNi4xNzkgODUuNjg3IDgzLjU2OYZyKQUAAE2DBlUULTIxLjgxMyA4Mi42MDQgODEuMjmGcioFAABNhAZVEi0yMi41IDgyLjAzIDgwLjExM4ZyKwUAAE2FBlUTLTIxLjc1NyA4Mi40MyA3OC44M4ZyLAUAAE2GBlUTLTIyLjI5OSA4My4xMSA3Ny45NoZyLQUAAE2HBlUVLTIzLjk0NSA4Mi41MjggODAuMDEyhnIuBQAATYgGVRUtMjQuODA4IDgyLjIwMyA4MS4yMjWGci8FAABNiQZVFS0yNi4yNDMgODIuNjk0IDgxLjAxOYZyMAUAAE2KBlUVLTI2LjQ1MyA4My42NzUgODAuMjY3hnIxBQAATYsGVRQtMjcuMTI0IDgyLjAzNyA4MS42MYZyMgUAAE2MBlUVLTIwLjQ4NyA4Mi4wMzIgNzguNzgxhnIzBQAATY0GVRUtMTkuNTMzIDgyLjQwMyA3Ny43MTSGcjQFAABNjgZVFC0xOC4zMjYgODEuNDYgNzcuNzk0hnI1BQAATY8GVRUtMTguMjEyIDgwLjY0MSA3OC43MDKGcjYFAABNkAZVFS0xOS4wMzIgODMuODQ2IDc3Ljg5NYZyNwUAAE2RBlUVLTIwLjEyMiA4NC44OTMgNzcuNjYyhnI4BQAATZIGVRMtMTkuNjQ1IDg2LjMgNzcuOTQ2hnI5BQAATZMGVRUtMjAuNzU3IDg3LjI0NyA3Ny43NTeGcjoFAABNlAZVFC0yMC42MTYgODguNTY5IDc3Ljg2hnI7BQAATZUGVRQtMTkuNDMgODkuMDkzIDc4LjE0NYZyPAUAAE2WBlUVLTIxLjY0OCA4OS4zNzYgNzcuNjY0hnI9BQAATZcGVRMtMTcuNDM4IDgxLjU5IDc2LjgxhnI+BQAATZgGVRUtMTYuMTgzIDgwLjgyMyA3Ni43NjOGcj8FAABNmQZVFS0xNS4zODggODEuMTQ4IDc4LjAxNYZyQAUAAE2aBlUVLTE1LjI4NSA4Mi4yOTQgNzguNDUyhnJBBQAATZsGVRUtMTUuMzA5IDgxLjE4OSA3NS41NjGGckIFAABNnAZVFS0xNi4wMTQgODAuOTE3IDc0LjIzNYZyQwUAAE2dBlUTLTE3LjEgODEuOTQ5IDczLjg5NYZyRAUAAE2eBlUVLTE3LjMzOSA4Mi45NjcgNzQuNTI3hnJFBQAATZ8GVRUtMTcuODU5IDgxLjY0NiA3Mi44ODSGckYFAABNoAZVFS0xNC44ODggODAuMDc5IDc4LjYwMoZyRwUAAE2hBlUULTE0LjEzIDgwLjI0NSA3OS44MzOGckgFAABNogZVFS0xMi42NTUgODAuMTk5IDc5LjUyNIZySQUAAE2jBlUULTExLjkzIDgwLjk4NCA4MC4xMDiGckoFAABNpAZVFS0xNC40NzYgNzkuMTg5IDgwLjg2NoZySwUAAE2lBlUVLTE1Ljk0MSA3OS4zNjIgODEuMjI3hnJMBQAATaYGVRUtMTYuMzUyIDc4LjQxNCA4Mi4zMzSGck0FAABNpwZVFS0xNS43MzMgNzcuMzQ0IDgyLjUzMoZyTgUAAE2oBlUULTE3LjM0OCA3OC44MSA4Mi45NDGGck8FAABNqQZVFS0xMi4yODQgNzkuMzU3IDc4LjU0MYZyUAUAAE2qBlUULTEwLjg3IDc5LjAzNiA3OC4zNjKGclEFAABNqwZVFS0xMC41MDggNzguMjgxIDc3LjA0M4ZyUgUAAE2sBlUVLTExLjM1NSA3Ny42OTkgNzYuMzY3hnJTBQAATa0GVRQtMTAuMzU2IDc4LjI2IDc5LjYxN4ZyVAUAAE2uBlUVLTEwLjM5MSA3OC43OTggODEuMDU2hnJVBQAATa8GVRUtMTAuNzk2IDc2LjgxMyA3OS42ODSGclYFAABNsAZVFC05LjIwNyA3OC4yOTUgNzYuNzExhnJXBQAATbEGVRMtOC4yNDEgNzkuMTU5IDc3LjQyhnJYBQAATbIGVRQtNy4xMzMgNzkuNjc2IDc2LjUzNIZyWQUAAE2zBlUTLTYuNjA2IDc4Ljk1IDc1LjY5OYZyWgUAAE20BlUTLTcuNTQgNzguNDc4IDc4LjU5NYZyWwUAAE21BlUULTcuMDg4IDc5LjUwNSA3OS42NDGGclwFAABNtgZVEy03LjgzNiA4MC40MSA4MC40MDeGcl0FAABNtwZVEi01LjczIDc5LjQ4IDc5Ljc4M4ZyXgUAAE24BlUULTcuMjM1IDgxLjIzNCA4MS4zNDSGcl8FAABNuQZVEy01LjExMSA4MC4zMyA4MC42NzeGcmAFAABNugZVEy01Ljg2MSA4MS4yMDQgODEuNDaGcmEFAABNuwZVFC01LjI0NiA4Mi4wNzUgODIuMjg5hnJiBQAATbwGVRQtNi43MjEgODAuODc3IDc2LjkwNoZyYwUAAE29BlUTLTUuNTYgODEuNTE1IDc2LjI3OIZyZAUAAE2+BlUULTQuNTA5IDgxLjc3NSA3Ny4zNjOGcmUFAABNvwZVFC00LjgyMSA4Mi4yMzIgNzguNDYxhnJmBQAATcAGVRMtNS45OCA4Mi44MjEgNzUuNTc3hnJnBQAATcEGVRMtNi40OTggODMuODY5IDc2LjU4hnJoBQAATcIGVRQtNy4wMTIgODIuNTE3IDc0LjQ3N4ZyaQUAAE3DBlUULTYuNzA0IDg1LjI2NyA3NS45OTKGcmoFAABNxAZVFC0zLjI2MiA4MS40ODEgNzcuMDI1hnJrBQAATcUGVRMtMi4xMzYgODEuODc0IDc3Ljg5hnJsBQAATcYGVRQtMi4wNDQgODMuNDAyIDc3LjkzOIZybQUAAE3HBlUULTIuNDExIDg0LjA5OSA3Ni45OTaGcm4FAABNyAZVFC0wLjgyNiA4MS4yNTMgNzcuMzkxhnJvBQAATckGVRQtMC44MzkgNzkuNzE5IDc3LjQ0NIZycAUAAE3KBlUTMC4wMjIgNzguOTI4IDc2LjgxOIZycQUAAE3LBlUULTEuNzAxIDc4LjkzMyA3OC4wODiGcnIFAABNzAZVEy0wLjMxNCA3Ny42NjMgNzcuMDeGcnMFAABNzQZVFC0xLjM4NSA3Ny42NjggNzcuODUxhnJ0BQAATc4GVRQtMS41NjkgODMuOTE3IDc5LjA2MYZydQUAAE3PBlUULTEuNDc3IDg1LjM3OSA3OS4yNjGGcnYFAABN0AZVEy0wLjU4OCA4Ni4wODIgNzguMjKGcncFAABN0QZVEy0wLjkxMiA4Ny4xNjYgNzcuNzSGcngFAABN0gZVFC0wLjk3OSA4NS42OTMgODAuNjc0hnJ5BQAATdMGVREwLjQgODUuMDg5IDgwLjk2NYZyegUAAE3UBlUTMC44NzkgODUuNDY2IDgyLjM2MYZyewUAAE3VBlUSMC4yMzYgODQuOTggODMuMzE0hnJ8BQAATdYGVRMxLjg3NSA4Ni4yMTYgODIuNDI3hnJ9BQAATdcGVRMwLjQ4OCA4NS4zODkgNzcuODMzhnJ+BQAATdgGVRMxLjQ3OCA4NS45MjEgNzYuODg5hnJ/BQAATdkGVRMxLjIwNiA4NS40ODkgNzUuNDQ3hnKABQAATdoGVRMyLjEyNyA4NS4wNzcgNzQuNzQ4hnKBBQAATdsGVRQtMC4wNDMgODUuNjM4IDc1LjAxM4ZyggUAAE3cBlUULTAuNDQxIDg1LjI0NyA3My42NDWGcoMFAABN3QZVFC0wLjU2MiA4Ni40NjMgNzIuNzIyhnKEBQAATd4GVRMwLjA3NCA4Ni41MTMgNzEuNjcyhnKFBQAATd8GVRMtMS43ODMgODQuNTA3IDczLjYyhnKGBQAATeAGVRMtMi43OTkgODUuMzMgNzQuMjAyhnKHBQAATeEGVRItMS43IDgzLjE0NyA3NC4zMDeGcogFAABN4gZVEy0xLjI1NSA4Ny40OSA3My4yMDmGcokFAABN4wZVFC0xLjQ3NSA4OC43MzIgNzIuNDQ0hnKKBQAATeQGVRQtMC4xNjggODkuNTE0IDcyLjI1NoZyiwUAAE3lBlUSMC4wMTMgOTAuMjA1IDcxLjI2hnKMBQAATeYGVRQtMi41MzggODkuNjA0IDczLjExOIZyjQUAAE3nBlUULTIuMTI1IDkwLjA2OCA3NC41MTeGco4FAABN6AZVFC0xLjQzNiA5MS4yNjQgNzQuNjcxhnKPBQAATekGVRQtMi40NTkgODkuMzAyIDc1LjYyNoZykAUAAE3qBlUULTEuMDg4IDkxLjcwMiA3NS45NDKGcpEFAABN6wZVFC0yLjEwNiA4OS43NDIgNzYuODk1hnKSBQAATewGVRQtMS40MjEgOTAuOTM5IDc3LjA1NIZykwUAAE3tBlUTMC43NDMgODkuMzUzIDczLjIxMoZylAUAAE3uBlUTMi4wNzYgODkuOTg4IDczLjE2OYZylQUAAE3vBlUTMi45NzQgODkuMzY0IDcyLjA4N4ZylgUAAE3wBlUTMy44NzkgOTAuMDE0IDcxLjU3MoZylwUAAE3xBlUTMi43NzYgODkuOTQ1IDc0LjUzOIZymAUAAE3yBlUTMy4wNzEgODguNTA4IDc0Ljk5M4ZymQUAAE3zBlUTMS45NTYgOTAuNzI3IDc1LjU3M4ZymgUAAE30BlUSMy45NCA4OC40MjMgNzYuMjUzhnKbBQAATfUGVRIyLjc0MiA4OC4wOCA3MS44MTSGcpwFAABN9gZVEzMuNDcxIDg3LjM0MyA3MC43NjSGcp0FAABN9wZVEzIuNzQ5IDg3LjQ2NSA2OS40MDOGcp4FAABN+AZVEzMuMjQ1IDg3LjA0MSA2OC4zNjKGcp8FAABN+QZVEzMuNjUzIDg1LjkwMSA3MS4yNjGGcqAFAABN+gZVEzQuNDgyIDg0Ljk5NSA3MC4zMziGcqEFAABN+wZVEjMuNzM0IDg0LjU3IDY5LjA2NoZyogUAAE38BlUSMi40ODcgODQuNDUgNjkuMTE1hnKjBQAATf0GVRM0LjQzMyA4NC40NDQgNjguMDQxhnKkBQAATf4GVRMxLjY2MiA4OC4yMTggNjkuMzg1hnKlBQAATf8GVRMwLjg5OSA4OC40NzUgNjguMTU5hnKmBQAATQAHVRMwLjgwNSA4OS45OTQgNjcuOTY4hnKnBQAATQEHVRQtMC4xODggOTAuNjIxIDY4LjMzMYZyqAUAAE0CB1UTLTAuNDcgODcuODA1IDY4LjMwM4ZyqQUAAE0DB1UULTEuMjkxIDg3Ljk1NyA2Ny4wMjOGcqoFAABNBAdVEy0wLjg4NyA4Ny41OSA2NS45MjiGcqsFAABNBQdVFC0yLjQ0OCA4OC41NjQgNjcuMTU1hnKsBQAATQYHVRMxLjg1OCA5MC41NDIgNjcuMzUyhnKtBQAATQcHVRMyLjAwMyA5Mi4wMDUgNjcuMTkxhnKuBQAATQgHVRMxLjEyMiA5Mi42MDcgNjYuMDg3hnKvBQAATQkHVRMwLjYyNCA5My43MjMgNjYuMjEzhnKwBQAATQoHVRIwLjk1MiA5MS44NDUgNjUuMDGGcrEFAABNCwdVEjAuMjYgOTIuMzI1IDYzLjc5OIZysgUAAE0MB1UULTEuMjY2IDkyLjM3NiA2My45MDmGcrMFAABNDQdVFC0xLjkyNSA5My4wOTIgNjMuMTU2hnK0BQAATQ4HVRMwLjY2NyA5MS40ODkgNjIuNTgyhnK1BQAATQ8HVRIyLjE1IDkxLjY1OSA2Mi4yMzGGcrYFAABNEAdVEzIuNDk3IDkzLjEwNSA2MS44NjSGcrcFAABNEQdVEzMuMDAxIDkzLjg4MyA2Mi42NjOGcrgFAABNEgdVETIuMjUgOTMuNDU0IDYwLjYyhnK5BQAATRMHVRMtMS44MDcgOTEuNTQ1IDY0Ljc5hnK6BQAATRQHVRQtMy4yNTggOTEuNDQ4IDY0Ljk2NIZyuwUAAE0VB1UULTMuNjkxIDkxLjU5MiA2Ni40MjWGcrwFAABNFgdVFC0yLjg3MyA5MS42MjMgNjcuMzM4hnK9BQAATRcHVRMtMy42NTggOTAuMDg4IDY0LjQzhnK+BQAATRgHVRQtMy40NTIgODkuOTU2IDYyLjkxN4ZyvwUAAE0ZB1UULTIuNDQ2IDg5LjMwOSA2Mi4zNDSGcsAFAABNGgdVFC00LjMwOSA5MC4zMTYgNjEuODkyhnLBBQAATRsHVRQtMi42MjggODkuMjY2IDYxLjAyNoZywgUAAE0cB1UULTMuNzUyIDg5Ljg4OSA2MC43MjKGcsMFAABNHQdVFC01LjYwNSA5MC43ODEgNjEuODQ4hnLEBQAATR4HVRQtNC40NjcgOTAuMDIzIDU5LjU1MoZyxQUAAE0fB1UULTYuMzQ2IDkwLjkxMiA2MC42ODOGcsYFAABNIAdVFC01Ljc0MSA5MC41NjcgNTkuNTAyhnLHBQAATSEHVRQtNS4wMDMgOTEuNjY3IDY2LjYwM4ZyyAUAAE0iB1UULTUuNjQ4IDkxLjcyNyA2Ny45MjeGcskFAABNIwdVFC02Ljc2MiA5MC42NzggNjguMDE4hnLKBQAATSQHVRQtNy43MjggOTAuNzAyIDY3LjI1NoZyywUAAE0lB1UULTYuMTg2IDkzLjEzNSA2OC4yMTeGcswFAABNJgdVFC03LjE0MSA5My42MjEgNjcuMTI3hnLNBQAATScHVRQtNy43NTUgOTQuOTc5IDY3LjQyNYZyzgUAAE0oB1UULTcuMDIzIDk1Ljk2NiA2Ny4yMTSGcs8FAABNKQdVFC04LjkxMiA5NC45OTEgNjcuODk3hnLQBQAATSoHVRQtNi41MDMgODkuNjY5IDY4Ljg0MYZy0QUAAE0rB1UULTcuNDM3IDg4LjU0NiA2OS4wNjaGctIFAABNLAdVES04LjcgODkuMDMxIDY5LjgxhnLTBQAATS0HVRItOC44MiA4OC45NjkgNzEuMDOGctQFAABNLgdVEy02LjcwOSA4Ny40MDQgNjkuODGGctUFAABNLwdVFC02LjIxNyA4Ny44MjkgNzEuMjA2hnLWBQAATTAHVRQtNS41MTcgODYuOTI1IDY4Ljk2N4Zy1wUAAE0xB1UULTUuNzc1IDg2LjY3MyA3Mi4xMDeGctgFAABNMgdVEy05LjY2IDg5LjU0MiA2OS4wNTGGctkFAABNMwdVFC0xMC44MyA5MC4yMDkgNjkuNjU3hnLaBQAATTQHVRUtMTEuODU0IDg5LjI0MyA3MC4yODKGctsFAABNNQdVFS0xMi4zNTYgODkuNDg4IDcxLjM3NoZy3AUAAE02B1UVLTExLjQ2OCA5MS4yNDQgNjguNzA2hnLdBQAATTcHVRUtMTEuODE2IDkwLjYzOSA2Ny4zNTWGct4FAABNOAdVFS0xMC40NzQgOTIuMzY3IDY4LjQxOYZy3wUAAE05B1UVLTEyLjY5NSA5MS40NzkgNjYuNDE4hnLgBQAATToHVRUtMTIuMTI4IDg4LjEyNiA2OS42MDmGcuEFAABNOwdVFS0xMy4xMzkgODcuMTU4IDcwLjA5NIZy4gUAAE08B1UVLTEyLjc0NyA4NS43MDYgNjkuODA0hnLjBQAATT0HVRQtMTIuMDc1IDg1LjQwOSA2OC44MoZy5AUAAE0+B1UVLTE0LjUzNyA4Ny40MzYgNjkuNTE4hnLlBQAATT8HVRQtMTUuMDM5IDg4Ljg2IDY5Ljc5MYZy5gUAAE1AB1UVLTE1LjYwMSA4OS4yMDMgNzAuOTMyhnLnBQAATUEHVRUtMTUuMTA4IDg5LjkyNCA2OC45OTKGcugFAABNQgdVFS0xNi4wMTggOTAuNDYzIDcwLjgzOYZy6QUAAE1DB1UVLTE1LjcxNyA5MC45MTYgNjkuNjI4hnLqBQAATUQHVRUtMTMuMTQyIDg0Ljg0MiA3MC43MzOGcusFAABNRQdVFC0xMi44NjIgODMuMzkzIDcwLjY4hnLsBQAATUYHVRUtMTQuMDA4IDgyLjU2MyA3MS4yNzKGcu0FAABNRwdVFC0xNC40OTMgODIuODcgNzIuMzYxhnLuBQAATUgHVRUtMTEuNjAyIDgzLjAwNyA3MS40NDeGcu8FAABNSQdVFC0xMS4zMiA4MS40OTggNzEuMzY0hnLwBQAATUoHVRQtMTAuODY2IDgxLjEyIDY5Ljk2MoZy8QUAAE1LB1UVLTEwLjcwOCA3OS42MjQgNjkuNzIxhnLyBQAATUwHVRUtMTAuMjM5IDc5LjM1MyA2OC4zNDiGcvMFAABNTQdVFS0xNC42NjUgODEuODQ3IDcwLjM3MoZy9AUAAE1OB1UVLTE1LjY4OSA4MC44OTMgNzAuODE0hnL1BQAATU8HVRQtMTUuNDg5IDc5LjQzIDcwLjM5OYZy9gUAAE1QB1UULTE0LjU0IDc5LjA4OSA2OS42OTaGcvcFAABNUQdVFC0xNi45NTYgODEuNTIgNzAuMjQ5hnL4BQAATVIHVRUtMTYuNTQ0IDgyLjkwOSA2OS43NjSGcvkFAABNUwdVFS0xNS4xNjcgODIuNTc3IDY5LjIyOIZy+gUAAE1UB1UVLTE2LjQyMyA3OC41OTkgNzAuODY2hnL7BQAATVUHVRMtMTYuMzIgNzcuMTI5IDcwLjgyhnL8BQAATVYHVRUtMTcuNjE5IDc2LjUwNiA3MC4yODOGcv0FAABNVwdVFC0xOC42OSA3Ni43MzkgNzAuODM3hnL+BQAATVgHVRQtMTYuMDc2IDc2LjY3NiA3Mi4yNoZy/wUAAE1ZB1UULTE1Ljk0IDc1LjI2MyA3Mi4zMjaGcgAGAABNWgdVFS0xNy40OTggNzUuNzQ3IDY5LjE5N4ZyAQYAAE1bB1UVLTE4LjY1NyA3NS4xNjIgNjguNDkxhnICBgAATVwHVRUtMTguNDQ4IDczLjY4NiA2OC4xMDeGcgMGAABNXQdVFS0xNy4zODMgNzMuMTE2IDY4LjMzM4ZyBAYAAE1eB1UVLTE4Ljk3NyA3Ni4wMDkgNjcuMjQ5hnIFBgAATV8HVRUtMTcuODM0IDc2LjAxNyA2Ni4yMzSGcgYGAABNYAdVFS0xOC4yMjcgNzYuNzc1IDY0Ljk3MoZyBwYAAE1hB1UTLTE3LjEgNzYuNzYzIDY0LjAxOYZyCAYAAE1iB1UULTE2LjA3IDc3LjU2NiA2NC4wMjmGcgkGAABNYwdVFS0xNS45NjYgNzguNDgyIDY0Ljk0NoZyCgYAAE1kB1UULTE1LjEyOSA3Ny41NCA2My4xMjWGcgsGAABNZQdVFS0xOS40ODcgNzMuMTA2IDY3LjUwOYZyDAYAAE1mB1UVLTE5LjQ2MSA3MS43MjggNjYuOTc5hnINBgAATWcHVRUtMTkuNjAyIDcxLjc1MyA2NS40NTiGcg4GAABNaAdVFS0yMC4zMjggNzIuNTg1IDY0LjkyMYZyDwYAAE1pB1UULTIwLjYyIDcwLjkwMyA2Ny41NTGGchAGAABNagdVFS0yMC4zNzMgNzAuMzcyIDY4Ljk2OYZyEQYAAE1rB1UVLTIwLjIzNyA3MS40NzggNzAuMDIxhnISBgAATWwHVRQtMjEuNTIgNjkuNDQyIDY5LjM2MoZyEwYAAE1tB1UULTE4Ljg5NCA3MC44MyA2NC44MDmGchQGAABNbgdVFC0xOC45MDIgNzAuNjg5IDYzLjMzhnIVBgAATW8HVRQtMTkuMDM3IDY5LjIzMSA2Mi44OYZyFgYAAE1wB1UVLTE4LjU1OCA2OC43NjggNjEuODYxhnIXBgAATXEHVRUtMTcuNjcxIDcxLjM3NyA2Mi43MTOGchgGAABNcgdVFS0xNy43NzYgNzIuODc0IDYzLjAwOYZyGQYAAE1zB1UTLTE3LjQxIDcxLjIzIDYxLjIwNIZyGgYAAE10B1UVLTE4Ljg1NiA3My43NzYgNjIuNDQ1hnIbBgAATXUHVRQtMTkuNzMxIDY4LjQ3NiA2My43MYZyHAYAAE12B1UTLTIwLjA1NCA2Ny4xIDYzLjM1NIZyHQYAAE13B1UVLTIwLjY5MiA2Ny4wNDIgNjEuOTQ3hnIeBgAATXgHVRQtMjEuNTE5IDY3Ljg4IDYxLjU4OYZyHwYAAE15B1UVLTIwLjk5MyA2Ni43MzggNjQuNDc5hnIgBgAATXoHVRUtMjIuNDAyIDY3LjMzMSA2NC40MTeGciEGAABNewdVFC0yMy4zMyA2Ni42NjIgNjUuNDI0hnIiBgAATXwHVRUtMjMuMDYzIDY2LjU1OCA2Ni42MTSGciMGAABNfQdVFS0yNC40NzMgNjYuMjM0IDY0LjkzMoZyJAYAAE1+B1UVLTIwLjE5MiA2Ni4xMTQgNjEuMTM5hnIlBgAATX8HVRUtMjAuNTk5IDY2LjAyOCA1OS43MjaGciYGAABNgAdVFC0yMC44NCA2NC41ODYgNTkuMjY4hnInBgAATYEHVRUtMjAuMDU4IDYzLjcwOSA1OS42NDOGcigGAABNggdVFS0xOS41MTUgNjYuNjUzIDU4Ljg0M4ZyKQYAAE2DB1UTLTE5LjkxIDY2LjcwMSA1Ny4zNoZyKgYAAE2EB1UVLTIxLjA1MSA2Ny42ODggNTcuMDk2hnIrBgAATYUHVRUtMTguNzA3IDY3LjA5NiA1Ni41MTSGciwGAABNhgdVFS0yMS44ODkgNjQuMzczIDU4LjQ1OIZyLQYAAE2HB1UVLTIyLjE2MSA2My4wODkgNTcuODA2hnIuBgAATYgHVRUtMjEuMzQ0IDYyLjkyNSA1Ni41MzKGci8GAABNiQdVFS0yMS41NjUgNjMuNjE5IDU1LjUzOYZyMAYAAE2KB1UVLTIzLjY2MyA2My4xMDYgNTcuNTI0hnIxBgAATYsHVRQtMjMuOTIyIDY0LjU3OCA1Ny4yMoZyMgYAAE2MB1UULTIzLjA1IDY1LjI2NyA1OC4yNjeGcjMGAABNjQdVFS0yMC40MDUgNjEuOTg2IDU2LjU5MYZyNAYAAE2OB1UVLTE5LjU2NSA2MS43NTIgNTUuNDA5hnI1BgAATY8HVRQtMjAuMzUgNjEuMTU0IDU0LjIzNYZyNgYAAE2QB1UVLTIwLjA1MiA2MS40MzggNTMuMDc2hnI3BgAATZEHVRQtMjEuMzgyIDYwLjM2NiA1NC41NYZyOAYAAE2SB1UVLTIyLjI4NCA1OS43NTkgNTMuNTQ5hnI5BgAATZMHVRMtMjEuNDcxIDU4Ljk2OSA1Mi41hnI6BgAATZQHVRUtMjAuODgzIDU3Ljk0NCA1Mi44MzSGcjsGAABNlQdVFS0yMy4xOTQgNjAuODU3IDUyLjk1NYZyPAYAAE2WB1UVLTI0LjE0MSA2MC4zMTQgNTEuODc3hnI9BgAATZcHVRUtMjUuMTAxIDU5LjYzMSA1Mi4yODGGcj4GAABNmAdVFC0yMy44NSA2MC41NDYgNTAuNjgyhnI/BgAATZkHVRUtMjEuMzQ0IDU5LjUzNyA1MS4zMDOGckAGAABNmgdVFS0yMC41OTYgNTguOTQ3IDUwLjE4NYZyQQYAAE2bB1UVLTE5LjA4MiA1OS4wMzQgNTAuNDIzhnJCBgAATZwHVRUtMTguMzY2IDU4LjA1NiA1MC4yMjmGckMGAABNnQdVFC0yMC45ODcgNTkuNjM3IDQ4Ljg3hnJEBgAATZ4HVRUtMjAuNjU1IDYxLjEzNSA0OC44NTGGckUGAABNnwdVFS0yMC45NzUgNjEuNzY0IDQ3LjUwNoZyRgYAAE2gB1UVLTIyLjExNCA2MS43OTcgNDcuMDY4hnJHBgAATaEHVRUtMTkuOTU4IDYyLjI5MiA0Ni44NjGGckgGAABNogdVEi0xOC42MjggNjAuMiA1MC44OIZySQYAAE2jB1UVLTE3LjIwMyA2MC40NzMgNTEuMTE5hnJKBgAATaQHVRUtMTYuODU3IDYwLjE2MiA1Mi41NzSGcksGAABNpQdVFS0xNy4wODIgNjAuOTkzIDUzLjQ1NIZyTAYAAE2mB1UULTE2Ljg2IDYxLjkzMyA1MC43NziGck0GAABNpwdVFS0xNy42ODYgNjIuOTgyIDUxLjUzNYZyTgYAAE2oB1UVLTE3LjEyNyA2NC4zODIgNTEuMzEzhnJPBgAATakHVRUtMTcuOTI5IDY1LjM2MyA1Mi4wNjSGclAGAABNqgdVFS0xOS4xMzYgNjUuODI5IDUxLjcyNIZyUQYAAE2rB1UVLTE5Ljc1MSA2NS40MDkgNTAuNjI0hnJSBgAATawHVRQtMTkuNzEgNjYuNzcyIDUyLjQ1OIZyUwYAAE2tB1UULTE2LjM5MiA1OC45MyA1Mi44MTaGclQGAABNrgdVFS0xNi4xNjggNTguNDUyIDU0LjE5NoZyVQYAAE2vB1UVLTE3LjQ4NSA1OC43MDQgNTQuOTM4hnJWBgAATbAHVRQtMTcuNjcyIDU5LjczNSA1NS41NoZyVwYAAE2xB1UVLTE4LjMxNSA1Ny42OTEgNTUuMTIzhnJYBgAATbIHVRUtMTcuODg1IDU2LjQxOCA1NS43MjaGclkGAABNswdVFS0xOC41NTggNTYuMzE0IDU3LjEwOIZyWgYAAE20B1UULTE4LjM3NSA1NS4zNTYgNTcuODWGclsGAABNtQdVFS0xOS4zNzUgNTcuMzI1IDU3LjM3OIZyXAYAAE22B1UVLTIwLjIyOCA1Ny40NDMgNTguNTU0hnJdBgAATbcHVRUtMjEuNjY4IDU3LjY0NCA1OC4wODmGcl4GAABNuAdVFS0yMS45NjYgNTguNTYxIDU3LjMyMoZyXwYAAE25B1UVLTE5LjczNSA1OC42NDYgNTkuMzY0hnJgBgAATboHVRUtMjAuNTExIDU4LjgyMSA2MC42NjWGcmEGAABNuwdVFS0yMC41MTcgNTcuNTEyIDYxLjQyN4ZyYgYAAE28B1UULTIxLjI0OSA1Ny42MTcgNjIuNzSGcmMGAABNvQdVFS0yMi42ODYgNTcuNjI1IDYyLjU5MoZyZAYAAE2+B1UVLTIyLjUzOSA1Ni44NDYgNTguNzAxhnJlBgAATb8HVRUtMjMuOTk3IDU2Ljk2MyA1OC40ODmGcmYGAABNwAdVFS0yNC41MDIgNTguMzMxIDU4Ljk4N4ZyZwYAAE3BB1UVLTI1LjQ0MSA1OC45MDkgNTguNDQ0hnJoBgAATcIHVRQtMjQuNzI1IDU1LjgyNiA1OS4yMoZyaQYAAE3DB1UVLTI0LjYwNCA1NS45MjIgNjAuNzQ2hnJqBgAATcQHVRUtMjUuMzY1IDU0LjgzNiA2MS40ODWGcmsGAABNxQdVFS0yNS4wODIgNTMuNjYzIDYxLjE3NIZybAYAAE3GB1UVLTI2LjA4MiA1NS4yMTggNjIuNDMzhnJtBgAATccHVRUtMjMuODg1IDU4Ljc1NCA2MC4wOTGGcm4GAABNyAdVFC0yNC4xOSA2MC4wMjUgNjAuNzYxhnJvBgAATckHVRUtMjMuMDI5IDYwLjk4NCA2MC41MjeGcnAGAABNygdVFC0yMi4zNTQgNjAuOTIgNTkuNTA1hnJxBgAATcsHVRUtMjIuNjcyIDYxLjYzOSA2MS42MTaGcnIGAABNzAdVFS0yMS42MzkgNjIuNjc1IDYxLjYwNoZycwYAAE3NB1UVLTIwLjQwNCA2Mi4xOTcgNjIuMzc0hnJ0BgAATc4HVRUtMjAuNTg0IDYxLjg5NyA2My41NDGGcnUGAABNzwdVFC0yMi4yMjQgNjMuOTUzIDYyLjI1hnJ2BgAATdAHVRUtMjIuNDA3IDYzLjkwMSA2My43NzeGcncGAABN0QdVFC0yMS40NCA2NC4wMTggNjQuNjg3hnJ4BgAATdIHVRQtMjMuNDE0IDYzLjMyIDY0LjQxNIZyeQYAAE3TB1UVLTIxLjc4MiA2My40NDggNjUuODI4hnJ6BgAATdQHVRQtMjMuMDMxIDYzLjA2IDY1LjY1OYZyewYAAE3VB1UVLTE5LjI4NSA2MS42ODggNjEuODY2hnJ8BgAATdYHVRUtMTguMDkxIDYxLjcxNiA2Mi43NjSGcn0GAABN1wdVFC0xOC4xMDYgNjIuOTYgNjMuNjc0hnJ+BgAATdgHVRMtMTguNCA2NC4wNTYgNjMuMTczhnJ/BgAATdkHVRUtMTYuODAzIDYxLjc3NiA2MS45NjGGcoAGAABN2gdVFS0xNi41MTkgNjAuNDEyIDYxLjM2NIZygQYAAE3bB1UULTE2LjEwOCA1OS4zNSA2Mi4wNDiGcoIGAABN3AdVFS0xNi40NTQgNjAuMTQ2IDYwLjA2NoZygwYAAE3dB1UULTE1Ljc1NCA1OC40MjkgNjEuMTaGcoQGAABN3gdVFS0xNS45OTkgNTguOTA3IDU5Ljk0MoZyhQYAAE3fB1UTLTE4LjIgNjIuNzQzIDY0Ljk4M4ZyhgYAAE3gB1UULTE4LjM4NSA2My44NiA2NS45MTeGcocGAABN4QdVFS0xNy4xNjUgNjQuNzc1IDY1Ljc2OIZyiAYAAE3iB1UVLTE2LjA1OCA2NC4yNjQgNjUuNjM5hnKJBgAATeMHVRUtMTguNTg4IDYzLjI5MyA2Ny4zMjiGcooGAABN5AdVFS0xOC44MjYgNjQuNDEzIDY4LjM0NoZyiwYAAE3lB1UVLTE3LjU0OCA2NS4yMzMgNjguNTUxhnKMBgAATeYHVRUtMTYuNDY4IDY0LjYzOSA2OC4zMzSGco0GAABN5wdVFS0xNy42NTQgNjYuNDE5IDY4LjkwNYZyjgYAAE3oB1UVLTE3LjM3MSA2Ni4wODcgNjUuODkyhnKPBgAATekHVRUtMTYuMjc3IDY3LjA2MyA2NS43MTiGcpAGAABN6gdVEy0xNi41OCA2OC4zNiA2Ni40NjKGcpEGAABN6wdVFS0xNy42OTIgNjguODgxIDY2LjQwOIZykgYAAE3sB1USLTE2LjEgNjcuNDQgNjQuMjQ1hnKTBgAATe0HVRUtMTYuMDI3IDY2LjIxNCA2My4zMzmGcpQGAABN7gdVFS0xNS42NzMgNjYuNDcyIDYxLjg5NIZylQYAAE3vB1UULTE2LjA1IDY3LjU1NCA2MS40MDmGcpYGAABN8AdVFS0xNS4wNTEgNjUuNTQ0IDYxLjMzMoZylwYAAE3xB1UVLTE1LjUyMiA2OC45MDEgNjcuMDQzhnKYBgAATfIHVRUtMTUuNTYzIDcwLjIwMSA2Ny43MjeGcpkGAABN8wdVFS0xNC42NjggNzEuMTgzIDY2Ljk2N4ZymgYAAE30B1UVLTEzLjcxOCA3MC43NDcgNjYuMzE4hnKbBgAATfUHVRUtMTUuMDM5IDcwLjAzOCA2OS4xNDiGcpwGAABN9gdVFS0xNS4xMTggNzEuMzgyIDY5Ljg1NIZynQYAAE33B1UULTE1LjkxNCA2OS4wNjggNjkuOTSGcp4GAABN+AdVFS0xNC45NTQgNzIuNDc4IDY3LjE0MYZynwYAAE35B1UULTE0LjI2MyA3My41NzggNjYuNDSGcqAGAABN+gdVFS0xNC4yMDggNzQuODQ2IDY3LjI3MYZyoQYAAE37B1UVLTE1LjIxOCA3NS40NTMgNjcuNjEzhnKiBgAATfwHVRUtMTQuOTkxIDczLjkzNCA2NS4xNTOGcqMGAABN/QdVFS0xNS4xNDMgNzIuNjUxIDY0LjM4M4ZypAYAAE3+B1UVLTE0LjI1NyA3NC45OTUgNjQuMzIzhnKlBgAATf8HVRUtMTMuOTM0IDcyLjE3MyA2My42ODeGcqYGAABNAAhVFS0xMi45NzUgNzUuMjIyIDY3LjUzN4ZypwYAAE0BCFUVLTEyLjcwOSA3Ni40ODQgNjguMjMzhnKoBgAATQIIVRMtMTIuMzYzIDc3LjUgNjcuMTUzhnKpBgAATQMIVRQtMTEuNzE4IDc3LjE2IDY2LjE2MoZyqgYAAE0ECFUTLTExLjU0MiA3Ni4zIDY5LjIwNoZyqwYAAE0FCFUULTExLjg1IDc1LjQwMSA3MC40MDeGcqwGAABNBghVFS0xMi43MjUgNzQuMzI2IDcwLjMxNIZyrQYAAE0HCFUVLTExLjI1OCA3NS42NzQgNzEuNjM0hnKuBgAATQgIVRUtMTMuMDAyIDczLjU1MiA3MS40MTaGcq8GAABNCQhVFC0xMS41NDkgNzQuODgyIDcyLjc0hnKwBgAATQoIVRUtMTIuNDIyIDczLjgxNSA3Mi42MzGGcrEGAABNCwhVFS0xMi44MjEgNzguNzI2IDY3LjM2NIZysgYAAE0MCFUVLTEyLjU3NSA3OS44MDYgNjYuMzk1hnKzBgAATQ0IVRUtMTIuMTMyIDgxLjExMiA2Ny4wMjaGcrQGAABNDghVFS0xMi44MTIgODEuNjUyIDY3Ljg4OIZytQYAAE0PCFUVLTEzLjgyNSA4MC4xNDQgNjUuNjE5hnK2BgAATRAIVRUtMTUuMDE1IDgwLjU4NiA2Ni40OTSGcrcGAABNEQhVFS0xNS44MTMgNzkuNjkyIDY3LjE4OYZyuAYAAE0SCFUVLTE1LjQ1MiA4MS44NzIgNjYuMjU2hnK5BgAATRMIVRUtMTcuMTI2IDgwLjA4NCA2Ny41NTGGcroGAABNFAhVFS0xNi42OTYgODIuMjkxIDY2LjYzOIZyuwYAAE0VCFUVLTE3LjU3OSA4MS4zMjQgNjcuMjc4hnK8BgAATRYIVRUtMTguNjg5IDgxLjc4MyA2Ny45MDWGcr0GAABNFwhVFS0xMC45NjcgODEuNTYxIDY2LjYxNIZyvgYAAE0YCFUVLTEwLjQ0NSA4Mi44NDkgNjcuMDY0hnK/BgAATRkIVRUtMTAuNjU1IDgzLjg2NCA2NS45NDiGcsAGAABNGghVFC0xMC41OSA4My41MzggNjQuNzY3hnLBBgAATRsIVRQtOC45NjIgODIuNzIxIDY3LjM4NoZywgYAAE0cCFUULTguNDY2IDg0LjA1MyA2Ny45NDaGcsMGAABNHQhVFC05LjAxOSA4NC4zOTUgNjkuMzI2hnLEBgAATR4IVRQtNi45NzYgODQuMDExIDY4LjA0NIZyxQYAAE0fCFUTLTEwLjg4NSA4NS4xIDY2LjM2NoZyxgYAAE0gCFUVLTExLjIwNiA4Ni4xNTQgNjUuNDA4hnLHBgAATSEIVRQtMTAuMTI3IDg3LjI0IDY1LjUyMoZyyAYAAE0iCFUULTkuODU4IDg3Ljc5OSA2Ni41ODSGcskGAABNIwhVFS0xMi42NjUgODYuNjE5IDY1LjYxNIZyygYAAE0kCFUULTEyLjgyNCA4Ny43MjUgNjYuNjGGcssGAABNJQhVFS0xMy42MjIgODUuNTA1IDY2LjExMYZyzAYAAE0mCFUULTE0LjE0OCA4OC40MyA2Ni4zMTWGcs0GAABNJwhVEy05LjQ4NyA4Ny40NjUgNjQuMzmGcs4GAABNKAhVFC04LjMwOCA4OC4zMjMgNjQuMzI0hnLPBgAATSkIVRMtOC42NDUgODkuNjMgNjMuNTczhnLQBgAATSoIVRQtOS4wMDYgODkuNTk1IDYyLjM5OIZy0QYAAE0rCFUULTcuMjYxIDg3LjQzOSA2My42MzWGctIGAABNLAhVEy02Ljc5IDg2LjI0OSA2NC40ODWGctMGAABNLQhVFC02LjA0NyA4OC4yNjggNjMuMzkyhnLUBgAATS4IVRMtNS43NzUgODUuMzMgNjMuNzgzhnLVBgAATS8IVRQtOC4zNDggOTAuNzQ5IDY0LjIzNoZy1gYAAE0wCFUTLTguNTQzIDkyLjEwOSA2My42OIZy1wYAAE0xCFUSLTcuMiA5Mi44MjEgNjMuNDMxhnLYBgAATTIIVRQtNi4zMTEgOTIuNzU3IDY0LjI3MoZy2QYAAE0zCFUULTkuMzczIDkyLjkyOSA2NC42NjGGctoGAABNNAhVFC05LjU5MSA5NC4zNTQgNjQuMTUzhnLbBgAATTUIVRUtMTAuMzI4IDk1LjE1MyA2NS4yMTKGctwGAABNNghVFC0xMC41NzggOTYuNTIxIDY0Ljc0hnLdBgAATTcIVRUtMTEuMTk3IDk3LjQ2NSA2NS40NDmGct4GAABNOAhVFS0xMS42MTQgOTcuMjI5IDY2LjY4OIZy3wYAAE05CFUVLTExLjQyNyA5OC42NTQgNjQuOTExhnLgBgAATToIVRQtNy4wMTUgOTMuMjM5IDYyLjE2NIZy4QYAAE07CFUULTUuNzA2IDkzLjY4NyA2MS42MzeGcuIGAABNPAhVEy01LjM2MiA5NS4wMDcgNjIuMjWGcuMGAABNPQhVFC02LjE2OCA5NS45MjggNjIuMTc2hnLkBgAATT4IVRQtNS42NzUgOTMuODY0IDYwLjEwOIZy5QYAAE0/CFUULTQuMjU2IDkzLjc2NCA1OS41MzSGcuYGAABNQAhVFC00LjI4MSA5My44MjkgNTguMDAxhnLnBgAATUEIVRItNC44NCA5Mi42MiA1Ny4zNjiGcugGAABNQghVFC00LjE4OCA5MS40ODggNTcuMDY5hnLpBgAATUMIVRMtMi45MSA5MS4zNDEgNTcuNDA2hnLqBgAATUQIVRMtNC44NjUgOTAuNDIgNTYuNjQzhnLrBgAATUUIVRMtNC4xNDggOTUuMDUgNjIuNzczhnLsBgAATUYIVRQtMy42NDYgOTYuMzA1IDYzLjMzM4Zy7QYAAE1HCFUULTMuNTM1IDk3LjM2NyA2Mi4yMzGGcu4GAABNSAhVFC0yLjkwMiA5Ny4xMzMgNjEuMTk5hnLvBgAATUkIVRQtMi4zMTQgOTYuMDg2IDY0LjA0NYZy8AYAAE1KCFUULTIuNDc2IDk1LjE1OSA2NS4yNTmGcvEGAABNSwhVFC0zLjM1OSA5NS43MTcgNjYuMzc0hnLyBgAATUwIVRQtMi42ODMgOTYuOTM4IDY2Ljk5NIZy8wYAAE1NCFUSLTMuNSA5Ny40ODUgNjguMDc3hnL0BgAATU4IVRMtNC4xOCA5OC41MTggNjIuNDY2hnL1BgAATU8IVRQtNC4yMzUgOTkuNjI5IDYxLjUwMoZy9gYAAE1QCFUULTMuMDE1IDEwMC41NiA2MS41MTGGcvcGAABNUQhVFS0yLjY2NSAxMDEuMTAxIDYwLjQ2M4Zy+AYAAE1SCFUVLTUuNTAyIDEwMC4zODcgNjEuODg5hnL5BgAATVMIVRUtNS41NTQgMTAwLjIyNCA2My40MDmGcvoGAABNVAhVFC01LjA1MiA5OC43OTcgNjMuNjI3hnL7BgAATVUIVRUtMi4zNTEgMTAwLjcwMSA2Mi42NjGGcvwGAABNVghVFS0xLjIyNCAxMDEuNjQ3IDYyLjgyNYZy/QYAAE1XCFUVLTAuMTYxIDEwMS41NDUgNjEuNzI2hnL+BgAATVgIVRMwLjIzIDEwMi41NTkgNjEuMTQ4hnL/BgAATVkIVRUtMC41MzMgMTAxLjQ0NSA2NC4xNzaGcgAHAABNWghVFC0xLjQxMiAxMDEuODMgNjUuMzY4hnIBBwAATVsIVRUtMC42NzUgMTAxLjQ5NSA2Ni42NjWGcgIHAABNXAhVFS0xLjc3NCAxMDMuMzE5IDY1LjM0MYZyAwcAAE1dCFUUMC4xMzIgMTAwLjMwNyA2MS4zMziGcgQHAABNXghVFDEuMDg4IDEwMC4wMjIgNjAuMjUyhnIFBwAATV8IVRIwLjYyMyAxMDAuNiA1OC45MDaGcgYHAABNYAhVFDEuMzYxIDEwMS4yOTUgNTguMjE0hnIHBwAATWEIVRMxLjI5OSA5OC41MDggNjAuMTM2hnIIBwAATWIIVRIyLjA5NyA5OC4xNDcgNTguODiGcgkHAABNYwhVEzEuNDIxIDk3Ljg5NiA1Ny42OTKGcgoHAABNZAhVEzMuNDgzIDk4LjExNSA1OC45MDmGcgsHAABNZQhVEzIuMTIzIDk3LjU5OCA1Ni41MzSGcgwHAABNZghVEzQuMTg3IDk3LjgxMSA1Ny43NTGGcg0HAABNZwhVETMuNTEgOTcuNTUgNTYuNTY2hnIOBwAATWgIVRMtMC42MTYgMTAwLjMgNTguNTQxhnIPBwAATWkIVRQtMS4xNzQgMTAwLjcyIDU3LjI0NIZyEAcAAE1qCFUVLTEuNDIxIDEwMi4yMzMgNTcuMTkxhnIRBwAATWsIVRUtMS4zNDggMTAyLjg1OCA1Ni4xMzWGchIHAABNbAhVFC0yLjQ0OSA5OS45MzcgNTYuOTMzhnITBwAATW0IVRMtMi4xNDMgOTguNDQgNTYuODY2hnIUBwAATW4IVRMtMS41ODQgOTcuODkgNTUuNzE4hnIVBwAATW8IVRQtMi4zNTUgOTcuNjQ1IDU3Ljk4NYZyFgcAAE1wCFUULTEuMjQxIDk2LjU0NSA1NS42ODeGchcHAABNcQhVEy0yLjAxIDk2LjMwMiA1Ny45NTaGchgHAABNcghVFC0xLjQ2MSA5NS43NTEgNTYuODA0hnIZBwAATXMIVRQtMS4xNDIgOTQuNDMzIDU2Ljc2M4ZyGgcAAE10CFUVLTEuNjI2IDEwMi44MTkgNTguMzY3hnIbBwAATXUIVRUtMS43MjggMTA0LjI3NiA1OC41MDmGchwHAABNdghVFS0wLjQyMiAxMDQuOTg4IDU4LjEzMoZyHQcAAE13CFUULTAuMzkyIDEwNS45MDMgNTcuMzGGch4HAABNeAhVFC0yLjE5MSAxMDQuNjggNTkuOTE0hnIfBwAATXkIVRUtMi4yMDkgMTA2LjIwNSA2MC4xMjOGciAHAABNeghVFC0zLjIzMyAxMDYuOTM5IDU5LjI2hnIhBwAATXsIVRQtMi41NDYgMTA2LjUzIDYxLjU3MYZyIgcAAE18CFUUMC42NjMgMTA0LjQ1NyA1OC42NjeGciMHAABNfQhVFDEuOTkyIDEwNS4wNjggNTguNTA1hnIkBwAATX4IVRMyLjY0IDEwNC43MTMgNTcuMTY3hnIlBwAATX8IVRQzLjMyNyAxMDUuNTI1IDU2LjU0OYZyJgcAAE2ACFUTMi44OTIgMTA0LjY4IDU5LjY5M4ZyJwcAAE2BCFUUMy4xNDMgMTAzLjE3NCA1OS44MzGGcigHAABNgghVFDQuMjI3IDEwNS40MjcgNTkuNjM2hnIpBwAATYMIVRQyLjQ0MiAxMDMuNDU4IDU2Ljc5OYZyKgcAAE2ECFUUMy4xNDMgMTAyLjkxOCA1NS42NjWGcisHAABNhQhVEzIuMzMgMTAzLjA2NCA1NC40MjiGciwHAABNhghVFDMuMDYzIDEwMi44MjcgNTMuNTA1hnItBwAATYcIVRQzLjU0OSAxMDEuNDUxIDU1LjgwOYZyLgcAAE2ICFUUNC42NTUgMTAxLjMzNCA1Ni44NDKGci8HAABNiQhVFDQuNDczIDEwMC43NDIgNTcuODkxhnIwBwAATYoIVRQ1Ljc4NyAxMDEuOTUyIDU2LjU3N4ZyMQcAAE2LCFUUMS4wMTUgMTAzLjMzNiA1NC40NzOGcjIHAABNjAhVFDAuMDY3IDEwMy4zOTggNTMuMzM0hnIzBwAATY0IVRUtMC41ODIgMTA0Ljc1NiA1My4wOTGGcjQHAABNjghVFS0wLjI4MyAxMDUuNDc4IDUyLjE0NoZyNQcAAE2PCFUVLTAuOTU3IDEwMi4yNDYgNTMuMzA4hnI2BwAATZAIVRUtMS44NDEgMTAyLjI2MSA1Mi4wNTGGcjcHAABNkQhVFS0wLjI0MyAxMDAuOTA1IDUzLjQ2NYZyOAcAAE2SCFUVLTEuNTA4IDEwNS4wNTEgNTMuOTY3hnI5BwAATZMIVRQtMi4zODUgMTA2LjIyMyA1My44MYZyOgcAAE2UCFUULTEuNjQgMTA3LjU2MiA1My45NTmGcjsHAABNlQhVFS0xLjY2NSAxMDguMzY0IDUzLjAyOIZyPAcAAE2WCFUVLTMuNTgyIDEwNi4wODIgNTQuNzQ5hnI9BwAATZcIVRUtNC41MTkgMTA3LjI4OCA1NC42ODGGcj4HAABNmAhVFS0zLjA5NSAxMDUuODY3IDU2LjE2N4ZyPwcAAE2ZCFUVLTUuNzEzIDEwNy4xMzQgNTUuNjIxhnJABwAATZoIVRUtMC45NDQgMTA3Ljc0MiA1NS4wODaGckEHAABNmwhVFS0wLjE2OSAxMDguOTY4IDU1LjM3MYZyQgcAAE2cCFUUMC44MjggMTA5LjI5MyA1NC4yNDKGckMHAABNnQhVEzAuNzYgMTEwLjM4MSA1My42NjSGckQHAABNnghVFDAuNTc5IDEwOC44NTQgNTYuNzA5hnJFBwAATZ8IVRQxLjY0OSAxMDguMzM2IDUzLjc5MYZyRgcAAE2gCFUUMi42MDMgMTA4LjU4NCA1Mi43MDWGckcHAABNoQhVEzEuOTEgMTA4Ljg3MyA1MS4zNzaGckgHAABNoghVFDIuNDAzIDEwOS43MzYgNTAuNjY1hnJJBwAATaMIVRQzLjQ3NSAxMDcuMzM1IDUyLjYzNoZySgcAAE2kCFUUMi41NDEgMTA2LjIzNiA1My4xMTSGcksHAABNpQhVFDEuNzU3IDEwNi45MjcgNTQuMjIxhnJMBwAATaYIVRQwLjcxNyAxMDguMzM4IDUxLjE0MYZyTQcAAE2nCFUVLTAuMDM4IDEwOC41NzkgNDkuODk1hnJOBwAATagIVRQtMC42NjYgMTA5Ljk3NCA0OS44NYZyTwcAAE2pCFUVLTAuNjAzIDExMC42NDQgNDguODI2hnJQBwAATaoIVRUtMS4xMjUgMTA3LjUyNSA0OS42OTiGclEHAABNqwhVFS0wLjQzOCAxMDUuODY4IDQ5LjM0NoZyUgcAAE2sCFUVLTEuMTY0IDExMC40MzYgNTAuOTk3hnJTBwAATa0IVRMtMS43MjEgMTExLjggNTEuMTI0hnJUBwAATa4IVRUtMC41ODYgMTEyLjgyNCA1MC45NjWGclUHAABNrwhVFC0wLjY4IDExMy43NzIgNTAuMTk0hnJWBwAATbAIVRUtMi40NzQgMTEyLjAyMiA1Mi40NTSGclcHAABNsQhVFS0xLjUzNCAxMTEuOTg4IDUzLjY2N4ZyWAcAAE2yCFUVLTMuNjE1IDExMS4wMDUgNTIuNTg5hnJZBwAATbMIVRUtMi4wODggMTEyLjI4NCA1NS4wNTiGcloHAABNtAhVFDAuNTQ4IDExMi41MDQgNTEuNTc3hnJbBwAATbUIVRQxLjc3MyAxMTMuMzA3IDUxLjQ3M4ZyXAcAAE22CFUUMi4yNzYgMTEzLjM2MyA1MC4wMjWGcl0HAABNtwhVEzIuODYgMTE0LjM1OCA0OS42MDKGcl4HAABNuAhVEjIuODQyIDExMi43MjQgNTIuNIZyXwcAAE25CFUUNC4xMDQgMTEzLjU5NSA1Mi40MziGcmAHAABNughVEzMuODEgMTE0Ljk5NyA1Mi45ODWGcmEHAABNuwhVFDUuMTg3IDExMi45MDcgNTMuMjY4hnJiBwAATbwIVRQxLjk3NSAxMTIuMzA4IDQ5LjI3MYZyYwcAAE29CFUUMi4zNDUgMTEyLjIzNyA0Ny44NDmGcmQHAABNvghVFDEuMzY4IDExMy4wMzUgNDYuOTc1hnJlBwAATb8IVRQxLjc4MiAxMTMuNzQ0IDQ2LjA2MYZyZgcAAE3ACFUUMi40NzIgMTEwLjc4NyA0Ny4zNDOGcmcHAABNwQhVFDMuNDk3IDEwOS45NDQgNDguMTEyhnJoBwAATcIIVRMyLjkwMiAxMTAuNzcgNDUuODc1hnJpBwAATcMIVRQ0Ljg4OSAxMTAuNTYzIDQ4LjMwOIZyagcAAE3ECFUUMC4wNzkgMTEyLjg4OCA0Ny4yNjWGcmsHAABNxQhVFS0wLjk4MiAxMTMuNTgzIDQ2LjUwOYZybAcAAE3GCFUVLTAuOTEzIDExNS4wOTcgNDYuNzQyhnJtBwAATccIVRUtMC45ODcgMTE1Ljg4NCA0NS44MDKGcm4HAABNyAhVFS0yLjM3OSAxMTMuMDgxIDQ2Ljg5M4ZybwcAAE3JCFUULTIuNjIgMTEzLjM0NCA0OC4yNzeGcnAHAABNyghVFC0yLjU1IDExMS41OTMgNDYuNTc4hnJxBwAATcsIVRUtMC42MDkgMTE1LjQ2NSA0Ny45ODaGcnIHAABNzAhVFS0wLjQzMiAxMTYuODY4IDQ4LjM5M4ZycwcAAE3NCFUUMC43NzUgMTE3LjQ3NyA0Ny42OTOGcnQHAABNzghVFDAuNzgyIDExOC42MzIgNDcuMzA1hnJ1BwAATc8IVRUtMC4yMTcgMTE2Ljk4MiA0OS45MDWGcnYHAABN0AhVFS0xLjQzNiAxMTYuNTM5IDUwLjcxOYZydwcAAE3RCFUVLTEuMDg2IDExNi41NDYgNTIuMjA3hnJ4BwAATdIIVRUtMi42NjEgMTE3LjQxNCA1MC40NDGGcnkHAABN0whVFDEuNzk5IDExNi42OTggNDcuNDI5hnJ6BwAATdQIVRQyLjk2OCAxMTcuMjMxIDQ2LjcxNYZyewcAAE3VCFUTMi42MyAxMTcuNTg3IDQ1LjI1NIZyfAcAAE3WCFUUMy4xMTQgMTE4LjU4MiA0NC43MTOGcn0HAABN1whVFDQuMDk1IDExNi4yMTYgNDYuODY0hnJ+BwAATdgIVRQ1LjM4MiAxMTYuNjc1IDQ2LjE4NoZyfwcAAE3ZCFUUNi41NzkgMTE2LjAzNyA0Ni44ODaGcoAHAABN2ghVFDUuMzc4IDExNi4xOTMgNDQuNzM2hnKBBwAATdsIVRQxLjc0OSAxMTYuNzgyIDQ0LjY2MYZyggcAAE3cCFUUMS4yNzQgMTE2Ljk4NyA0My4yODOGcoMHAABN3QhVFDAuNDc5IDExOC4yOTMgNDMuMTM4hnKEBwAATd4IVRQwLjI2NSAxMTguNzQzIDQyLjAyMYZyhQcAAE3fCFUUMC40MDcgMTE1LjgwMyA0Mi44NDiGcoYHAABN4AhVFS0wLjAyOSAxMTguODI2IDQ0LjI0OYZyhwcAAE3hCFUVLTAuODA2IDEyMC4wODIgNDQuMjY4hnKIBwAATeIIVRQwLjA3MyAxMjEuMzQxIDQ0LjI0OYZyiQcAAE3jCFUVLTAuMzA0IDEyMi4zNjkgNDMuNjk5hnKKBwAATeQIVRMtMS44MjUgMTIwLjEgNDUuNDM1hnKLBwAATeUIVRUtMi43MzggMTIxLjMwMyA0NS4zNjWGcowHAABN5ghVFS0xLjMzNyAxMjAuMjg4IDQ2Ljg1M4ZyjQcAAE3nCFUVLTMuOTc3IDEyMC44NzIgNDQuNjIyhnKOBwAATegIVRQxLjI2OCAxMjEuMjIzIDQ0LjgyNoZyjwcAAE3pCFUUMi4xOTIgMTIyLjM2MiA0NS4wMTeGcpAHAABN6ghVFDIuNjg4IDEyMi45MDIgNDMuNjg1hnKRBwAATesIVRQzLjI3NiAxMjMuOTcyIDQzLjU4OYZykgcAAE3sCFUUMy4zODggMTIxLjk2OSA0NS44OTSGcpMHAABN7QhVEzMuMDExIDEyMS43MTUgNDcuMzaGcpQHAABN7ghVFDEuNzg1IDEyMS4xNzUgNDcuNzAxhnKVBwAATe8IVRIzLjg3OCAxMjIuMDMgNDguMzmGcpYHAABN8AhVEzEuMzg0IDEyMC45MyA0OC45OTOGcpcHAABN8QhVEzMuNDk0IDEyMS43OSA0OS43MDeGcpgHAABN8ghVFDIuMjU0IDEyMS4yNDEgNTAuMDE0hnKZBwAATfMIVRQyLjM4MSAxMjIuMTI5IDQyLjY2MYZymgcAAE30CFUTMi42NjggMTIyLjQ3IDQxLjI4NoZymwcAAE31CFUUMS42ODMgMTIzLjQ3NyA0MC42NzaGcpwHAABN9ghVFDEuOTMxIDEyNC4wNjggMzkuNjI5hnKdBwAATfcIVRMyLjY4MiAxMjEuMTE5IDQwLjYxhnKeBwAATfgIVRQxLjM1OSAxMjAuNTQ0IDQwLjExN4ZynwcAAE35CFUUMy41MzcgMTIxLjM4OSAzOS40NDOGcqAHAABN+ghVEzAuNTMgMTIzLjU3NyA0MS4zMTKGcqEHAABN+whVFC0wLjQ4MyAxMjQuNTQgNDAuODg0hnKiBwAATfwIVRQtMC4xNCAxMjUuOTg0IDQxLjI2M4ZyowcAAE39CFUVLTAuODA4IDEyNi45MjIgNDAuODM0hnKkBwAATf4IVRQtMS43OTcgMTI0LjEyOCA0MS41MYZypQcAAE3/CFUVLTIuNDU4IDEyMi44NTcgNDEuMDM5hnKmBwAATQAJVRUtMi4xNTQgMTIyLjM2NCAzOS43OTWGcqcHAABNAQlVFS0zLjM5NyAxMjIuMjQ0IDQxLjg0OYZyqAcAAE0CCVUVLTIuNzYzIDEyMS4yMDcgMzkuMzU5hnKpBwAATQMJVRUtNC4wMDYgMTIxLjA3OSA0MS40MTSGcqoHAABNBAlVFS0zLjY3NyAxMjAuNTU3IDQwLjE3NYZyqwcAAE0FCVUTMC45MjYgMTI2LjEyIDQyLjA0NIZyrAcAAE0GCVUUMS40MTEgMTI3LjQyNyA0Mi41MTKGcq0HAABNBwlVFDIuNjM0IDEyNy45MTkgNDEuNzI5hnKuBwAATQgJVRMzLjA4NCAxMjkuMDUgNDEuOTA2hnKvBwAATQkJVRQxLjcwNCAxMjcuMzYyIDQ0LjAxMoZysAcAAE0KCVUUMC40MjEgMTI3LjExMiA0NC44MDmGcrEHAABNCwlVFC0wLjM5MyAxMjguMTggNDUuMTY5hnKyBwAATQwJVRQwLjEwNiAxMjUuODI2IDQ1LjIyOIZyswcAAE0NCVUVLTEuNTE0IDEyNy45NjQgNDUuOTU4hnK0BwAATQ4JVRUtMS4wMTIgMTI1LjYwNiA0Ni4wMjKGcrUHAABNDwlVFS0xLjgyMiAxMjYuNjc3IDQ2LjM4N4ZytgcAAE0QCVUVLTIuOTY1IDEyNi40NjIgNDcuMDg2hnK3BwAATREJVRQzLjIwMyAxMjcuMDMzIDQwLjkxN4ZyuAcAAE0SCVUUNC4yNzMgMTI3LjQwNyAzOS45ODiGcrkHAABNEwlVFDMuNjc2IDEyOC4xMTUgMzguNzc1hnK6BwAATRQJVRQyLjU5OSAxMjcuNzQxIDM4LjMwNYZyuwcAAE0VCVUUNS4wNzcgMTI2LjE4MiAzOS41NTSGcrwHAABNFglVFDYuMTA3IDEyNS43OTMgNDAuNjE2hnK9BwAATRcJVRQ1LjQ5NCAxMjUuMzA3IDQxLjkyOYZyvgcAAE0YCVUUNi45MDYgMTI0LjYzNiA0MC4wNjWGcr8HAABNGQlVEzQuNDA4IDEyOS4xMSAzOC4yNTmGcsAHAABNGglVFDMuOTYyIDEyOS44NjMgMzcuMDg1hnLBBwAATRsJVRQzLjc0NSAxMjguODg4IDM1LjkxOIZywgcAAE0cCVUTNC41OSAxMjguMDIxIDM1LjY4M4ZywwcAAE0dCVUSNS4wNzcgMTMwLjg4IDM2LjgyhnLEBwAATR4JVRQ2LjMyMyAxMzAuMjAzIDM3LjM4N4ZyxQcAAE0fCVUUNS43ODcgMTI5LjQ5MiAzOC42MjeGcsYHAABNIAlVFDIuNjgxIDEyOS4xMjYgMzUuMTM4hnLHBwAATSEJVRQyLjMwNyAxMjguMjc1IDMzLjk5NIZyyAcAAE0iCVUUMy4zODEgMTI4LjIxNiAzMi44OTaGcskHAABNIwlVEzMuMjczIDEyNy40MyAzMS45NTmGcsoHAABNJAlVEzAuOTk0IDEyOC44NzYgMzMuNDmGcssHAABNJQlVFDEuMTE2IDEzMC4zNTcgMzMuODQ0hnLMBwAATSYJVRQxLjgyOCAxMzAuMzMxIDM1LjE5M4ZyzQcAAE0nCVUUNC4zNTQgMTI5LjEyMiAzMi45NzeGcs4HAABNKAlVFDUuNDc1IDEyOS4xNjkgMzIuMDI0hnLPBwAATSkJVRQ2LjUxNyAxMjguMDc3IDMyLjMyN4Zy0AcAAE0qCVUTNy4wODggMTI3LjQ3NyAzMS40MoZy0QcAAE0rCVUTNi4xMSAxMzAuNTY0IDMyLjA1OYZy0gcAAE0sCVUUNy4wODUgMTMwLjc5OSAzMC44OTeGctMHAABlKE0tCVUUNy43MzYgMTI5LjgzMSAzMC40NTOGctQHAABNLglVFDcuMTc4IDEzMS45NjkgMzAuNDc5hnLVBwAATS8JVRQ2Ljc3MSAxMjcuODUyIDMzLjYxM4Zy1gcAAE0wCVUTNy43MzggMTI2Ljg0IDM0LjA1OIZy1wcAAE0xCVUTNy4wNjEgMTI1LjQ2NyAzNC4xM4Zy2AcAAE0yCVUUNi4xNTkgMTI1LjIzMSAzNC45MzWGctkHAABNMwlVFDguMzEyIDEyNy4yNDggMzUuNDE3hnLaBwAATTQJVRQ3LjYxNSAxMjQuNTQ2IDMzLjMzNIZy2wcAAE01CVUSNy4xNDcgMTIzLjE1IDMzLjI5hnLcBwAATTYJVRM3Ljc5MSAxMjIuMzIgMzQuNDA2hnLdBwAATTcJVRM3LjgyIDEyMS4wOTUgMzQuMzI1hnLeBwAATTgJVRM4LjE1NCAxMjIuOTggMzUuNTA4hnLfBwAATTkJVRQ4LjYzNiAxMjIuMjg5IDM2LjcyNYZy4AcAAE06CVUTNy41MyAxMjEuMzc0IDM3LjI5NIZy4QcAAE07CVUTNy43NjUgMTIwLjQ2NiAzOC4wOYZy4gcAAE08CVUTOS4wMzEgMTIzLjM1IDM3Ljc0NIZy4wcAAE09CVUUOS43NjcgMTIyLjc3OSAzOC45NjSGcuQHAABNPglVFTEwLjA5NiAxMjMuODUyIDQwLjAxM4Zy5QcAAE0/CVUUOS45NzkgMTI1LjA1NyAzOS42ODiGcuYHAABNQAlVFTEwLjQyNiAxMjMuNDQyIDQxLjE0NIZy5wcAAE1BCVUUNi4zNDUgMTIxLjYwNiAzNi43NDiGcugHAABNQglVFDUuMTA2IDEyMC44NzEgMzYuOTYyhnLpBwAATUMJVRQ1LjE2NyAxMTkuMzgzIDM2LjY2NYZy6gcAAE1ECVUUNC43NzggMTE4LjU0MSAzNy40NzeGcusHAABNRQlVFDMuOTg2IDEyMS41NDMgMzYuMTU2hnLsBwAATUYJVRQzLjc4NCAxMjMuMDA3IDM2LjU3MoZy7QcAAE1HCVUUMi41MTcgMTIzLjU4MiAzNS45NTWGcu4HAABNSAlVFDIuMjkxIDEyNS4wMTUgMzYuNDMxhnLvBwAATUkJVRQxLjE5MSAxMjUuNjA5IDM1LjY2NIZy8AcAAE1KCVUUNS43MzYgMTE5LjExNiAzNS40OTmGcvEHAABNSwlVFDUuODQ1IDExNy43NDUgMzQuOTg3hnLyBwAATUwJVRQ2LjcxOCAxMTYuODk4IDM1LjkxNIZy8wcAAE1NCVUUNi4yMTQgMTE1Ljg4NCAzNi4zNziGcvQHAABNTglVFDYuMzg1IDExNy43MjcgMzMuNTU3hnL1BwAATU8JVRQ3LjgyMyAxMTguMjQ2IDMzLjQ1NoZy9gcAAE1QCVUUOC40OTkgMTE4LjI3NCAzMS43NjSGcvcHAABNUQlVFDcuNDQ2IDExOS41MTUgMzEuMDQ0hnL4BwAATVIJVRM3LjgxMSAxMTcuNDk1IDM2LjQxhnL5BwAATVMJVRQ4Ljc2MyAxMTYuODM0IDM3LjMyNYZy+gcAAE1UCVUUOC4wNTYgMTE2LjM3NyAzOC42MDeGcvsHAABNVQlVFDguMTI3IDExNS4yMTYgMzguOTkzhnL8BwAATVYJVRQ3LjIwNCAxMTcuMjQzIDM5LjEzNoZy/QcAAE1XCVUUNi4zNzkgMTE2LjkxNyA0MC4zMTSGcv4HAABNWAlVFDUuMzQ0IDExNS44MjQgNDAuMDM3hnL/BwAATVkJVRQ1LjQ2NSAxMTQuNzA1IDQwLjUzNoZyAAgAAE1aCVUUNS42NzggMTE4LjE2NiA0MC44NTSGcgEIAABNWwlVFDYuNjMzIDExOS4wNzUgNDEuNjI3hnICCAAATVwJVRQ1LjkxNSAxMjAuMzU5IDQyLjAyOYZyAwgAAE1dCVUUNy4xNTIgMTE4LjM5NSA0Mi44OTOGcgQIAABNXglVFDQuNDM3IDExNi4xNDYgMzkuMTE3hnIFCAAATV8JVRQzLjMwNiAxMTUuMjcxIDM4Ljc1NoZyBggAAE1gCVUUMy43NDMgMTEzLjg1NyAzOC4zNDKGcgcIAABNYQlVFDMuMTEzIDExMi44NzEgMzguNzE3hnIICAAATWIJVRQyLjUxMSAxMTUuOTA5IDM3LjYxN4ZyCQgAAE1jCVUUMS40MDEgMTE1LjA3MSAzNy4zMDOGcgoIAABNZAlVFDQuOTA1IDExMy43NjYgMzcuNjk3hnILCAAATWUJVRQ1LjQxNyAxMTIuNDc2IDM3LjE5OIZyDAgAAE1mCVUUNi4xMjMgMTExLjY2NCAzOC4yOTeGcg0IAABNZwlVEzUuOTEzIDExMC40NiAzOC40MTSGcg4IAABNaAlVEjYuMyAxMTIuNjM2IDM1Ljk0MoZyDwgAAE1pCVUTNy41NjggMTEzLjQ0IDM2LjIxOIZyEAgAAE1qCVUUNS41MDQgMTEzLjI5NyAzNC44MDiGchEIAABNawlVFDguNTg2IDExMy41MjMgMzUuMDgyhnISCAAATWwJVRI2Ljg2NSAxMTIuMzYgMzkuMTaGchMIAABNbQlVFDcuNjU3IDExMS43MTUgNDAuMjI3hnIUCAAATW4JVRQ2LjczNSAxMTEuMTcyIDQxLjMwOYZyFQgAAE1vCVUUNi44NTUgMTEwLjAxNiA0MS43MDOGchYIAABNcAlVFDguNjY5IDExMi42ODQgNDAuODU2hnIXCAAATXEJVRM5Ljg1IDExMy4wNDggMzkuOTQzhnIYCAAATXIJVRM5LjcxNyAxMTMuMDg0IDM4LjU3hnIZCAAATXMJVRUxMS4wNjggMTEzLjQzNCA0MC40NjmGchoIAABNdAlVFTEwLjcxMSAxMTMuNTI4IDM3LjcyM4ZyGwgAAE11CVUVMTIuMDkyIDExMy44NTUgMzkuNjI0hnIcCAAATXYJVRQxMS45MTUgMTEzLjkxOCAzOC4yNYZyHQgAAE13CVUUNS43MTYgMTExLjk3MyA0MS42MDmGch4IAABNeAlVEzQuNjY0IDExMS41OTQgNDIuNTaGch8IAABNeQlVEjMuODUgMTEwLjQxIDQyLjAzNIZyIAgAAE16CVUUMy42NDUgMTA5LjQ2MSA0Mi43ODOGciEIAABNewlVFDMuNzM5IDExMi43ODMgNDIuODE5hnIiCAAATXwJVRQzLjU5OCAxMTAuMzg1IDQwLjcyNoZyIwgAAE19CVUUMi44MzIgMTA5LjMwNSA0MC4wNzaGciQIAABNfglVFDMuNjI1IDEwNy45OTIgNDAuMDcxhnIlCAAATX8JVRQzLjExNSAxMDYuOTMzIDQwLjQzM4ZyJggAAE2ACVUUMi41MDEgMTA5LjY5MSAzOC42MzGGcicIAABNgQlVFDEuNjI3IDEwOC42MjkgMzcuOTUxhnIoCAAATYIJVRQwLjE4MSAxMDguNzIyIDM4LjM5NoZyKQgAAE2DCVUUMS42NjIgMTA4Ljc1MiAzNi40MzSGcioIAABNhAlVFDQuODk4IDEwOC4xMTIgMzkuNzAyhnIrCAAATYUJVRQ1LjgwOSAxMDYuOTYyIDM5LjYyOIZyLAgAAE2GCVUTNS45NzcgMTA2LjM2IDQxLjAzMoZyLQgAAE2HCVUUNS44NjggMTA1LjE0NyA0MS4yMDiGci4IAABNiAlVFDcuMTU0IDEwNy40MTYgMzkuMDQzhnIvCAAATYkJVRQ4LjEwMiAxMDYuMjU5IDM4LjY4NoZyMAgAAE2KCVUUOS4yNzUgMTA2LjgwNiAzNy44NzaGcjEIAABNiwlVFDguNjk4IDEwNS41NDUgMzkuOTA1hnIyCAAATYwJVRM2LjIzNCAxMDcuMjMgNDIuMDExhnIzCAAATY0JVRM2LjM4MSAxMDYuODA5IDQzLjQyhnI0CAAATY4JVRQ1LjA5NSAxMDYuMTI4IDQzLjkwMoZyNQgAAE2PCVUTNS4xMTYgMTA1LjEzIDQ0LjYyMoZyNggAAE2QCVUUNi43MTIgMTA4LjAwNCA0NC4zMjiGcjcIAABNkQlVFDcuOTczIDEwOC41NDYgNDMuOTM2hnI4CAAATZIJVRQ2Ljc2OSAxMDcuNjMzIDQ1LjgxNoZyOQgAAE2TCVUSMy45NiAxMDYuNjY4IDQzLjQ5hnI6CAAATZQJVRQyLjY3MSAxMDYuMDQxIDQzLjgxN4ZyOwgAAE2VCVUUMi42MjEgMTA0LjU4OCA0My4zNTiGcjwIAABNlglVFDIuNDc0IDEwMy43MDYgNDQuMTkyhnI9CAAATZcJVRQxLjUyMyAxMDYuNzc3IDQzLjE1NYZyPggAAE2YCVUTMS4zODMgMTA4LjE2MiA0My43NYZyPwgAAE2ZCVUUMC4zNDYgMTA4Ljg2NSA0Mi45MjeGckAIAABNmglVFDAuOTI0IDEwOC4xMzIgNDUuMjA0hnJBCAAATZsJVRQzLjEwNCAxMDQuMzQ1IDQyLjE0OIZyQggAAE2cCVUUMy4xODkgMTAyLjk3NyA0MS41OTiGckMIAABNnQlVFDQuMDUyIDEwMi4wNzUgNDIuNDg5hnJECAAATZ4JVRQzLjU4OCAxMDEuMDI1IDQyLjkzMoZyRQgAAE2fCVUUMy43NTUgMTAyLjk5NiA0MC4xNzKGckYIAABNoAlVFDIuODQ4IDEwMy43MDggMzkuMzM3hnJHCAAATaEJVRQ0LjAwMSAxMDEuNTk4IDM5LjU5MYZySAgAAE2iCVUTNS4yOSAxMDIuNTA4IDQyLjczN4ZySQgAAE2jCVUSNi4yNDkgMTAxLjcxIDQzLjUzhnJKCAAATaQJVRQ1LjY1NSAxMDEuMzE4IDQ0Ljg5MoZySwgAAE2lCVUTNS42NjcgMTAwLjE0NyA0NS4yN4ZyTAgAAE2mCVUUNy42MTUgMTAyLjQxOSA0My42ODGGck0IAABNpwlVEzcuNTk2IDEwMy43MyA0NC40NjOGck4IAABNqAlVFDguNjMxIDEwMS41MTQgNDQuMzc5hnJPCAAATakJVRQ1LjAzNyAxMDIuMzAxIDQ1LjUzNoZyUAgAAE2qCVUUNC40MjkgMTAyLjExMyA0Ni44NTeGclEIAABNqwlVEzMuMzYxIDEwMS4wMSA0Ni44MziGclIIAABNrAlVFDMuNDAyIDEwMC4wNzYgNDcuNjM2hnJTCAAATa0JVRQzLjgzNyAxMDMuNDQ3IDQ3LjI5M4ZyVAgAAE2uCVUUMy4yMzUgMTAzLjI4NSA0OC42NzKGclUIAABNrwlVEzQuMDk2IDEwMy4zNDcgNDkuNzWGclYIAABNsAlVEzEuODYgMTAzLjA4OCA0OC43OTWGclcIAABNsQlVFDMuNTU2IDEwMy4yMjEgNTAuOTg5hnJYCAAATbIJVRQxLjMxMiAxMDIuOTYyIDUwLjAzOYZyWQgAAE2zCVUTMi4xODYgMTAzLjAyOCA1MS4wOIZyWggAAE20CVUUMi40ODEgMTAxLjA3OSA0NS44NDWGclsIAABNtQlVEzEuNDMyIDEwMC4wNjQgNDUuNjWGclwIAABNtglVEzIuMDA5IDk4LjY4NCA0NS4zNTaGcl0IAABNtwlVEzEuNTYzIDk3LjY5NiA0NS45MzaGcl4IAABNuAlVFDAuNTY3IDEwMC40MzYgNDQuNDU2hnJfCAAATbkJVRQtMC40NiAxMDEuNTIxIDQ0Ljc1MYZyYAgAAE26CVUUMC4wNzIgMTAyLjg2MSA0NS4yNTOGcmEIAABNuwlVFS0xLjMwNCAxMDEuNzAyIDQzLjQ5N4ZyYggAAE28CVUTMy4wNTMgOTguNjY5IDQ0LjUyOYZyYwgAAE29CVUSMy43NDUgOTcuNDIgNDQuMTcyhnJkCAAATb4JVRM0LjI3OSA5Ni43MzIgNDUuNDM5hnJlCAAATb8JVRI0LjIyMiA5NS41MSA0NS41NTSGcmYIAABNwAlVEzQuODYxIDk3LjcyNiA0My4xNjWGcmcIAABNwQlVEzUuNTY0IDk2LjQ2NSA0Mi42NDKGcmgIAABNwglVEzYuMTkyIDk2Ljc1OSA0MS4yODKGcmkIAABNwwlVDzYuNjg0IDk2IDQzLjU4MYZyaggAAE3ECVUTNC43MDYgOTcuNTQ1IDQ2LjQwNIZyawgAAE3FCVUSNS4xOTggOTcuMDUgNDcuNjk3hnJsCAAATcYJVRM0LjA3NyA5Ni4zMTYgNDguNDQ3hnJtCAAATccJVRM0LjIxMSA5NS4xMzIgNDguNzU3hnJuCAAATcgJVRM1Ljc4MyA5OC4yMjIgNDguNDk4hnJvCAAATckJVRM2LjQwNyA5Ny43OTIgNDkuODMyhnJwCAAATcoJVRM3LjQzNSA5OC44MzQgNTAuMjYzhnJxCAAATcsJVRI1LjM2NCA5Ny42NzUgNTAuOTWGcnIIAABNzAlVEzIuOTc0IDk3LjAyMSA0OC42OTiGcnMIAABNzQlVETEuODE5IDk2LjQ0IDQ5LjQxhnJ0CAAATc4JVRMxLjI0OSA5NS4yMDMgNDguNzEzhnJ1CAAATc8JVRMxLjExMyA5NC4xNDQgNDkuMzIzhnJ2CAAATdAJVRAwLjcgOTcuNDcgNDkuNTMxhnJ3CAAATdEJVRMxLjA4NyA5OC42NTMgNTAuNDA5hnJ4CAAATdIJVRMtMC4wNTEgOTkuNjYgNTAuMjk5hnJ5CAAATdMJVRIxLjM1IDk4LjIxMiA1MS44NTaGcnoIAABN1AlVEjEuMDcgOTUuMzQyIDQ3LjQwMoZyewgAAE3VCVUTMC41MDQgOTQuMjg2IDQ2LjU0NIZyfAgAAE3WCVUTMS4zODEgOTMuMDI3IDQ2LjQ2M4ZyfQgAAE3XCVUTMC45MDggOTEuOTQyIDQ2LjEzOYZyfggAAE3YCVUTMC4yNjMgOTQuODM3IDQ1LjEzOYZyfwgAAE3ZCVUSMi42NzUgOTMuMTcyIDQ2LjcxhnKACAAATdoJVRMzLjU5OSA5Mi4wMjggNDYuNjQzhnKBCAAATdsJVRIzLjM4NSA5MS4wMTcgNDcuNziGcoIIAABN3AlVEzMuNjY5IDg5LjgzNCA0Ny42MTaGcoMIAABN3QlVEzUuMDQ1IDkyLjUyMiA0Ni42MjiGcoQIAABN3glVEjYuMDE0IDkxLjM2MyA0Ni4zOIZyhQgAAE3fCVUSNS44MzUgOTAuNjcgNDUuMzU1hnKGCAAATeAJVRM2Ljg5NiA5MS4xODMgNDcuMjQ2hnKHCAAATeEJVRMyLjk2NiA5MS41MTggNDguOTM4hnKICAAATeIJVRIyLjc0MSA5MC42NyA1MC4xMjOGcokIAABN4wlVEzEuMzYxIDg5Ljk5MiA1MC4xNDWGcooIAABN5AlVEjEuMDY2IDg5LjIzIDUxLjA2NIZyiwgAAE3lCVUTMi45MDUgOTEuNTA5IDUxLjM4OIZyjAgAAE3mCVUTNC4zMzMgOTIuMDM0IDUxLjU1OYZyjQgAAE3nCVUSNC40NzEgOTIuODMgNTIuODYxhnKOCAAATegJVRM0LjI4MyA5MS45NjcgNTQuMTE2hnKPCAAATekJVRI1LjM0MyA5MC45NTcgNTQuMjSGcpAIAABN6glVEzAuNTc4IDkwLjIyNyA0OS4wOTKGcpEIAABN6wlVEi0wLjc5IDg5LjY5NiA0OC45N4ZykggAAE3sCVUULTAuODU1IDg4LjYxNiA0Ny44NzKGcpMIAABN7QlVFC0wLjE2OCA4OC43MjQgNDYuODUzhnKUCAAATe4JVRItMS43OSA5MC44NTggNDguNzSGcpUIAABN7wlVFC0xLjYzMyA5MS41NDcgNDcuMzkxhnKWCAAATfAJVRQtMy4yNjUgOTAuNDY1IDQ4LjgzM4ZylwgAAE3xCVUULTEuNjk3IDg3LjU5NSA0OC4wOTiGcpgIAABN8glVFC0yLjAzNSA4Ni41OTUgNDcuMDc2hnKZCAAATfMJVRMtMi45NjkgODcuMjE1IDQ2LjA0hnKaCAAATfQJVRMtMy44MzcgODguMDE2IDQ2LjM4hnKbCAAATfUJVRMtMi43NDcgODUuNDg5IDQ3Ljg2hnKcCAAATfYJVRMtMy40NTIgODYuMjUgNDguOTc5hnKdCAAATfcJVRItMi40IDg3LjI4OCA0OS4zNjSGcp4IAABN+AlVEy0yLjc5NyA4Ni44MSA0NC43ODeGcp8IAABN+QlVFC0zLjcyNiA4Ny4yNTEgNDMuNzMyhnKgCAAATfoJVRQtNS4xMjMgODYuNjY0IDQ0LjAwNYZyoQgAAE37CVUULTUuMjc5IDg1LjQ1NyA0NC4xODKGcqIIAABN/AlVFC0zLjIxNSA4Ni44NDggNDIuMzQ0hnKjCAAATf0JVRMtMy4wOTIgODUuMzMgNDIuMTY1hnKkCAAATf4JVRMtMi42NDggODQuOTcgNDAuNzU0hnKlCAAATf8JVRQtMS41MjMgODUuMzg1IDQwLjQwM4ZypggAAE0AClUULTMuNDMxIDg0LjI3NCA0MC4wNzOGcqcIAABNAQpVEy02LjEwMiA4Ny41NTIgNDQuMTGGcqgIAABNAgpVFC03LjUwNCA4Ny4xNTIgNDQuMzU5hnKpCAAATQMKVRMtOC4zMjIgODcuNDMyIDQzLjA4hnKqCAAATQQKVRMtNy44MSA4Ny44OTkgNDIuMDcxhnKrCAAATQUKVRQtOC4wMzYgODcuODgxIDQ1LjYxOYZyrAgAAE0GClUULTcuMjI0IDg3LjUxNCA0Ni43MjmGcq0IAABNBwpVEy05LjQ3MiA4Ny41NjEgNDYuMDaGcq4IAABNCApVEy05LjYyMiA4Ny4yMSA0My4xOTWGcq8IAABNCQpVFS0xMC42MDkgODcuNDIxIDQyLjEyMYZysAgAAE0KClUVLTExLjU0NyA4OC41OTIgNDIuNDM4hnKxCAAATQsKVRUtMTIuNDU2IDg4Ljg5MSA0MS42NjGGcrIIAABNDApVFS0xMS40MzUgODYuMTQ0IDQxLjk2OYZyswgAAE0NClUVLTEyLjE2OSA4NS44ODcgNDMuMTczhnK0CAAATQ4KVRQtMTEuMzUyIDg5LjIzIDQzLjU5MoZytQgAAE0PClUVLTEyLjE3MyA5MC4zODEgNDMuOTc4hnK2CAAATRAKVRUtMTEuOTY0IDkxLjUwNyA0Mi45NjWGcrcIAABNEQpVFS0xMC44MjkgOTEuODIzIDQyLjYxMYZyuAgAAE0SClUVLTExLjc5NiA5MC44NDIgNDUuMzg3hnK5CAAATRMKVRUtMTIuNzAyIDkxLjk2OCA0NS44ODiGcroIAABNFApVFS0xNC4xODYgOTEuNTg1IDQ1LjkxM4ZyuwgAAE0VClUVLTEyLjI2MSA5Mi4yODcgNDcuMzAzhnK8CAAATRYKVRUtMTMuMDczIDkyLjE1MiA0Mi42MTaGcr0IAABNFwpVFC0xMy4wNDEgOTMuMzIzIDQxLjcyhnK+CAAATRgKVRQtMTIuMTc0IDk0LjQzNyA0Mi4zM4ZyvwgAAE0ZClUVLTExLjUxNSA5NS4xOTQgNDEuNjIxhnLACAAATRoKVRUtMTQuNDYzIDkzLjg0MSA0MS40OTWGcsEIAABNGwpVFS0xMi4xNDggOTQuNDUyIDQzLjY2MoZywggAAE0cClUVLTExLjQ1MyA5NS40NzUgNDQuNDUzhnLDCAAATR0KVRQtMTEuMzczIDk1LjA5OCA0NS45NIZyxAgAAE0eClUULTEyLjM4IDk1LjExMyA0Ni42NDaGcsUIAABNHwpVFS0xMi4xNjUgOTYuODMxIDQ0LjI2OIZyxggAAE0gClUVLTEzLjYyNyA5Ni44NjQgNDQuNzQ0hnLHCAAATSEKVRUtMTEuMzY2IDk3Ljk1NyA0NC45MTaGcsgIAABNIgpVFS0xMC4xODUgOTQuNzUyIDQ2LjQzNoZyyQgAAE0jClUULTkuOTI4IDk0LjkwOCA0Ny44NzOGcsoIAABNJApVFC05Ljk0NiA5Ni40MTUgNDguMTE2hnLLCAAATSUKVRMtOS41NjMgOTcuMTkgNDcuMjQzhnLMCAAATSYKVRQtOC41NzMgOTQuMjU0IDQ4LjEyNIZyzQgAAE0nClUTLTcuOTIyIDk0LjE2MiA0Ni43NYZyzggAAE0oClUULTkuMDY4IDk0LjEwOSA0NS43MzOGcs8IAABNKQpVFS0xMC4zOTQgOTYuODMyIDQ5LjI5MYZy0AgAAE0qClUVLTEwLjU3MyA5OC4yNzUgNDkuNTc2hnLRCAAATSsKVRQtOS4yNTkgOTkuMDU3IDQ5LjQwNIZy0ggAAE0sClUVLTkuMjU0IDEwMC4yMzcgNDkuMDU2hnLTCAAATS0KVRQtMTEuMTczIDk4LjUzIDUwLjk2N4Zy1AgAAE0uClUVLTEwLjIyOCA5OC4wMzkgNTIuMDU5hnLVCAAATS8KVRQtMTIuNTU3IDk3Ljg4IDUxLjA3NoZy1ggAAE0wClUVLTEwLjU2OCA5OC40MzkgNTMuNDk3hnLXCAAATTEKVRQtOC4xNTIgOTguMzMxIDQ5LjU1OYZy2AgAAE0yClUSLTYuOCA5OC44NTIgNDkuMjk4hnLZCAAATTMKVRQtNi42NDcgOTkuMzQ3IDQ3Ljg1MYZy2ggAAE00ClUVLTYuMDIyIDEwMC4zNzQgNDcuNTk3hnLbCAAATTUKVRQtNS43MzUgOTcuNzg5IDQ5LjYzN4Zy3AgAAE02ClUTLTQuMzI1IDk4LjM5IDQ5LjYwNoZy3QgAAE03ClUULTUuNzg3IDk2LjUzOSA0OC43NDeGct4IAABNOApVFC00LjEzMSA5OS41MDQgNTAuNjQxhnLfCAAATTkKVRMtNy4yNjUgOTguNjEgNDYuOTM1hnLgCAAATToKVRItNy4yMTcgOTguOTI3IDQ1LjWGcuEIAABNOwpVFS03Ljk5MiAxMDAuMjA1IDQ1LjIyOYZy4ggAAE08ClUVLTcuNDQ4IDEwMS4wNjYgNDQuNTQ5hnLjCAAATT0KVRMtNy43NDUgOTcuNzc2IDQ0LjYzhnLkCAAATT4KVRQtNi45MTYgOTYuNTI0IDQ0Ljg2OIZy5QgAAE0/ClUULTcuNjU5IDk4LjAxNiA0My4xMjKGcuYIAABNQApVFC01LjM5NiA5Ni41NTggNDQuNjc2hnLnCAAATUEKVRQtOS4xNDcgMTAwLjM1MSA0NS44OIZy6AgAAE1CClUTLTkuOTkgMTAxLjU1IDQ1LjczN4Zy6QgAAE1DClUVLTkuMjU2IDEwMi44MjUgNDYuMTc1hnLqCAAATUQKVRUtOS40MTUgMTAzLjg5NCA0NS41ODmGcusIAABNRQpVFi0xMS4yOTcgMTAxLjM5MyA0Ni41MjGGcuwIAABNRgpVFi0xMi4yNjEgMTAyLjU2NSA0Ni4yOTmGcu0IAABNRwpVFi0xMi43MzkgMTAyLjY1NiA0NC44NDaGcu4IAABNSApVFi0xMy42NjggMTAzLjg0OSA0NC42MTiGcu8IAABNSQpVFi0xMi45NzMgMTA1LjEzMyA0NC43OTSGcvAIAABNSgpVFS04LjM5NCAxMDIuNjU4IDQ3LjE2NoZy8QgAAE1LClUVLTcuNjY5IDEwMy43OTIgNDcuNzUzhnLyCAAATUwKVRQtNi40NDkgMTA0LjE4IDQ2LjkxNIZy8wgAAE1NClUVLTYuMjM0IDEwNS4zNTMgNDYuNjE1hnL0CAAATU4KVRQtNy4yNzUgMTAzLjQ1NiA0OS4xOYZy9QgAAE1PClUVLTYuNTkyIDEwNC42NTYgNDkuODQ1hnL2CAAATVAKVRQtNy4zNTkgMTA1LjcwMiA1MC4zNIZy9wgAAE1RClUVLTUuMjA5IDEwNC42ODYgNDkuOTU5hnL4CAAATVIKVRUtNi43NDEgMTA2Ljc3OSA1MC45NTmGcvkIAABNUwpVEy00LjU4OCAxMDUuNzYgNTAuNTiGcvoIAABNVApVFS01LjM1NyAxMDYuODA3IDUxLjA3NYZy+wgAAE1VClUVLTQuNzU0IDEwNy44ODYgNTEuNjMxhnL8CAAATVYKVRUtNS42OTEgMTAzLjE2OCA0Ni41MTOGcv0IAABNVwpVEy00LjU0IDEwMy4zNiA0NS42MjeGcv4IAABNWApVEy00Ljk1MSAxMDMuOSA0NC4yNTKGcv8IAABNWQpVFC00LjQwOCAxMDQuODkgNDMuNzY4hnIACQAATVoKVRUtMy44OTIgMTAxLjk4OCA0NS40OTmGcgEJAABNWwpVES0zLjI2IDEwMS40NyA0Ni44hnICCQAATVwKVRUtMi42NjcgMTAwLjA3MiA0Ni41ODKGcgMJAABNXQpVFS0yLjMxNSAxMDIuNDc2IDQ3LjQ3N4ZyBAkAAE1eClUVLTYuMDI5IDEwMy4zMzMgNDMuNzE5hnIFCQAATV8KVRUtNi41NjMgMTAzLjczNSA0Mi40MDSGcgYJAABNYApVFS03LjA0NSAxMDUuMTk3IDQyLjQwMoZyBwkAAE1hClUVLTYuODU1IDEwNS45MTcgNDEuNDIzhnIICQAATWIKVRUtNy42OTMgMTAyLjgwMyA0MS45NDWGcgkJAABNYwpVFS04Ljk1MSAxMDIuOTQ2IDQyLjgwNoZyCgkAAE1kClUVLTEwLjQzIDEwMi4wMDEgNDIuMzA5hnILCQAATWUKVRQtOS44NjMgMTAwLjMzMiA0Mi40NoZyDAkAAE1mClUVLTcuNjI4IDEwNS42MjMgNDMuNTIzhnINCQAATWcKVRUtOC4xNjIgMTA2Ljk4OCA0My42NjOGcg4JAABNaApVFS03LjAyNiAxMDguMDA1IDQzLjgwM4ZyDwkAAE1pClUULTYuOTYyIDEwOS4wNCA0My4xNDmGchAJAABNagpVFS05LjEwMiAxMDcuMDczIDQ0Ljg2OIZyEQkAAE1rClUULTkuNzIgMTA4LjQ2OSA0NC45NjWGchIJAABNbApVFi0xMC44NDIgMTA4Ljc3OSA0NC4yMDeGchMJAABNbQpVFS05LjE3MyAxMDkuNDE2IDQ1LjgyMoZyFAkAAE1uClUWLTExLjQyNCAxMTAuMDM2IDQ0LjMxM4ZyFQkAAE1vClUVLTkuNzY0IDExMC42NjggNDUuOTMyhnIWCQAATXAKVRYtMTAuODg3IDExMC45ODEgNDUuMTc4hnIXCQAATXEKVRUtNi4wNjkgMTA3Ljc0NSA0NC42NjSGchgJAABNcgpVFS00LjkwMSAxMDguNjQ4IDQ0Ljc2OYZyGQkAAE1zClUULTQuMTQyIDEwOC43NDMgNDMuNDOGchoJAABNdApVFS0zLjc0NyAxMDkuODI5IDQzLjAwM4ZyGwkAAE11ClUULTMuOTQ5IDEwOC4xNzYgNDUuODaGchwJAABNdgpVFS0zLjQ4MSAxMDYuODc1IDQ1LjUxMoZyHQkAAE13ClUULTQuNjM1IDEwOC4xNjQgNDcuMjOGch4JAABNeApVFS00LjE1NCAxMDcuNjIyIDQyLjcwNoZyHwkAAE15ClUULTMuNTMyIDEwNy40OSA0MS4zNziGciAJAABNegpVFS00LjIxOCAxMDguNDM5IDQwLjM4N4ZyIQkAAE17ClUULTMuNTggMTA5LjA4OCAzOS41NzOGciIJAABNfApVFS0zLjcxOCAxMDYuMDU4IDQwLjg3NIZyIwkAAE19ClUULTIuNTc2IDEwNS42MjEgMzkuOTaGciQJAABNfgpVFS0xLjA0NCAxMDUuMzA3IDQwLjkwNoZyJQkAAE1/ClUULTAuMDI1IDEwNC43NCAzOS41NjiGciYJAABNgApVFS01LjUyNyAxMDguNTc5IDQwLjQ5OYZyJwkAAE2BClUTLTYuMzIgMTA5LjQ3IDM5LjYzNYZyKAkAAE2CClUVLTYuMDUzIDExMC45NTggMzkuOTMzhnIpCQAATYMKVRUtNS44NjMgMTExLjc5NCAzOS4wNTSGcioJAABNhApVFS03Ljc5OSAxMDkuMDUyIDM5Ljc2MYZyKwkAAE2FClUVLTguNTU1IDEwOS40NDggNDEuMDEzhnIsCQAATYYKVRUtOC42ODcgMTA5Ljc4NiAzOC44MTKGci0JAABNhwpVFS01Ljk5OCAxMTEuMjkxIDQxLjIwOYZyLgkAAE2IClUVLTUuNzg0IDExMi42ODcgNDEuNjMxhnIvCQAATYkKVRUtNC40NzEgMTEzLjI1NiA0MS4wOTaGcjAJAABNigpVFS00LjM5MSAxMTQuNDA1IDQwLjY3MoZyMQkAAE2LClUULTUuNzkzIDExMi43NzcgNDMuMTWGcjIJAABNjApVFS03LjE3MiAxMTIuNDQ5IDQzLjcxM4ZyMwkAAE2NClUVLTcuMDI4IDExMi4zNDUgNDUuMjI2hnI0CQAATY4KVRUtOC4yMjkgMTEzLjQ3NiA0My4yODGGcjUJAABNjwpVFS0zLjQ5NyAxMTIuMzY1IDQwLjk4N4ZyNgkAAE2QClUULTIuMTc4IDExMi43MjcgNDAuNDSGcjcJAABNkQpVFS0yLjE3MiAxMTIuNzE1IDM4LjkwMoZyOAkAAE2SClUVLTEuNTUyIDExMy41NjggMzguMjcxhnI5CQAATZMKVRUtMS4wODYgMTExLjgyNCA0MS4wMTSGcjoJAABNlApVFS0xLjAzNSAxMTEuOTMzIDQyLjUzN4ZyOwkAAE2VClUVLTEuMzczIDExMC4zODEgNDAuNjc2hnI8CQAATZYKVRUtMi45NDYgMTExLjc5NCAzOC4zMjOGcj0JAABNlwpVFS0zLjEwMyAxMTEuNzAzIDM2Ljg1OIZyPgkAAE2YClUULTMuODgzIDExMi45MTggMzYuMzSGcj8JAABNmQpVFS0zLjY1NiAxMTMuNDE1IDM1LjI0OYZyQAkAAE2aClUVLTMuODA4IDExMC40MTQgMzYuNDAyhnJBCQAATZsKVRQtNS4wOTUgMTEwLjMzIDM2Ljk5N4ZyQgkAAE2cClUVLTMuMDA5IDEwOS4xNTYgMzYuNzMxhnJDCQAATZ0KVRUtNC43NTYgMTEzLjQ2MSAzNy4xNzKGckQJAABNngpVFC01LjU3MyAxMTQuNjI3IDM2LjgxhnJFCQAATZ8KVRUtNC43NjQgMTE1Ljg5OCAzNi45OTeGckYJAABNoApVFS00Ljk0NyAxMTYuODk0IDM2LjMxOIZyRwkAAE2hClUVLTYuODgzIDExNC42NzIgMzcuNjAzhnJICQAATaIKVRUtNy44NjIgMTEzLjU1MiAzNy4yMTGGckkJAABNowpVFS03LjQxNiAxMTIuMzM1IDM2LjcyNYZySgkAAE2kClUULTkuMjMgMTEzLjc1MiAzNy4zMDaGcksJAABNpQpVFC04LjI2MiAxMTEuMzIzIDM2LjMzhnJMCQAATaYKVRYtMTAuMTAyIDExMi43MjggMzYuOTQ3hnJNCQAATacKVRUtOS42MjMgMTExLjUxNSAzNi40NjGGck4JAABNqApVFC0zLjc4NSAxMTUuODIgMzcuODcyhnJPCQAATakKVRUtMi44NDkgMTE2LjkzMiAzOC4wNzeGclAJAABNqgpVFC0yLjAxIDExNy4xNzEgMzYuODEyhnJRCQAATasKVRUtMS45OTggMTE4LjI3MyAzNi4yNjSGclIJAABNrApVFC0xLjk1IDExNi42MTggMzkuMjY0hnJTCQAATa0KVRUtMS4wODUgMTE3LjczMSAzOS40NjKGclQJAABNrgpVFS0xLjQ4NCAxMTYuMDc3IDM2LjI1MoZyVQkAAE2vClUVLTAuNzM4IDExNi4xMjggMzQuOTc2hnJWCQAATbAKVRUtMS42MjUgMTE2LjYyMiAzMy44MjKGclcJAABNsQpVFS0xLjIxNCAxMTcuNDg1IDMzLjA0OIZyWAkAAE2yClUULTAuMDUzIDExNC43ODUgMzQuNjSGclkJAABNswpVFS0wLjk4OSAxMTMuNjA4IDM0LjM5NIZyWgkAAE20ClUTMC44NSAxMTQuOTAxIDMzLjQxM4ZyWwkAAE21ClUVLTIuODQ5IDExNi4wOTQgMzMuNzY3hnJcCQAATbYKVRUtMy44MDUgMTE2LjQ3MyAzMi43MDSGcl0JAABNtwpVEy00LjEgMTE3Ljk3OSAzMi43OTaGcl4JAABNuApVFS00LjMwNiAxMTguNjg4IDMxLjgxM4ZyXwkAAE25ClUVLTUuMTIxIDExNS42NjQgMzIuNzIxhnJgCQAATboKVRUtNi4wMzcgMTE2LjA4NSAzMy44NzWGcmEJAABNuwpVFS00Ljg0OCAxMTQuMTU1IDMyLjY4MYZyYgkAAE28ClUVLTcuNDIxIDExNS40NTYgMzQuMDA5hnJjCQAATb0KVRQtNC4xMDMgMTE4LjQ5IDM0LjAwOIZyZAkAAE2+ClUVLTQuMzA5IDExOS45MjcgMzQuMTg1hnJlCQAATb8KVRUtMy4xNDEgMTIwLjc2NCAzMy43MTKGcmYJAABNwApVFS0zLjMxNCAxMjEuNzgyIDMzLjA0OYZyZwkAAE3BClUULTQuNDggMTIwLjI0MiAzNS42MjOGcmgJAABNwgpVFS01LjY2MiAxMTkuNTE1IDM2LjE4MYZyaQkAAE3DClUVLTUuNDg4IDEyMC4xNDQgMzcuNTEzhnJqCQAATcQKVRUtNy4wMzMgMTE5LjYzOSAzNS41MDaGcmsJAABNxQpVFC0xLjk1IDEyMC4yNTQgMzMuOTY0hnJsCQAATcYKVRUtMC43MzEgMTIwLjkxNSAzMy40NzWGcm0JAABNxwpVFS0wLjc1OSAxMjEuMDU3IDMxLjk0OYZybgkAAE3IClUVLTAuNTY0IDEyMi4xNTcgMzEuNDM4hnJvCQAATckKVRMwLjUwOSAxMjAuMTI0IDMzLjg3hnJwCQAATcoKVRQwLjU5MiAxMjAuMDY2IDM1LjI5MoZycQkAAE3LClUVLTEuMTgxIDExOS45ODcgMzEuMjY5hnJyCQAATcwKVRMtMS4zIDExOS45ODcgMjkuNzk3hnJzCQAATc0KVRUtMi4zNzEgMTIwLjk5MSAyOS4zMzaGcnQJAABNzgpVFC0yLjAzMyAxMjEuOTcgMjguNjczhnJ1CQAATc8KVRUtMS41MDIgMTE4LjU1MyAyOS4yNTGGcnYJAABN0ApVFS0yLjg0NSAxMTcuOTAxIDI5LjU1MYZydwkAAE3RClUTLTEuMzM1IDExOC40NyAyNy43NIZyeAkAAE3SClUULTMuNTQ1IDEyMC45MjkgMjkuOTaGcnkJAABN0wpVFC00LjY3IDEyMS44MTQgMjkuNTk1hnJ6CQAATdQKVRUtNC4yOTUgMTIzLjI5OCAyOS43NjSGcnsJAABN1QpVFS00LjQ3OCAxMjQuMDk4IDI4Ljg0NoZyfAkAAE3WClUVLTUuOTY4IDEyMS40NDEgMzAuMzQ3hnJ9CQAATdcKVRQtNS45MzUgMTIxLjYzNSAzMS44NoZyfgkAAE3YClUVLTcuMTUyIDEyMi4yNjQgMjkuODQzhnJ/CQAATdkKVRUtMy42ODMgMTIzLjU5OSAzMC45MDmGcoAJAABN2gpVFS0zLjI0NiAxMjQuOTY2IDMxLjI0M4ZygQkAAE3bClUVLTIuMTk3IDEyNS40MzEgMzAuMjMyhnKCCQAATdwKVRUtMi4zNjIgMTI2LjQ3OSAyOS42MTSGcoMJAABN3QpVFS0yLjcwNSAxMjUuMDQyIDMyLjY4M4ZyhAkAAE3eClUVLTEuOTczIDEyNi4zNTcgMzIuOTg3hnKFCQAATd8KVRUtMy44NTkgMTI0LjkzMiAzMy42NzaGcoYJAABN4ApVFC0xLjEyNiAxMjQuNjUgMzAuMTE2hnKHCQAATeEKVRMwLjAwNyAxMjUuMDEgMjkuMjUyhnKICQAATeIKVRUtMC40MTYgMTI1LjE0MyAyNy43NziGcokJAABN4wpVEzAuMDgxIDEyNi4wMSAyNy4wNjOGcooJAABN5ApVEzEuMTQgMTIzLjk5NCAyOS40NTWGcosJAABN5QpVFDIuNDIzIDEyNC4zNDUgMjguNjkxhnKMCQAATeYKVRQzLjYyMSAxMjMuNjg1IDI5LjM2OIZyjQkAAE3nClUUMi4zNzYgMTIzLjgzMiAyNy4yNDiGco4JAABN6ApVFS0xLjM4OSAxMjQuMzM1IDI3LjM2MoZyjwkAAE3pClUVLTEuODU1IDEyNC4zMjMgMjUuOTY0hnKQCQAATeoKVRMtMi42NSAxMjUuNTcgMjUuNTgzhnKRCQAATesKVRUtMi4zMzQgMTI2LjIyOCAyNC41OTOGcpIJAABN7ApVFS0yLjY5NiAxMjMuMDgyIDI1LjY3MoZykwkAAE3tClUVLTEuODM0IDEyMS44MjUgMjUuNjc1hnKUCQAATe4KVRUtMi4xMTIgMTIwLjg2MiAyNi4zNjGGcpUJAABN7wpVFS0wLjg1OSAxMjEuNzU1IDI0LjgwM4ZylgkAAE3wClUVLTMuNjE5IDEyNS45MTIgMjYuNDI5hnKXCQAATfEKVRUtNC40NDkgMTI3LjExMyAyNi4yMjGGcpgJAABN8gpVFS0zLjczOCAxMjguNDE0IDI2LjYwOIZymQkAAE3zClUVLTQuMjM5IDEyOS41MDggMjYuMzYzhnKaCQAATfQKVRUtNS43NzMgMTI2Ljk4MyAyNi45NzeGcpsJAABN9QpVFS02LjY0OCAxMjUuODU0IDI2LjQyMYZynAkAAE32ClUVLTcuOTA4IDEyNS43MTkgMjcuMjc2hnKdCQAATfcKVRUtNy4wMTggMTI2LjA4NiAyNC45NTGGcp4JAABN+ApVFS0yLjU2NSAxMjguMjU1IDI3LjIwOYZynwkAAE35ClUVLTEuNzQ0IDEyOS4zODIgMjcuNjY0hnKgCQAATfoKVRMtMC45ODEgMTMwLjAxOSAyNi41hnKhCQAATfsKVRUtMS4wNTggMTMxLjIyOCAyNi4yOTWGcqIJAABN/ApVFS0wLjc4MyAxMjguODk5IDI4Ljc1NIZyowkAAE39ClUTMC4wNTUgMTMwLjAyMiAyOS4zN4ZypAkAAE3+ClUUMS4yMDYgMTI5Ljg0MiAzMC4wMDWGcqUJAABN/wpVFC0wLjE5MiAxMzEuMzMyIDI5LjMzhnKmCQAATQALVRMxLjY2OSAxMzEuMDQzIDMwLjM0hnKnCQAATQELVRMwLjgxIDEzMS45NjggMjkuOTI0hnKoCQAATQILVRUtMC4yNDcgMTI5LjE4NSAyNS43NjiGcqkJAABNAwtVFDAuNTU3IDEyOS42NDQgMjQuNjIyhnKqCQAATQQLVRUtMC4yNzYgMTMwLjE5MyAyMy40NTeGcqsJAABNBQtVFDAuMjY2IDEzMC44ODYgMjIuNTk2hnKsCQAATQYLVRQxLjQ5MSAxMjguNTM5IDI0LjEzMoZyrQkAAE0HC1UUMi41NzIgMTI4LjI1MyAyNS4xNzSGcq4JAABNCAtVEzMuNTYyIDEyOS4wNjkgMjUuNTKGcq8JAABNCQtVEzIuNzExIDEyNy4xMjUgMjUuODaGcrAJAABNCgtVEzQuMzE0IDEyOC40NDIgMjYuNDKGcrEJAABNCwtVEzMuNzg2IDEyNy4yNCAyNi42MzKGcrIJAABNDAtVFS0xLjU2MyAxMjkuODM4IDIzLjQxN4ZyswkAAE0NC1UULTIuNDkxIDEzMC4zNDggMjIuMzmGcrQJAABNDgtVFS0yLjQxOCAxMzEuODc4IDIyLjM3NoZytQkAAE0PC1UVLTIuNTc5IDEzMi41MzIgMjMuNDA1hnK2CQAATRALVRUtMy45MTkgMTI5Ljg5MiAyMi42OTiGcrcJAABNEQtVFS0yLjIxMiAxMzIuNDEyIDIxLjE3NYZyuAkAAE0SC1UULTEuODk3IDEzMy44NCAyMC45ODSGcrkJAABNEwtVFC0yLjg3IDEzNC43NTcgMjEuNzM2hnK6CQAATRQLVRUtMi40NTYgMTM1LjcwMyAyMi40MDWGcrsJAABNFQtVFS0xLjg2MyAxMzQuMTU4IDE5LjQ3OYZyvAkAAE0WC1UVLTEuNTY2IDEzNS42MzEgMTkuMTQ0hnK9CQAATRcLVRUtMS4wNDMgMTM1LjczNiAxNy43MTWGcr4JAABNGAtVFS0yLjgxNiAxMzYuNTE5IDE5LjIxOYZyvwkAAE0ZC1UULTQuMTU5IDEzNC41MyAyMS41MTaGcsAJAABNGgtVFS01LjE3MiAxMzUuNDM1IDIyLjA1M4ZywQkAAE0bC1UVLTUuMTUyIDEzNS40MjUgMjMuNTg2hnLCCQAATRwLVRUtNS4xNzYgMTM0LjM2NyAyNC4yMTWGcsMJAABNHQtVEy02LjUyNSAxMzUuMDMgMjEuNDiGcsQJAABNHgtVFS03LjU2NSAxMzYuMDc4IDIxLjg1M4ZyxQkAAE0fC1UVLTcuMzA2IDEzNy41MDggMjEuMzU5hnLGCQAATSALVRUtOC4zODcgMTM4LjUwNyAyMS43OTaGcscJAABNIQtVFS04LjUwNSAxMzguNjM3IDIzLjI1OIZyyAkAAE0iC1UVLTUuMzQzIDEzNi42MjIgMjQuMTM2hnLJCQAATSMLVRUtNS40NjkgMTM2Ljc4MiAyNS41OTSGcsoJAABNJAtVEy02LjczNSAxMzYuMSAyNi4xMTiGcssJAABNJQtVFS02LjcwMyAxMzUuNjM4IDI3LjI1M4ZyzAkAAE0mC1UVLTUuMzkzIDEzOC4yNDUgMjYuMDM4hnLNCQAATScLVRUtNi41MjIgMTM5LjEwNCAyNS40NzSGcs4JAABNKAtVEy02LjM5NyAxNDAuNTYxIDI1LjmGcs8JAABNKQtVFS01LjM3NCAxNDEuMTY5IDI1LjUyMYZy0AkAAE0qC1UVLTcuMzU2IDE0MS4wMzEgMjYuNTQ1hnLRCQAATSsLVRUtNy42ODcgMTM1LjgxMyAyNS4yMjeGctIJAABNLAtVFC04Ljk1MSAxMzUuMTIzIDI1LjU2hnLTCQAATS0LVRUtOC43NTQgMTMzLjc5NyAyNi4yOTaGctQJAABNLgtVFS05LjM0OCAxMzMuNTYxIDI3LjM0MoZy1QkAAE0vC1UVLTkuODY0IDEzNC45MDUgMjQuMzU2hnLWCQAATTALVRYtMTAuMzk4IDEzNi4yMDkgMjMuNzU3hnLXCQAATTELVRYtMTAuOTE4IDEzNy4wNTkgMjQuNTA2hnLYCQAATTILVRUtMTAuMjcgMTM2LjMyMSAyMi41MjeGctkJAABNMwtVFS03LjgyNCAxMzMuMDA2IDI1Ljc4N4Zy2gkAAE00C1UTLTcuNDQ2IDEzMS43MjcgMjYuNIZy2wkAAE01C1UVLTYuMzg5IDEzMS44ODggMjcuNTExhnLcCQAATTYLVRUtNi4yNzIgMTMxLjExNiAyOC40NDmGct0JAABNNwtVFS02LjkyMiAxMzAuNzYyIDI1LjMzOYZy3gkAAE04C1UULTcuOTcgMTMwLjQyNyAyNC4yNzeGct8JAABNOQtVFC04LjA0NSAxMzAuOTcgMjMuMDY2hnLgCQAATToLVRUtOC45MzggMTI5LjQzOCAyNC4zNTSGcuEJAABNOwtVFC05LjAxNCAxMzAuMzcgMjIuMzc0hnLiCQAATTwLVRUtOS41ODIgMTI5LjQzMiAyMy4xMjiGcuMJAABNPQtVFS05LjMxOSAxMjguNTQ3IDI1LjM0OYZy5AkAAE0+C1UWLTEwLjYxMyAxMjguNTMxIDIyLjg5MYZy5QkAAE0/C1UWLTEwLjMzOCAxMjcuNjM0IDI1LjEwN4Zy5gkAAE1AC1UWLTEwLjk4NSAxMjcuNjI2IDIzLjg3OIZy5wkAAE1BC1UULTUuNjE3IDEzMi45NiAyNy40MzWGcugJAABNQgtVFC00LjU0OSAxMzMuMTYgMjguNDI5hnLpCQAATUMLVRUtNS4wOTMgMTMzLjI3NSAyOS44NjSGcuoJAABNRAtVFS00LjcxMSAxMzIuNTE3IDMwLjc1N4Zy6wkAAE1FC1UVLTMuNzQ5IDEzNC4zOTQgMjguMDQzhnLsCQAATUYLVRUtMi41NjUgMTM0LjU0MyAyOC45OTSGcu0JAABNRwtVFS0xLjc2NCAxMzUuNzgxIDI4LjYzNIZy7gkAAE1IC1USLTIuMjU3IDEzNi45IDI4LjU5hnLvCQAATUkLVRUtMC40OTUgMTM1LjU1NiAyOC4zODiGcvAJAABNSgtVFS02LjA0MiAxMzQuMTg2IDMwLjA1M4Zy8QkAAE1LC1UVLTYuNjY4IDEzNC4zODggMzEuMzc0hnLyCQAATUwLVRQtNy41MTMgMTMzLjE4IDMxLjgwN4Zy8wkAAE1NC1UVLTcuNzAzIDEzMi45NDUgMzIuOTk4hnL0CQAATU4LVRUtNy41MDMgMTM1LjY2OSAzMS40MTSGcvUJAABNTwtVFS04LjcwNCAxMzUuNjE5IDMwLjQ3MoZy9gkAAE1QC1UULTkuOTMyIDEzNS4xMzkgMzAuODmGcvcJAABNUQtVFS04LjU2OSAxMzYuMTM1IDI5LjIwM4Zy+AkAAE1SC1UVLTExLjAyIDEzNS4xNjMgMzAuMDI1hnL5CQAATVMLVRUtOS42NTQgMTM2LjE3MyAyOC4zNDWGcvoJAABNVAtVFi0xMC44ODQgMTM1LjY3NSAyOC43NDKGcvsJAABNVQtVFC04LjAxIDEzMi40MjYgMzAuODIzhnL8CQAATVYLVRMtOC43MDMgMTMxLjE1MSAzMS4xhnL9CQAATVcLVRUtNy43MDkgMTMwLjExMyAzMS42NTWGcv4JAABNWAtVFS03Ljk3NyAxMjkuMzU5IDMyLjU4N4Zy/wkAAE1ZC1UVLTkuNTIxIDEzMC41NzIgMjkuOTIyhnIACgAATVoLVRYtMTAuNDY0IDEzMS41OTUgMjkuMjk1hnIBCgAATVsLVRUtOC43MzkgMTI5LjgzOSAyOC44MzeGcgIKAABNXAtVFS02LjQ5NSAxMzAuMTM0IDMxLjEzOIZyAwoAAE1dC1UVLTUuNDE4IDEyOS4yNzMgMzEuNjU5hnIECgAATV4LVRUtNS4xMzkgMTI5LjU5NyAzMy4xMzaGcgUKAABNXwtVFS01LjA5NCAxMjguNzAzIDMzLjk4NIZyBgoAAE1gC1UVLTQuMTU3IDEyOS40NjkgMzAuODIyhnIHCgAATWELVRUtNS4xNzYgMTMwLjg5MyAzMy40NDeGcggKAABNYgtVFS01LjAyMSAxMzEuMzg4IDM0LjgyN4ZyCQoAAE1jC1UVLTYuMTk3IDEzMC45NzggMzUuNzI3hnIKCgAATWQLVRUtNS45ODkgMTMwLjUzNyAzNi44NTmGcgsKAABNZQtVFS00Ljg5MyAxMzIuOTExIDM0Ljg0M4ZyDAoAAE1mC1UULTMuNjM4IDEzMy4zOSAzNC4xMDmGcg0KAABNZwtVFS0zLjQxMiAxMzUuMjAzIDM0LjE5NoZyDgoAAE1oC1UVLTMuMDk2IDEzNS40MTEgMzUuOTM3hnIPCgAATWkLVRUtNy40MDYgMTMwLjk5OCAzNS4xNTiGchAKAABNagtVFS04LjYzMyAxMzAuNjMxIDM1Ljg5OIZyEQoAAE1rC1UVLTguNjI2IDEyOS4xNTEgMzYuMzA4hnISCgAATWwLVRUtOS4wNzQgMTI4Ljc4MiAzNy4zOTGGchMKAABNbQtVFC05LjkzMyAxMzEuMDE3IDM1LjE1hnIUCgAATW4LVRUtMTAuMjkgMTMwLjE4OSAzMy45MjGGchUKAABNbwtVFi0xMS4xNDggMTMwLjg4NCAzNi4wNjOGchYKAABNcAtVFC04LjA2IDEyOC4zMzYgMzUuNDMzhnIXCgAATXELVRQtNy45OTUgMTI2Ljg5IDM1LjYyMoZyGAoAAE1yC1UVLTcuMTExIDEyNi41NDUgMzYuODQyhnIZCgAATXMLVRQtNy41MSAxMjUuNzQ1IDM3LjY4NYZyGgoAAE10C1UULTcuNDkgMTI2LjM5OCAzNC4yNjOGchsKAABNdQtVFS03LjM2NCAxMjQuOTI2IDM0LjIzNYZyHAoAAE12C1UVLTguNTU1IDEyNi40MzcgMzMuMTc4hnIdCgAATXcLVRQtNi4wMTkgMTI3LjI5IDM3LjAxN4ZyHgoAAE14C1UULTUuMTM1IDEyNy4xMiAzOC4xODiGch8KAABNeQtVFS01Ljc5OSAxMjcuNTQ0IDM5LjQ5NIZyIAoAAE16C1UVLTUuODYzIDEyNi43NTIgNDAuNDMxhnIhCgAATXsLVRUtMy44MTIgMTI3Ljg3MiAzOC4wMzeGciIKAABNfAtVFS0yLjg0OCAxMjcuMTc0IDM3LjA3NIZyIwoAAE19C1UVLTMuMTE2IDEyNi4wMDYgMzYuNzEyhnIkCgAATX4LVRUtMS44MzUgMTI3LjgyNCAzNi43MzmGciUKAABNfwtVFS02LjQyOSAxMjguNzE4IDM5LjQ1MoZyJgoAAE2AC1UVLTcuMTYzIDEyOS4yNDkgNDAuNjExhnInCgAATYELVRUtOC4yMTkgMTI4LjI1NiA0MS4wNjmGcigKAABNggtVFC04LjE1IDEyNy44NzkgNDIuMjMyhnIpCgAATYMLVRUtNy44NTggMTMwLjU2MyA0MC4yODaGcioKAABNhAtVFS02Ljg0MSAxMzEuNjY0IDM5Ljk5OYZyKwoAAE2FC1UVLTcuNTY5IDEzMi45NjkgMzkuNjc0hnIsCgAATYYLVRUtOC4zMjQgMTMzLjQ0NCA0MC44NTGGci0KAABNhwtVFS03LjgzNSAxMzQuMTcyIDQxLjg1OYZyLgoAAE2IC1UVLTYuNTYyIDEzNC41NDcgNDEuODc3hnIvCgAATYkLVRUtOC42MjggMTM0LjU0NiA0Mi44NTWGcjAKAABNigtVFS04LjkyOCAxMjcuNjU4IDQwLjExNIZyMQoAAE2LC1UVLTkuOTIyIDEyNi42MDMgNDAuMzcyhnIyCgAATYwLVRQtOS4zMzIgMTI1LjMxIDQwLjkyOYZyMwoAAE2NC1UVLTkuNzY1IDEyNC44MDIgNDEuOTU4hnI0CgAATY4LVRUtMTAuODAxIDEyNi4zMSAzOS4xNTaGcjUKAABNjwtVFi0xMS42MjIgMTI3LjUyOSAzOC43MTeGcjYKAABNkAtVFi0xMi4zODMgMTI3LjE4MSAzNy40NDKGcjcKAABNkQtVFi0xMi42MTIgMTI4LjAxOCAzOS43NzWGcjgKAABNkgtVFC04LjIyMSAxMjQuOTAzIDQwLjM1hnI5CgAATZMLVRUtNy41MjYgMTIzLjY3MiA0MC43NTSGcjoKAABNlAtVFS02Ljk1NCAxMjMuNzA5IDQyLjE2MYZyOwoAAE2VC1UULTcuMTUgMTIyLjc2NiA0Mi45MjeGcjwKAABNlgtVFS02LjM5OSAxMjMuMzUzIDM5Ljc4NYZyPQoAAE2XC1UTLTYuOTM2IDEyMy4wMzcgMzguNIZyPgoAAE2YC1UTLTguMjIgMTIyLjUzIDM4LjE5MoZyPwoAAE2ZC1UVLTYuMDcxIDEyMy4yNDMgMzcuMzM1hnJACgAATZoLVRQtOC42ODQgMTIyLjI2IDM2LjkyN4ZyQQoAAE2bC1UVLTYuNTEzIDEyMi45MDEgMzYuMDg0hnJCCgAATZwLVRUtNy44MTYgMTIyLjQ2NCAzNS44NjSGckMKAABNnQtVFS02LjQwOSAxMjQuODc1IDQyLjQ5N4ZyRAoAAE2eC1UVLTUuODI4IDEyNS4xMzIgNDMuODI0hnJFCgAATZ8LVRUtNi43OTQgMTI0LjgzNiA0NC45NzWGckYKAABNoAtVFS02LjM2MiAxMjQuNDg1IDQ2LjA3MYZyRwoAAE2hC1UULTUuMzY0IDEyNi41OSA0My45MTKGckgKAABNogtVFS00LjE4NCAxMjYuODc5IDQyLjk4NoZySQoAAE2jC1UVLTMuNzY4IDEyOC4zNDYgNDMuMDE4hnJKCgAATaQLVRUtMy4wMDQgMTI2LjEyMSA0My41MzaGcksKAABNpQtVFS04LjA4OCAxMjQuOTE5IDQ0LjY3NoZyTAoAAE2mC1UVLTkuMTM2IDEyNC42MjcgNDUuNjY2hnJNCgAATacLVRQtOS45NTUgMTIzLjM3IDQ1LjM0NIZyTgoAAE2oC1UWLTEwLjI4MSAxMjIuNTk0IDQ2LjIzNYZyTwoAAE2pC1UVLTEwLjA2NyAxMjUuODMgNDUuODMxhnJQCgAATaoLVRYtMTAuODU4IDEyNi4xNDMgNDQuNTYxhnJRCgAATasLVRYtMTAuNDg5IDEyNy4wMDkgNDMuNjQ2hnJSCgAATawLVRYtMTIuMDk0IDEyNS42NTggNDQuMTc3hnJTCgAATa0LVRYtMTEuNDEyIDEyNy4wOTggNDIuNjg5hnJUCgAATa4LVRYtMTIuNDA5IDEyNi4yNjUgNDIuOTc3hnJVCgAATa8LVRUtMTIuOTc5IDEyNC43NzcgNDQuNzeGclYKAABNsAtVFi0xMy42MDQgMTI1Ljk2NyA0Mi4zMzmGclcKAABNsQtVFi0xNC4xNzcgMTI0LjQ4MSA0NC4xMzaGclgKAABNsgtVFC0xNC40OSAxMjUuMDcgNDIuOTE3hnJZCgAATbMLVRUtMTAuMjQ5IDEyMy4xNCA0NC4wNjeGcloKAABNtAtVFi0xMS4wODUgMTIxLjk5OCA0My42NDOGclsKAABNtQtVFC0xMC40NCAxMjAuNjYyIDQ0LjAxhnJcCgAATbYLVRYtMTEuMDQ2IDExOS44NjMgNDQuNzE0hnJdCgAATbcLVRYtMTEuMzUxIDEyMS45NjggNDIuMTM1hnJeCgAATbgLVRUtMTAuMTE3IDEyMS45NTcgNDEuNDKGcl8KAABNuQtVFS0xMi4yMyAxMjMuMTEzIDQxLjY1M4ZyYAoAAE26C1UVLTkuMTQ1IDEyMC41MzEgNDMuNzU0hnJhCgAATbsLVRUtOC40MjggMTE5LjI3NSA0NC4wMzeGcmIKAABNvAtVEy04LjQ4IDExOC44ODkgNDUuNTGGcmMKAABNvQtVFS05LjA2MiAxMTcuODYyIDQ1LjgzNYZyZAoAAE2+C1UVLTYuOTczIDExOS4zNDggNDMuNjAzhnJlCgAATb8LVRUtNi44MzkgMTE4LjkyOSA0Mi4xNTKGcmYKAABNwAtVFS03LjE3OSAxMTkuODI4IDQxLjE2NIZyZwoAAE3BC1UVLTYuMzk2IDExNy42NDcgNDEuODMxhnJoCgAATcILVRUtNy4xMDEgMTE5LjQxMyAzOS44NjOGcmkKAABNwwtVFS02LjI3MSAxMTcuMjU0IDQwLjUxM4ZyagoAAE3EC1UULTYuNjMxIDExOC4xNCAzOS41MTiGcmsKAABNxQtVFC04LjExIDExOS44MjEgNDYuMzgzhnJsCgAATcYLVRUtOC4xMjIgMTE5LjU4NiA0Ny44NDOGcm0KAABNxwtVFS05LjUzNSAxMTkuMjI1IDQ4LjM0MoZybgoAAE3IC1UULTkuNzU4IDExOC4yMSA0OC45OTOGcm8KAABNyQtVEy03LjU3MSAxMjAuOCA0OC42MTmGcnAKAABNygtVFS04LjQyNSAxMjIuMDU5IDQ4LjQwN4ZycQoAAE3LC1UULTYuMTEgMTIxLjA1NiA0OC4yMjOGcnIKAABNzAtVFC04LjEzIDEyMy4yNjEgNDkuMzAyhnJzCgAATc0LVRUtMTAuNTE0IDEyMC4wMiA0Ny45MjaGcnQKAABNzgtVFi0xMS45MjEgMTE5LjgxMiA0OC4zMTKGcnUKAABNzwtVFS0xMi4zODIgMTE4LjQyIDQ3Ljg2MoZydgoAAE3QC1UWLTEyLjkxOCAxMTcuNjY2IDQ4LjY2MYZydwoAAE3RC1UVLTEyLjgxMyAxMjAuOTIgNDcuNzIzhnJ4CgAATdILVRYtMTQuMzAxIDEyMC42NjQgNDcuOTg4hnJ5CgAATdMLVRYtMTIuNDYyIDEyMi4yODEgNDguMzMyhnJ6CgAATdQLVRYtMTIuMDI4IDExOC4wNTcgNDYuNjMyhnJ7CgAATdULVRYtMTIuNDc4IDExNi43OTcgNDYuMDE5hnJ8CgAATdYLVRYtMTEuODA3IDExNS42MDEgNDYuNjc5hnJ9CgAATdcLVRYtMTIuNDYxIDExNC42MTYgNDcuMDA3hnJ+CgAATdgLVRYtMTIuMTg2IDExNi43ODkgNDQuNTE1hnJ/CgAATdkLVRYtMTMuMDY3IDExNy43NjggNDMuNzI3hnKACgAATdoLVRYtMTMuNTE3IDExOC45NjggNDQuMjczhnKBCgAATdsLVRYtMTMuNDA4IDExNy40NjMgNDIuNDE3hnKCCgAATdwLVRYtMTQuMjYxIDExOS44NjkgNDMuNTQ2hnKDCgAATd0LVRUtMTQuMTc3IDExOC4zNiA0MS42ODOGcoQKAABN3gtVFi0xNC41OTcgMTE5LjU2MSA0Mi4yNDOGcoUKAABN3wtVFi0xMC41MzEgMTE1Ljc4OCA0Ny4wMDKGcoYKAABN4AtVFS05LjcyNyAxMTQuNzU2IDQ3LjY3OIZyhwoAAE3hC1UWLTEwLjIzOCAxMTQuNTM2IDQ5LjEwOIZyiAoAAE3iC1UWLTEwLjM1MyAxMTMuMzk3IDQ5LjU1NIZyiQoAAE3jC1UULTguMjM0IDExNS4xMTYgNDcuNzKGcooKAABN5AtVFS04LjAyOSAxMTYuMjY0IDQ4LjUzM4ZyiwoAAE3lC1UVLTcuNjU0IDExNS40MDEgNDYuMzM4hnKMCgAATeYLVRYtMTAuNjY2IDExNS42MjggNDkuNzQzhnKNCgAATecLVRYtMTEuMjUzIDExNS42MDMgNTEuMDk3hnKOCgAATegLVRYtMTIuNjM4IDExNC45NDQgNTEuMDY5hnKPCgAATekLVRYtMTIuOTkzIDExNC4xMjMgNTEuOTA4hnKQCgAATeoLVRYtMTEuMzgyIDExNy4wMjQgNTEuNjQ2hnKRCgAATesLVRUtMTEuODY0IDExNi45NjEgNTIuOTmGcpIKAABN7AtVFi0xMy40MDUgMTE1LjIzNSA1MC4wMjeGcpMKAABN7QtVFi0xNC43MTQgMTE0LjU4MiA0OS44MDiGcpQKAABN7gtVFi0xNC41MTcgMTEzLjA2MyA0OS42MzKGcpUKAABN7wtVFi0xNS4yNzQgMTEyLjI1NiA1MC4xNzaGcpYKAABN8AtVFi0xNS40MTggMTE1LjE4MyA0OC41NzmGcpcKAABN8QtVFi0xNi43NDcgMTE0LjQ4MyA0OC4yODKGcpgKAABN8gtVFi0xNS43MjMgMTE2LjY2OSA0OC43ODKGcpkKAABN8wtVFi0xMy40NTYgMTEyLjcyNiA0OC44ODeGcpoKAABN9AtVFi0xMy4wNzYgMTExLjMzNSA0OC41OTOGcpsKAABN9QtVFS0xMi43NzQgMTEwLjU5IDQ5Ljg5NYZynAoAAE32C1UWLTEzLjQxMiAxMDkuNTk1IDUwLjIxOIZynQoAAE33C1UWLTExLjk0OCAxMTEuMTk3IDUwLjczNYZyngoAAE34C1UVLTExLjU4MiAxMTAuNjI0IDUyLjA1hnKfCgAATfkLVRQtMTIuOCAxMTAuMzQyIDUyLjk0NIZyoAoAAE36C1UWLTEyLjk2OCAxMDkuMjQ0IDUzLjQ3NoZyoQoAAE37C1UWLTEwLjU2NyAxMTEuNDc0IDUyLjgwOYZyogoAAE38C1UWLTExLjIwNSAxMTIuNzAyIDUzLjEyNoZyowoAAE39C1URLTkuMjg2IDExMS43MDEgNTKGcqQKAABN/gtVFi0xMy43NDEgMTExLjI3NSA1Mi44OTmGcqUKAABN/wtVFi0xNS4wMDQgMTExLjE1OSA1My42NDWGcqYKAABNAAxVFi0xNS44MzQgMTA5Ljk1MiA1My4yMDWGcqcKAABNAQxVFi0xNi4xNTEgMTA5LjA4OSA1NC4wMjKGcqgKAABNAgxVFi0xNS44MjMgMTEyLjQ0MiA1My40OTiGcqkKAABNAwxVFi0xNS4xMzkgMTEzLjY0MyA1NC4xNTWGcqoKAABNBAxVFC0xNS45NjUgMTE0LjkgNTMuODg3hnKrCgAATQUMVRYtMTQuOTU5IDExMy40MzYgNTUuNjYzhnKsCgAATQYMVRYtMTYuMDMzIDEwOS44NDEgNTEuODkxhnKtCgAATQcMVRYtMTYuNzYyIDEwOC42OTYgNTEuMzExhnKuCgAATQgMVRYtMTYuMDM2IDEwNy4zNjQgNTEuNTczhnKvCgAATQkMVRYtMTYuNjQyIDEwNi4zODcgNTIuMDA2hnKwCgAATQoMVRQtMTcuMDcgMTA4LjkwOCA0OS44MYZysQoAAE0LDFUWLTE1Ljg1NiAxMDguOTg2IDQ4Ljg4NYZysgoAAE0MDFUWLTE3Ljk3MyAxMDcuNzk3IDQ5LjI3M4ZyswoAAE0NDFUWLTE0LjcyMiAxMDcuMzgxIDUxLjM2NYZytAoAAE0ODFUWLTEzLjkwMyAxMDYuMTU4IDUxLjQyMoZytQoAAE0PDFUULTEzLjgyMyAxMDUuNTcgNTIuODSGcrYKAABNEAxVFi0xNC4wNjcgMTA0LjM4MyA1My4wMzWGcrcKAABNEQxVFi0xMi41MjEgMTA2LjM0NiA1MC43NTWGcrgKAABNEgxVFi0xMS43MzQgMTA3LjUwNCA1MS4zNTWGcrkKAABNEwxVFi0xMi42ODUgMTA2LjU2OCA0OS4yNDeGcroKAABNFAxVFS0xMC4zMzMgMTA3Ljc5MSA1MC44MYZyuwoAAE0VDFUWLTEzLjcyNCAxMDYuNDUzIDUzLjgzN4ZyvAoAAE0WDFUULTEzLjU0MSAxMDYuMDMgNTUuMjSGcr0KAABNFwxVFi0xNC44NjggMTA1LjYxMSA1NS44NDiGcr4KAABNGAxVFi0xNC45NTggMTA0LjYyNCA1Ni41NjaGcr8KAABNGQxVFi0xMi45MjEgMTA3LjE0MiA1Ni4wOTeGcsAKAABNGgxVFi0xMS40NTIgMTA3LjQyNyA1NS43NjOGcsEKAABNGwxVFS0xMC45NyAxMDcuMjgxIDU0LjQ3N4ZywgoAAE0cDFUWLTEwLjU2NSAxMDcuODM0IDU2Ljc0NYZywwoAAE0dDFUVLTkuNjY4IDEwNy41MzkgNTQuMTMxhnLECgAATR4MVRUtOS4yNDEgMTA4LjA5NiA1Ni40MTGGcsUKAABNHwxVFS04LjgwMyAxMDcuOTU4IDU1LjEwM4ZyxgoAAE0gDFUWLTE1LjkyNCAxMDYuMjY4IDU1LjQwMYZyxwoAAE0hDFUWLTE3LjI3OSAxMDUuOTA3IDU1LjgzM4ZyyAoAAE0iDFUWLTE3LjcyNiAxMDQuNTU3IDU1LjI1MYZyyQoAAE0jDFUWLTE4LjU3NiAxMDMuODcyIDU1LjgxNYZyygoAAE0kDFUWLTE4LjI0NiAxMDcuMDIzIDU1LjQ0MYZyywoAAE0lDFUWLTE5LjY0NSAxMDYuNzk0IDU2LjAyM4ZyzAoAAE0mDFUWLTE5LjYyOCAxMDYuNzY3IDU3LjU1NoZyzQoAAE0nDFUWLTIwLjU5NiAxMDcuODcyIDU1LjUxMoZyzgoAAE0oDFUWLTE3LjA4NSAxMDQuMTgzIDU0LjE0OYZyzwoAAE0pDFUWLTE3LjQwOSAxMDIuOTU0IDUzLjQxNIZy0AoAAE0qDFUWLTE2LjU5NCAxMDEuNzQyIDUzLjg4OYZy0QoAAE0rDFUVLTE3LjA2IDEwMC42MTIgNTMuNzczhnLSCgAATSwMVRYtMTcuMTg5IDEwMy4yMDcgNTEuOTIxhnLTCgAATS0MVRYtMTcuNTg4IDEwMS45OTMgNTEuMDgxhnLUCgAATS4MVRUtMTguNzc5IDEwMS42MiA1MS4xNDSGctUKAABNLwxVFi0xNi42NzcgMTAxLjQ0OSA1MC40MTmGctYKAABNMAxVFi0xNS4zNzggMTAxLjk5MyA1NC4zNjOGctcKAABNMQxVFi0xNC40MjUgMTAwLjkxNyA1NC42OTGGctgKAABNMgxVFS0xMy45OCAxMDAuODg0IDU2LjE1OYZy2QoAAE0zDFUVLTEzLjUxNSA5OS44NTUgNTYuNjM5hnLaCgAATTQMVRYtMTMuMjA3IDEwMS4wMzUgNTMuNzc2hnLbCgAATTUMVRYtMTQuMTAxIDEwMi4wMTggNTYuODQ3hnLcCgAATTYMVRYtMTMuNjk5IDEwMi4xMzUgNTguMjY2hnLdCgAATTcMVRUtMTQuNzggMTAxLjU2NSA1OS4xOTKGct4KAABNOAxVFi0xNC40OTggMTAxLjI4MiA2MC4zNTGGct8KAABNOQxVFi0xMy4zNzggMTAzLjU5NCA1OC42NDWGcuAKAABNOgxVFi0xMi4zMjggMTA0LjA2NiA1Ny43OTmGcuEKAABNOwxVFS0xMi45ODYgMTAzLjgyNSA2MC4xMYZy4goAAE08DFUWLTE1Ljk5NSAxMDEuMzk2IDU4LjY2OIZy4woAAE09DFUVLTE3LjE0OSAxMDAuOTEgNTkuNDUyhnLkCgAATT4MVRUtMTYuNzc3IDk5LjczNiA2MC4zODWGcuUKAABNPwxVFi0xNi41MzYgMTAwLjAyNCA2MS41NzeGcuYKAABNQAxVFC0xOC4yOCAxMDAuNTI0IDU4LjQ5hnLnCgAATUEMVRYtMTkuNTI1IDEwMC4wODcgNTkuMjY3hnLoCgAATUIMVRQtMjAuNCAxMDEuMDU2IDU5LjczNIZy6QoAAE1DDFUULTE5Ljc4IDk4Ljc0MSA1OS41MDiGcuoKAABNRAxVFi0yMS41MzcgMTAwLjY4MyA2MC40MzWGcusKAABNRQxVFS0yMC45MTggOTguMzY0IDYwLjIwOIZy7AoAAE1GDFUVLTIxLjc5OSA5OS4zMzggNjAuNjY1hnLtCgAATUcMVRUtMjIuOTM5IDk4Ljk3OCA2MS4zMDeGcu4KAABNSAxVFC0xNi43MyA5OC41ODggNTkuODg2hnLvCgAAZVUGYWN0aXZlcvAKAABLAHVzLg=='))
	surfInfo = {'category': (0, None, {}), 'probeRadius': (0, None, {}), 'pointSize': (0, None, {}), 'name': [], 'density': (0, None, {}), 'colorMode': (0, None, {}), 'useLighting': (0, None, {}), 'transparencyBlendMode': (0, None, {}), 'molecule': [], 'smoothLines': (0, None, {}), 'lineWidth': (0, None, {}), 'allComponents': (0, None, {}), 'twoSidedLighting': (0, None, {}), 'drawMode': (0, None, {}), 'display': (0, None, {}), 'customColors': []}
	vrmlInfo = {'subid': (0, None, {}), 'display': (0, None, {}), 'id': (0, None, {}), 'vrmlString': [], 'name': (0, None, {})}
	colors = {'Ru': ((0.141176, 0.560784, 0.560784), 1, u'default'), 'Re': ((0.14902, 0.490196, 0.670588), 1, u'default'), 'Rf': ((0.8, 0, 0.34902), 1, u'default'), 'Ra': ((0, 0.490196, 0), 1, u'default'), 'Rb': ((0.439216, 0.180392, 0.690196), 1, u'default'), 'Rn': ((0.258824, 0.509804, 0.588235), 1, u'default'), 'Rh': ((0.0392157, 0.490196, 0.54902), 1, u'default'), 'Be': ((0.760784, 1, 0), 1, u'default'), 'Ba': ((0, 0.788235, 0), 1, u'default'), 'Bh': ((0.878431, 0, 0.219608), 1, u'default'), 'Bi': ((0.619608, 0.309804, 0.709804), 1, u'default'), 'Bk': ((0.541176, 0.309804, 0.890196), 1, u'default'), 'Br': ((0.65098, 0.160784, 0.160784), 1, u'default'), 'orange': ((1, 0.498039, 0), 1, u'default'), 'H': ((1, 1, 1), 1, u'default'), 'P': ((1, 0.501961, 0), 1, u'default'), 'Os': ((0.14902, 0.4, 0.588235), 1, u'default'), 'Ge': ((0.4, 0.560784, 0.560784), 1, u'default'), 'Gd': ((0.270588, 1, 0.780392), 1, u'default'), 'Ga': ((0.760784, 0.560784, 0.560784), 1, u'default'), 'Pr': ((0.85098, 1, 0.780392), 1, u'default'), 'Pt': ((0.815686, 0.815686, 0.878431), 1, u'default'),
'Pu': ((0, 0.419608, 1), 1, u'default'), 'C': ((0.564706, 0.564706, 0.564706), 1, u'default'), 'Pb': ((0.341176, 0.34902, 0.380392), 1, u'default'), 'Pa': ((0, 0.631373, 1), 1, u'default'), 'Pd': ((0, 0.411765, 0.521569), 1, u'default'), 'Cd': ((1, 0.85098, 0.560784), 1, u'default'), 'Po': ((0.670588, 0.360784, 0), 1, u'default'), 'Pm': ((0.639216, 1, 0.780392), 1, u'default'), 'Hs': ((0.901961, 0, 0.180392), 1, u'default'), 'Ho': ((0, 1, 0.611765), 1, u'default'), 'Hf': ((0.301961, 0.760784, 1), 1, u'default'), 'Hg': ((0.721569, 0.721569, 0.815686), 1, u'default'), 'He': ((0.85098, 1, 1), 1, u'default'), 'Md': ((0.701961, 0.0509804, 0.65098), 1, u'default'), 'Mg': ((0.541176, 1, 0), 1, u'default'), 'K': ((0.560784, 0.25098, 0.831373), 1, u'default'), 'Mn': ((0.611765, 0.478431, 0.780392), 1, u'default'), 'O': ((1, 0.0509804, 0.0509804), 1, u'default'), 'Mt': ((0.921569, 0, 0.14902), 1, u'default'), 'S': ((1, 1, 0.188235), 1, u'default'), 'W': ((0.129412, 0.580392, 0.839216), 1, u'default'), 'cornflower blue': ((0.392157, 0.584314, 0.929412), 1, u'default'),
'Eu': ((0.380392, 1, 0.780392), 1, u'default'), 'Zr': ((0.580392, 0.878431, 0.878431), 1, u'default'), 'Er': ((0, 0.901961, 0.458824), 1, u'default'), 'Ni': ((0.313725, 0.815686, 0.313725), 1, u'default'), 'No': ((0.741176, 0.0509804, 0.529412), 1, u'default'), 'Na': ((0.670588, 0.360784, 0.94902), 1, u'default'), 'Nb': ((0.45098, 0.760784, 0.788235), 1, u'default'), 'Nd': ((0.780392, 1, 0.780392), 1, u'default'), 'Ne': ((0.701961, 0.890196, 0.960784), 1, u'default'), 'Np': ((0, 0.501961, 1), 1, u'default'), 'Fr': ((0.258824, 0, 0.4), 1, u'default'), 'Fe': ((0.878431, 0.4, 0.2), 1, u'default'), 'Fm': ((0.701961, 0.121569, 0.729412), 1, u'default'), 'B': ((1, 0.709804, 0.709804), 1, u'default'), 'F': ((0.564706, 0.878431, 0.313725), 1, u'default'), 'Sr': ((0, 1, 0), 1, u'default'), 'Zn': ((0.490196, 0.501961, 0.690196), 1, u'default'), 'N': ((0.188235, 0.313725, 0.972549), 1, u'default'), 'Kr': ((0.360784, 0.721569, 0.819608), 1, u'default'), 'Si': ((0.941176, 0.784314, 0.627451), 1, u'default'), 'Sn': ((0.4, 0.501961, 0.501961), 1, u'default'), 'Sm': ((0.560784, 1, 0.780392), 1, u'default'),
'V': ((0.65098, 0.65098, 0.670588), 1, u'default'), 'Sc': ((0.901961, 0.901961, 0.901961), 1, u'default'), 'Sb': ((0.619608, 0.388235, 0.709804), 1, u'default'), 'Sg': ((0.85098, 0, 0.270588), 1, u'default'), 'Se': ((1, 0.631373, 0), 1, u'default'), 'Co': ((0.941176, 0.564706, 0.627451), 1, u'default'), 'Cm': ((0.470588, 0.360784, 0.890196), 1, u'default'), 'Cl': ((0.121569, 0.941176, 0.121569), 1, u'default'), 'Ca': ((0.239216, 1, 0), 1, u'default'), 'Cf': ((0.631373, 0.211765, 0.831373), 1, u'default'), 'Ce': ((1, 1, 0.780392), 1, u'default'), 'Xe': ((0.258824, 0.619608, 0.690196), 1, u'default'), 'Tm': ((0, 0.831373, 0.321569), 1, u'default'), 'Cs': ((0.341176, 0.0901961, 0.560784), 1, u'default'), 'Cr': ((0.541176, 0.6, 0.780392), 1, u'default'), 'Cu': ((0.784314, 0.501961, 0.2), 1, u'default'), 'La': ((0.439216, 0.831373, 1), 1, u'default'), 'Li': ((0.8, 0.501961, 1), 1, u'default'), 'Tl': ((0.65098, 0.329412, 0.301961), 1, u'default'), 'Lu': ((0, 0.670588, 0.141176), 1, u'default'), 'Lr': ((0.780392, 0, 0.4), 1, u'default'), 'Th': ((0, 0.729412, 1), 1, u'default'),
'Ti': ((0.74902, 0.760784, 0.780392), 1, u'default'), 'Te': ((0.831373, 0.478431, 0), 1, u'default'), 'Tb': ((0.188235, 1, 0.780392), 1, u'default'), 'Tc': ((0.231373, 0.619608, 0.619608), 1, u'default'), 'Ta': ((0.301961, 0.65098, 1), 1, u'default'), 'Yb': ((0, 0.74902, 0.219608), 1, u'default'), 'Db': ((0.819608, 0, 0.309804), 1, u'default'), 'Dy': ((0.121569, 1, 0.780392), 1, u'default'), 'At': ((0.458824, 0.309804, 0.270588), 1, u'default'), 'I': ((0.580392, 0, 0.580392), 1, u'default'), 'medium purple': ((0.576471, 0.439216, 0.858824), 1, u'default'), 'U': ((0, 0.560784, 1), 1, u'default'), 'Y': ((0.580392, 1, 1), 1, u'default'), 'Ac': ((0.439216, 0.670588, 0.980392), 1, u'default'), 'Ag': ((0.752941, 0.752941, 0.752941), 1, u'default'), 'Ir': ((0.0901961, 0.329412, 0.529412), 1, u'default'), 'Am': ((0.329412, 0.360784, 0.94902), 1, u'default'), 'Al': ((0.74902, 0.65098, 0.65098), 1, u'default'), 'As': ((0.741176, 0.501961, 0.890196), 1, u'default'), 'Ar': ((0.501961, 0.819608, 0.890196), 1, u'default'), 'Au': ((1, 0.819608, 0.137255), 1, u'default'),
'Es': ((0.701961, 0.121569, 0.831373), 1, u'default'), 'In': ((0.65098, 0.458824, 0.45098), 1, u'default'), 'Mo': ((0.329412, 0.709804, 0.709804), 1, u'default'), 'light gray': ((0.827451, 0.827451, 0.827451), 1, u'default')}
	materials = {u'default': ((0, 0, 0), 0)}
	pbInfo = {'category': [u'distance monitor'], 'bondInfo': [{'color': (0, None, {}), 'atoms': [], 'label': (0, None, {}), 'halfbond': (0, None, {}), 'labelColor': (0, None, {}), 'drawMode': (0, None, {}), 'display': (0, None, {})}], 'lineType': (1, 2, {}), 'color': (1, 4, {}), 'optional': {'fixedLabels': (True, False, (1, False, {}))}, 'display': (1, True, {}), 'showStubBonds': (1, False, {}), 'lineWidth': (1, 1, {}), 'stickScale': (1, 1, {}), 'id': [-2]}
	modelAssociations = {}
	colorInfo = (9, (u'cyan', (0, 1, 1, 1)), {(u'green', (0, 1, 0, 1)): [6], (u'red', (1, 0, 0, 1)): [7], (u'', (1, 1, 1, 1)): [8], (u'yellow', (1, 1, 0, 1)): [4], (u'light gray', (0.827451, 0.827451, 0.827451, 1)): [3], (u'orange', (1, 0.498039, 0, 1)): [2], (u'blue', (0, 0, 1, 1)): [1], (u'', (0.1184, 0.223266, 0.901463, 1)): [0]})
	viewerInfo = {'cameraAttrs': {'center': (-8.183, 89.915, 59.8815), 'fieldOfView': 25.1524, 'nearFar': (130.753, -4.6659), 'ortho': False, 'eyeSeparation': 50.8, 'focal': 59.8815}, 'viewerAttrs': {'silhouetteColor': None, 'clipping': False, 'showSilhouette': False, 'viewSize': 70.3915, 'labelsOnTop': True, 'depthCueRange': (0.5, 1), 'silhouetteWidth': 1, 'singleLayerTransparency': True, 'backgroundImage': [None, 1, 2, 1, 0, 0], 'backgroundGradient': [('Chimera default', [(1, 1, 1, 1), (0, 0, 1, 1)], 1), 1, 0, 0], 'depthCue': False, 'highlight': 0, 'scaleFactor': 1, 'backgroundMethod': 0}, 'viewerHL': 6, 'cameraMode': 'mono', 'detail': 1.5, 'viewerFog': None, 'viewerBG': 8}

	replyobj.status("Initializing session restore...", blankAfter=0,
		secondary=True)
	from SimpleSession.versions.v55 import expandSummary
	init(dict(enumerate(expandSummary(colorInfo))))
	replyobj.status("Restoring colors...", blankAfter=0,
		secondary=True)
	restoreColors(colors, materials)
	replyobj.status("Restoring molecules...", blankAfter=0,
		secondary=True)
	restoreMolecules(molInfo, resInfo, atomInfo, bondInfo, crdInfo)
	replyobj.status("Restoring surfaces...", blankAfter=0,
		secondary=True)
	restoreSurfaces(surfInfo)
	replyobj.status("Restoring VRML models...", blankAfter=0,
		secondary=True)
	restoreVRML(vrmlInfo)
	replyobj.status("Restoring pseudobond groups...", blankAfter=0,
		secondary=True)
	restorePseudoBondGroups(pbInfo)
	replyobj.status("Restoring model associations...", blankAfter=0,
		secondary=True)
	restoreModelAssociations(modelAssociations)
	replyobj.status("Restoring camera...", blankAfter=0,
		secondary=True)
	restoreViewer(viewerInfo)

try:
	restoreCoreModels()
except:
	reportRestoreError("Error restoring core models")

	replyobj.status("Restoring extension info...", blankAfter=0,
		secondary=True)


try:
	from ModelPanel import restoreSeqInspectors
	restoreSeqInspectors([(u'chain E', 0, [{'name': u'mouse Beta only on GluCl E.pdb (#0) chain E', 'sequence': ['E', 'A', 'E', 'G', 'Q', 'L', 'I', 'K', 'K', 'L', 'F', 'S', 'N', 'Y', 'D', 'S', 'S', 'V', 'R', 'P', 'A', 'R', 'E', 'V', 'G', 'D', 'R', 'V', 'G', 'V', 'S', 'I', 'G', 'L', 'T', 'L', 'A', 'Q', 'L', 'I', 'S', 'L', 'N', 'E', 'K', 'D', 'E', 'E', 'M', 'S', 'T', 'K', 'V', 'Y', 'L', 'D', 'L', 'E', 'W', 'T', 'D', 'Y', 'R', 'L', 'S', 'W', 'D', 'P', 'A', 'E', 'H', 'D', 'G', 'I', 'D', 'S', 'L', 'R', 'I', 'T', 'A', 'E', 'S', 'V', 'W', 'L', 'P', 'D', 'V', 'V', 'L', 'L', 'N', 'N', 'N', 'D', 'G', 'N', 'F', 'D', 'V', 'A', 'L', 'D', 'I', 'N', 'V', 'V', 'V', 'S', 'F', 'E', 'G', 'S', 'V', 'R', 'W', 'Q', 'P', 'P', 'G', 'L', 'Y', 'R', 'S', 'S', 'C', 'S', 'I', 'Q', 'V', 'T', 'Y', 'F', 'P', 'F', 'D', 'W', 'Q', 'N', 'C', 'T', 'M', 'V', 'F', 'S', 'S', 'Y', 'S', 'Y', 'D', 'S', 'S', 'E', 'V', 'S', 'L', 'K', 'T', 'G', 'L', 'D', 'P', 'E', 'G', 'E', 'E', 'R', 'Q', 'E', 'V', 'Y', 'I', 'H', 'E', 'G', 'T', 'F', 'I', 'E', 'N', 'G', 'Q', 'W', 'E', 'I', 'I', 'H', 'K', 'P', 'S', 'R', 'L', 'I', 'Q', 'L', 'P', 'G', 'D', 'Q', 'R', 'G', 'G', 'K', 'E', 'G', 'H', 'H', 'E', 'E', 'V', 'I', 'F', 'Y', 'L', 'I', 'I', 'R', 'R', 'K', 'P', 'L', 'F', 'Y', 'L', 'V', 'N', 'V', 'I', 'A', 'P', 'C', 'I', 'L', 'I', 'T', 'L', 'L', 'A', 'I', 'F', 'V', 'F', 'Y', 'L', 'P', 'P', 'D', 'A', 'G', 'E', 'K', 'M', 'G', 'L', 'S', 'I', 'F', 'A', 'L', 'L', 'T', 'L', 'T', 'V', 'F', 'L', 'L', 'L', 'L', 'A', 'D', 'K', 'V', 'P', 'E', 'T', 'S', 'L', 'A', 'V', 'P', 'I', 'I', 'I', 'K', 'Y', 'L', 'M', 'F', 'T', 'M', 'V', 'L', 'V', 'T', 'F', 'S', 'V', 'I', 'L', 'S', 'V', 'V', 'V', 'L', 'N', 'L', 'H', 'H', 'A', 'L', 'K', 'E', 'D', 'W', 'Q', 'F', 'V', 'A', 'M', 'V', 'V', 'D', 'R', 'L', 'F', 'L', 'W', 'T', 'F', 'I', 'V', 'F', 'T', 'S', 'V', 'G', 'T', 'L', 'V', 'I',
'F', 'L', 'D', 'A', 'T', 'Y'], 'numberingStart': 2, 'molecule': 0, 'residues': [1, 2, 3, 4, 5, 6, 7, 8, 9, 10, 11, 12, 13, 14, 15, 16, 17, 18, 19, 20, 21, 22, 23, 24, 25, 26, 27, 28, 29, 30, 31, 32, 33, 34, 35, 36, 37, 38, 39, 40, 41, 42, 43, 44, 45, 46, 47, 48, 49, 50, 51, 52, 53, 54, 55, 56, 57, 58, 59, 60, 61, 62, 63, 64, 65, 66, 67, 68, 69, 70, 71, 72, 73, 74, 75, 76, 77, 78, 79, 80, 81, 82, 83, 84, 85, 86, 87, 88, 89, 90, 91, 92, 93, 94, 95, 96, 97, 98, 99, 100, 101, 102, 103, 104, 105, 106, 107, 108, 109, 110, 111, 112, 113, 114, 115, 116, 117, 118, 119, 120, 121, 122, 123, 124, 125, 126, 127, 128, 129, 130, 131, 132, 133, 134, 135, 136, 137, 138, 139, 140, 141, 142, 143, 144, 145, 146, 147, 148, 149, 150, 151, 152, 153, 154, 155, 156, 157, 158, 159, 160, 161, 162, 163, 164, 165, 166, 167, 168, 169, 170, 171, 172, 173, 174, 175, 176, 177, 178, 179, 180, 181, 182, 183, 184, 185, 186, 187, 188, 189, 190, 191, 192, 193, 194, 195, 196, 197, 198, 199, 200, 201, 202, 203, 204, 205, 206, 207, 208, 209, 210, 211, 212, 213, 214, 215, 216, 217, 218, 219, 220, 221, 222, 223, 224, 225, 226, 227, 228, 229, 230, 231, 232, 233, 234, 235, 236, 237, 238, 239, 240, 241, 242, 243, 244, 245, 246, 247, 248, 249, 250, 251, 252, 253, 254, 255, 256, 257, 258, 259, 260, 261, 262, 263, 264, 265, 266, 267, 268, 269, 270, 271, 272, 273, 274, 275, 276, 277, 278, 279, 280, 281, 282, 283, 284, 285, 286, 287, 288, 289, 290, 291, 292, 293, 294, 295, 296, 297, 298, 299, 300, 301, 302, 303, 304, 305, 306, 307, 308, 309, 310, 311, 312, 313, 314, 315, 316, 317, 318, 319, 320, 321, 322, 323, 324, 325, 326, 327, 328, 329, 330, 331, 332, 333, 334, 335, 336, 337, 338, 339, 340, 341, 342, 343, 344, 345, 346, 347, 348],
'fromSeqres': None, 'markups': {}, 'static': True, 'attrs': {}, 'resMap': {1: 0, 2: 1, 3: 2, 4: 3, 5: 4, 6: 5, 7: 6, 8: 7, 9: 8, 10: 9, 11: 10, 12: 11, 13: 12, 14: 13, 15: 14, 16: 15, 17: 16, 18: 17, 19: 18, 20: 19, 21: 20, 22: 21, 23: 22, 24: 23, 25: 24, 26: 25, 27: 26, 28: 27, 29: 28, 30: 29, 31: 30, 32: 31, 33: 32, 34: 33, 35: 34, 36: 35, 37: 36, 38: 37, 39: 38, 40: 39, 41: 40, 42: 41, 43: 42, 44: 43, 45: 44, 46: 45, 47: 46, 48: 47, 49: 48, 50: 49, 51: 50, 52: 51, 53: 52, 54: 53, 55: 54, 56: 55, 57: 56, 58: 57, 59: 58, 60: 59, 61: 60, 62: 61, 63: 62, 64: 63, 65: 64, 66: 65, 67: 66, 68: 67, 69: 68, 70: 69, 71: 70, 72: 71, 73: 72, 74: 73, 75: 74, 76: 75, 77: 76, 78: 77, 79: 78, 80: 79, 81: 80, 82: 81, 83: 82, 84: 83, 85: 84, 86: 85, 87: 86, 88: 87, 89: 88, 90: 89, 91: 90, 92: 91, 93: 92, 94: 93, 95: 94, 96: 95, 97: 96, 98: 97, 99: 98, 100: 99, 101: 100, 102: 101, 103: 102, 104: 103, 105: 104, 106: 105, 107: 106, 108: 107, 109: 108, 110: 109, 111: 110, 112: 111, 113: 112, 114: 113, 115: 114, 116: 115, 117: 116, 118: 117, 119: 118, 120: 119, 121: 120, 122: 121, 123: 122, 124: 123, 125: 124, 126: 125, 127: 126, 128: 127, 129: 128, 130: 129, 131: 130, 132: 131, 133: 132, 134: 133, 135: 134, 136: 135, 137: 136, 138: 137, 139: 138, 140: 139, 141: 140, 142: 141, 143: 142, 144: 143, 145: 144, 146: 145, 147: 146, 148: 147, 149: 148, 150: 149, 151: 150, 152: 151, 153: 152, 154: 153, 155: 154, 156: 155,
157: 156, 158: 157, 159: 158, 160: 159, 161: 160, 162: 161, 163: 162, 164: 163, 165: 164, 166: 165, 167: 166, 168: 167, 169: 168, 170: 169, 171: 170, 172: 171, 173: 172, 174: 173, 175: 174, 176: 175, 177: 176, 178: 177, 179: 178, 180: 179, 181: 180, 182: 181, 183: 182, 184: 183, 185: 184, 186: 185, 187: 186, 188: 187, 189: 188, 190: 189, 191: 190, 192: 191, 193: 192, 194: 193, 195: 194, 196: 195, 197: 196, 198: 197, 199: 198, 200: 199, 201: 200, 202: 201, 203: 202, 204: 203, 205: 204, 206: 205, 207: 206, 208: 207, 209: 208, 210: 209, 211: 210, 212: 211, 213: 212, 214: 213, 215: 214, 216: 215, 217: 216, 218: 217, 219: 218, 220: 219, 221: 220, 222: 221, 223: 222, 224: 223, 225: 224, 226: 225, 227: 226, 228: 227, 229: 228, 230: 229, 231: 230, 232: 231, 233: 232, 234: 233, 235: 234, 236: 235, 237: 236, 238: 237, 239: 238, 240: 239, 241: 240, 242: 241, 243: 242, 244: 243, 245: 244, 246: 245, 247: 246, 248: 247, 249: 248, 250: 249, 251: 250, 252: 251, 253: 252, 254: 253, 255: 254, 256: 255, 257: 256, 258: 257, 259: 258, 260: 259, 261: 260, 262: 261, 263: 262, 264: 263, 265: 264, 266: 265, 267: 266, 268: 267, 269: 268, 270: 269, 271: 270, 272: 271, 273: 272, 274: 273, 275: 274, 276: 275, 277: 276, 278: 277, 279: 278, 280: 279, 281: 280, 282: 281, 283: 282, 284: 283, 285: 284,
286: 285, 287: 286, 288: 287, 289: 288, 290: 289, 291: 290, 292: 291, 293: 292, 294: 293, 295: 294, 296: 295, 297: 296, 298: 297, 299: 298, 300: 299, 301: 300, 302: 301, 303: 302, 304: 303, 305: 304, 306: 305, 307: 306, 308: 307, 309: 308, 310: 309, 311: 310, 312: 311, 313: 312, 314: 313, 315: 314, 316: 315, 317: 316, 318: 317, 319: 318, 320: 319, 321: 320, 322: 321, 323: 322, 324: 323, 325: 324, 326: 325, 327: 326, 328: 327, 329: 328, 330: 329, 331: 330, 332: 331, 333: 332, 334: 333, 335: 334, 336: 335, 337: 336, 338: 337, 339: 338, 340: 339, 341: 340, 342: 341, 343: 342, 344: 343, 345: 344, 346: 345, 347: 346, 348: 347}}], "{'associations': [(0, 0)], 'specials': [{'class': 'ChargeSeq', 'name': 'Charge variation'}, {'class': 'DistanceSeq', 'name': 'RMSD'}], 'region associations': {}, 'showPredictedSS': 0, 'ruler shown': 0, 'title': u'mouse Beta only on GluCl E.pdb (#0) chain E', 'runModellerWS': [], 'autoAssociate': False, 'fileMarkups': {}, 'numberingsStripped': False, 'fileAttrs': {}, 'regions': [{'shown': True, 'blocks': [[0, 0, 180, 182]], 'outline': None, 'coverGaps': False, 'fill': [0, 1, 0], 'select': False, 'name': 'Chimera selection'}, {'shown': True, 'blocks': [[0, 0, 249, 272]], 'outline': None, 'coverGaps': True, 'fill': [1, 1, 1], 'select': True, 'name': None}, {'shown': True, 'blocks': [[0, 0, 27, 39], [0, 0, 47, 59], [0, 0, 93, 98], [0, 0, 105, 108], [0, 0, 113, 117], [0, 0, 119, 125], [0, 0, 137, 145], [0, 0, 154, 158], [0, 0, 183, 187], [0, 0, 190, 192], [0, 0, 209, 218]], 'outline': [0.196078, 0.803922, 0.196078], 'coverGaps': False, 'fill': (0.8, 1, 0.8), 'select': False, 'name': 'structure strands'}, {'shown': True, 'blocks': [[0, 0, 1, 10], [0, 0, 61, 63], [0, 0, 133, 135], [0, 0, 177, 179], [0, 0, 221, 242], [0, 0, 249, 272], [0, 0, 282, 309], [0, 0, 313, 345]], 'outline': [0.854902, 0.647059, 0.12549], 'coverGaps': False, 'fill': (1, 1, 0.8), 'select': False, 'name': 'structure helices'}],\n'mseqs': [{'name': u'mouse Beta only on GluCl E.pdb (#0) chain E', 'sequence': ['E', 'A', 'E', 'G', 'Q', 'L', 'I', 'K', 'K', 'L', 'F', 'S', 'N', 'Y', 'D', 'S', 'S', 'V', 'R', 'P', 'A', 'R', 'E', 'V', 'G', 'D', 'R', 'V', 'G', 'V', 'S', 'I', 'G', 'L', 'T', 'L', 'A', 'Q', 'L', 'I', 'S', 'L', 'N', 'E', 'K', 'D', 'E', 'E', 'M', 'S', 'T', 'K', 'V', 'Y', 'L', 'D', 'L', 'E', 'W', 'T', 'D', 'Y', 'R', 'L', 'S', 'W', 'D', 'P', 'A', 'E', 'H', 'D', 'G', 'I', 'D', 'S', 'L', 'R', 'I', 'T', 'A', 'E', 'S', 'V', 'W', 'L', 'P', 'D', 'V', 'V', 'L', 'L', 'N', 'N', 'N', 'D', 'G', 'N', 'F', 'D', 'V', 'A', 'L', 'D', 'I', 'N', 'V', 'V', 'V', 'S', 'F', 'E', 'G', 'S', 'V', 'R', 'W', 'Q', 'P', 'P', 'G', 'L', 'Y', 'R', 'S', 'S', 'C', 'S', 'I', 'Q', 'V', 'T', 'Y', 'F', 'P', 'F', 'D', 'W', 'Q', 'N', 'C', 'T', 'M', 'V', 'F', 'S', 'S', 'Y', 'S', 'Y', 'D', 'S', 'S', 'E', 'V', 'S', 'L', 'K', 'T', 'G', 'L', 'D', 'P', 'E', 'G', 'E', 'E', 'R', 'Q', 'E', 'V', 'Y', 'I', 'H', 'E', 'G', 'T', 'F', 'I', 'E', 'N', 'G', 'Q', 'W', 'E', 'I', 'I', 'H', 'K', 'P', 'S', 'R', 'L', 'I', 'Q', 'L', 'P', 'G', 'D', 'Q', 'R', 'G', 'G', 'K', 'E', 'G', 'H', 'H', 'E', 'E', 'V', 'I', 'F', 'Y', 'L', 'I', 'I', 'R', 'R', 'K', 'P', 'L', 'F', 'Y', 'L', 'V', 'N', 'V', 'I', 'A', 'P', 'C', 'I', 'L', 'I', 'T', 'L', 'L', 'A', 'I', 'F', 'V', 'F', 'Y', 'L', 'P', 'P', 'D', 'A', 'G', 'E', 'K', 'M', 'G', 'L', 'S', 'I', 'F', 'A', 'L', 'L', 'T', 'L', 'T', 'V', 'F', 'L', 'L', 'L', 'L', 'A', 'D', 'K', 'V', 'P', 'E', 'T', 'S', 'L', 'A', 'V', 'P', 'I', 'I', 'I', 'K', 'Y', 'L', 'M', 'F', 'T', 'M', 'V', 'L', 'V', 'T', 'F', 'S', 'V', 'I', 'L', 'S', 'V', 'V', 'V', 'L', 'N', 'L', 'H', 'H', 'A', 'L', 'K', 'E', 'D', 'W', 'Q', 'F', 'V', 'A', 'M', 'V', 'V', 'D', 'R', 'L', 'F', 'L', 'W', 'T', 'F', 'I', 'V', 'F', 'T', 'S', 'V', 'G', 'T', 'L', 'V', 'I',\n'F', 'L', 'D', 'A', 'T', 'Y'], 'numberingStart': 2, 'molecule': 0, 'residues': [1, 2, 3, 4, 5, 6, 7, 8, 9, 10, 11, 12, 13, 14, 15, 16, 17, 18, 19, 20, 21, 22, 23, 24, 25, 26, 27, 28, 29, 30, 31, 32, 33, 34, 35, 36, 37, 38, 39, 40, 41, 42, 43, 44, 45, 46, 47, 48, 49, 50, 51, 52, 53, 54, 55, 56, 57, 58, 59, 60, 61, 62, 63, 64, 65, 66, 67, 68, 69, 70, 71, 72, 73, 74, 75, 76, 77, 78, 79, 80, 81, 82, 83, 84, 85, 86, 87, 88, 89, 90, 91, 92, 93, 94, 95, 96, 97, 98, 99, 100, 101, 102, 103, 104, 105, 106, 107, 108, 109, 110, 111, 112, 113, 114, 115, 116, 117, 118, 119, 120, 121, 122, 123, 124, 125, 126, 127, 128, 129, 130, 131, 132, 133, 134, 135, 136, 137, 138, 139, 140, 141, 142, 143, 144, 145, 146, 147, 148, 149, 150, 151, 152, 153, 154, 155, 156, 157, 158, 159, 160, 161, 162, 163, 164, 165, 166, 167, 168, 169, 170, 171, 172, 173, 174, 175, 176, 177, 178, 179, 180, 181, 182, 183, 184, 185, 186, 187, 188, 189, 190, 191, 192, 193, 194, 195, 196, 197, 198, 199, 200, 201, 202, 203, 204, 205, 206, 207, 208, 209, 210, 211, 212, 213, 214, 215, 216, 217, 218, 219, 220, 221, 222, 223, 224, 225, 226, 227, 228, 229, 230, 231, 232, 233, 234, 235, 236, 237, 238, 239, 240, 241, 242, 243, 244, 245, 246, 247, 248, 249, 250, 251, 252, 253, 254, 255, 256, 257, 258, 259, 260, 261, 262, 263, 264, 265, 266, 267, 268, 269, 270, 271, 272, 273, 274, 275, 276, 277, 278, 279, 280, 281, 282, 283, 284, 285, 286, 287, 288, 289, 290, 291, 292, 293, 294, 295, 296, 297, 298, 299, 300, 301, 302, 303, 304, 305, 306, 307, 308, 309, 310, 311, 312, 313, 314, 315, 316, 317, 318, 319, 320, 321, 322, 323, 324, 325, 326, 327, 328, 329, 330, 331, 332, 333, 334, 335, 336, 337, 338, 339, 340, 341, 342, 343, 344, 345, 346, 347, 348],\n'fromSeqres': None, 'markups': {}, 'static': True, 'attrs': {}, 'resMap': {1: 0, 2: 1, 3: 2, 4: 3, 5: 4, 6: 5, 7: 6, 8: 7, 9: 8, 10: 9, 11: 10, 12: 11, 13: 12, 14: 13, 15: 14, 16: 15, 17: 16, 18: 17, 19: 18, 20: 19, 21: 20, 22: 21, 23: 22, 24: 23, 25: 24, 26: 25, 27: 26, 28: 27, 29: 28, 30: 29, 31: 30, 32: 31, 33: 32, 34: 33, 35: 34, 36: 35, 37: 36, 38: 37, 39: 38, 40: 39, 41: 40, 42: 41, 43: 42, 44: 43, 45: 44, 46: 45, 47: 46, 48: 47, 49: 48, 50: 49, 51: 50, 52: 51, 53: 52, 54: 53, 55: 54, 56: 55, 57: 56, 58: 57, 59: 58, 60: 59, 61: 60, 62: 61, 63: 62, 64: 63, 65: 64, 66: 65, 67: 66, 68: 67, 69: 68, 70: 69, 71: 70, 72: 71, 73: 72, 74: 73, 75: 74, 76: 75, 77: 76, 78: 77, 79: 78, 80: 79, 81: 80, 82: 81, 83: 82, 84: 83, 85: 84, 86: 85, 87: 86, 88: 87, 89: 88, 90: 89, 91: 90, 92: 91, 93: 92, 94: 93, 95: 94, 96: 95, 97: 96, 98: 97, 99: 98, 100: 99, 101: 100, 102: 101, 103: 102, 104: 103, 105: 104, 106: 105, 107: 106, 108: 107, 109: 108, 110: 109, 111: 110, 112: 111, 113: 112, 114: 113, 115: 114, 116: 115, 117: 116, 118: 117, 119: 118, 120: 119, 121: 120, 122: 121, 123: 122, 124: 123, 125: 124, 126: 125, 127: 126, 128: 127, 129: 128, 130: 129, 131: 130, 132: 131, 133: 132, 134: 133, 135: 134, 136: 135, 137: 136, 138: 137, 139: 138, 140: 139, 141: 140, 142: 141, 143: 142, 144: 143, 145: 144, 146: 145, 147: 146, 148: 147, 149: 148, 150: 149, 151: 150, 152: 151, 153: 152, 154: 153, 155: 154, 156: 155,\n157: 156, 158: 157, 159: 158, 160: 159, 161: 160, 162: 161, 163: 162, 164: 163, 165: 164, 166: 165, 167: 166, 168: 167, 169: 168, 170: 169, 171: 170, 172: 171, 173: 172, 174: 173, 175: 174, 176: 175, 177: 176, 178: 177, 179: 178, 180: 179, 181: 180, 182: 181, 183: 182, 184: 183, 185: 184, 186: 185, 187: 186, 188: 187, 189: 188, 190: 189, 191: 190, 192: 191, 193: 192, 194: 193, 195: 194, 196: 195, 197: 196, 198: 197, 199: 198, 200: 199, 201: 200, 202: 201, 203: 202, 204: 203, 205: 204, 206: 205, 207: 206, 208: 207, 209: 208, 210: 209, 211: 210, 212: 211, 213: 212, 214: 213, 215: 214, 216: 215, 217: 216, 218: 217, 219: 218, 220: 219, 221: 220, 222: 221, 223: 222, 224: 223, 225: 224, 226: 225, 227: 226, 228: 227, 229: 228, 230: 229, 231: 230, 232: 231, 233: 232, 234: 233, 235: 234, 236: 235, 237: 236, 238: 237, 239: 238, 240: 239, 241: 240, 242: 241, 243: 242, 244: 243, 245: 244, 246: 245, 247: 246, 248: 247, 249: 248, 250: 249, 251: 250, 252: 251, 253: 252, 254: 253, 255: 254, 256: 255, 257: 256, 258: 257, 259: 258, 260: 259, 261: 260, 262: 261, 263: 262, 264: 263, 265: 264, 266: 265, 267: 266, 268: 267, 269: 268, 270: 269, 271: 270, 272: 271, 273: 272, 274: 273, 275: 274, 276: 275, 277: 276, 278: 277, 279: 278, 280: 279, 281: 280, 282: 281, 283: 282, 284: 283, 285: 284,\n286: 285, 287: 286, 288: 287, 289: 288, 290: 289, 291: 290, 292: 291, 293: 292, 294: 293, 295: 294, 296: 295, 297: 296, 298: 297, 299: 298, 300: 299, 301: 300, 302: 301, 303: 302, 304: 303, 305: 304, 306: 305, 307: 306, 308: 307, 309: 308, 310: 309, 311: 310, 312: 311, 313: 312, 314: 313, 315: 314, 316: 315, 317: 316, 318: 317, 319: 318, 320: 319, 321: 320, 322: 321, 323: 322, 324: 323, 325: 324, 326: 325, 327: 326, 328: 327, 329: 328, 330: 329, 331: 330, 332: 331, 333: 332, 334: 333, 335: 334, 336: 335, 337: 336, 338: 337, 339: 338, 340: 339, 341: 340, 342: 341, 343: 342, 344: 343, 345: 344, 346: 345, 347: 346, 348: 347}}], 'blastAnnotationServices': {}, 'numberings': (1, 0), 'sessionSave': False, 'showActualSS': 1, 'intrinsic': True, 'header shown': [False, False, False, False]}")])
except:
	reportRestoreError("Error restoring sequence viewers")


def restoreLightController():
	import Lighting
	Lighting._setFromParams({'brightness': 1.15, 'material': [0.0, (0.85, 0.85, 0.85), 0.0], 'back': [(0.3574067443365933, 0.6604015517481455, -0.6604015517481456), (1.0, 1.0, 1.0), 0.0], 'mode': 'single', 'key': [(0.030864196304431227, 0.01763668360253213, 0.9993679746609783), (1.0, 1.0, 1.0), 1.0], 'quality': 'normal', 'contrast': 0.7, 'fill': [(0.2505628070857316, 0.2505628070857316, 0.9351131265310294), (1.0, 1.0, 1.0), 0.0]})
try:
	restoreLightController()
except:
	reportRestoreError("Error restoring lighting parameters")


def restoreAnimation():
	'A method to unpickle and restore animation objects'
	# Scenes must be unpickled after restoring transitions, because each
	# scene links to a 'scene' transition. Likewise, keyframes must be 
	# unpickled after restoring scenes, because each keyframe links to a scene.
	# The unpickle process is left to the restore* functions, it's 
	# important that it doesn't happen prior to calling those functions.
	import SimpleSession
	from Animate.Session import restoreTransitions
	from Animate.Session import restoreScenes
	from Animate.Session import restoreKeyframes
	trPickle = 'gAJjQW5pbWF0ZS5UcmFuc2l0aW9ucwpUcmFuc2l0aW9ucwpxASmBcQJ9cQMoVQxjdXN0b21fc2NlbmVxBGNBbmltYXRlLlRyYW5zaXRpb24KVHJhbnNpdGlvbgpxBSmBcQZ9cQcoVQRhdHRycQhdcQkoVQRuYW1lcQpVBG1vZGVxC1UGZnJhbWVzcQxVDWRpc2NyZXRlRnJhbWVxDVUKZnJhbWVDb3VudHEOVQpmcmFtZVBhdXNlcQ9VDnJlc3RvcmluZ0ZyYW1lcRBVDW1pZGFzQ29tbWFuZHNxEVUKbWlkYXNGcmFtZXESVQpwcm9wZXJ0aWVzcRNlaBJLAWgNSwFoD4loC1UGbGluZWFycRRoDEsBaBFVAGgQiWgTXXEVVQNhbGxxFmFoDksBaApVDGN1c3RvbV9zY2VuZXEXdWJVCGtleWZyYW1lcRhoBSmBcRl9cRooaAhdcRsoaApoC2gMaA1oDmgPaBBoEWgSaBNlaBJLFGgNSwFoD4loC2gUaAxLFGgRVQBoEIloE11xHGgWYWgOSwFoClUIa2V5ZnJhbWVxHXViVQVzY2VuZXEeaAUpgXEffXEgKGgIXXEhKGgKaAtoDGgNaA5oD2gQaBFoEmgTZWgSSwFoDUsBaA+JaAtoFGgMSwFoEVUAaBCJaBNdcSJoFmFoDksBaApVBXNjZW5lcSN1YnViLg=='
	SimpleSession.registerAfterModelsCB(restoreTransitions, trPickle)
	scPickle = 'gAJjQW5pbWF0ZS5TY2VuZXMKU2NlbmVzCnEBKYFxAn1xA1UHbWFwX2lkc3EEfXNiLg=='
	SimpleSession.registerAfterModelsCB(restoreScenes, scPickle)
	kfPickle = 'gAJjQW5pbWF0ZS5LZXlmcmFtZXMKS2V5ZnJhbWVzCnEBKYFxAn1xA1UFbmFtZXNxBClzYi4='
	SimpleSession.registerAfterModelsCB(restoreKeyframes, kfPickle)
try:
	restoreAnimation()
except:
	reportRestoreError('Error in Animate.Session')

def restoreSession_RibbonStyleEditor():
	import SimpleSession
	import RibbonStyleEditor
	userScalings = [('licorice', [[0.35, 0.35], [0.35, 0.35], [0.35, 0.35], [0.35, 0.35, 0.35, 0.35], [0.35, 0.35]])]
	userXSections = []
	userResidueClasses = []
	residueData = [(1, 'Chimera default', 'rounded', u'amino acid'), (2, 'Chimera default', 'rounded', u'amino acid'), (3, 'Chimera default', 'rounded', u'amino acid'), (4, 'Chimera default', 'rounded', u'amino acid'), (5, 'Chimera default', 'rounded', u'amino acid'), (6, 'Chimera default', 'rounded', u'amino acid'), (7, 'Chimera default', 'rounded', u'amino acid'), (8, 'Chimera default', 'rounded', u'amino acid'), (9, 'Chimera default', 'rounded', u'amino acid'), (10, 'Chimera default', 'rounded', u'amino acid'), (11, 'Chimera default', 'rounded', u'amino acid'), (12, 'Chimera default', 'rounded', u'amino acid'), (13, 'Chimera default', 'rounded', u'amino acid'), (14, 'Chimera default', 'rounded', u'amino acid'), (15, 'Chimera default', 'rounded', u'amino acid'), (16, 'Chimera default', 'rounded', u'amino acid'), (17, 'Chimera default', 'rounded', u'amino acid'), (18, 'Chimera default', 'rounded', u'amino acid'), (19, 'Chimera default', 'rounded', u'amino acid'), (20, 'Chimera default', 'rounded', u'amino acid'), (21, 'Chimera default', 'rounded', u'amino acid'), (22, 'Chimera default', 'rounded', u'amino acid'),
(23, 'Chimera default', 'rounded', u'amino acid'), (24, 'Chimera default', 'rounded', u'amino acid'), (25, 'Chimera default', 'rounded', u'amino acid'), (26, 'Chimera default', 'rounded', u'amino acid'), (27, 'Chimera default', 'rounded', u'amino acid'), (28, 'Chimera default', 'rounded', u'amino acid'), (29, 'Chimera default', 'rounded', u'amino acid'), (30, 'Chimera default', 'rounded', u'amino acid'), (31, 'Chimera default', 'rounded', u'amino acid'), (32, 'Chimera default', 'rounded', u'amino acid'), (33, 'Chimera default', 'rounded', u'amino acid'), (34, 'Chimera default', 'rounded', u'amino acid'), (35, 'Chimera default', 'rounded', u'amino acid'), (36, 'Chimera default', 'rounded', u'amino acid'), (37, 'Chimera default', 'rounded', u'amino acid'), (38, 'Chimera default', 'rounded', u'amino acid'), (39, 'Chimera default', 'rounded', u'amino acid'), (40, 'Chimera default', 'rounded', u'amino acid'), (41, 'Chimera default', 'rounded', u'amino acid'), (42, 'Chimera default', 'rounded', u'amino acid'), (43, 'Chimera default', 'rounded', u'amino acid'),
(44, 'Chimera default', 'rounded', u'amino acid'), (45, 'Chimera default', 'rounded', u'amino acid'), (46, 'Chimera default', 'rounded', u'amino acid'), (47, 'Chimera default', 'rounded', u'amino acid'), (48, 'Chimera default', 'rounded', u'amino acid'), (49, 'Chimera default', 'rounded', u'amino acid'), (50, 'Chimera default', 'rounded', u'amino acid'), (51, 'Chimera default', 'rounded', u'amino acid'), (52, 'Chimera default', 'rounded', u'amino acid'), (53, 'Chimera default', 'rounded', u'amino acid'), (54, 'Chimera default', 'rounded', u'amino acid'), (55, 'Chimera default', 'rounded', u'amino acid'), (56, 'Chimera default', 'rounded', u'amino acid'), (57, 'Chimera default', 'rounded', u'amino acid'), (58, 'Chimera default', 'rounded', u'amino acid'), (59, 'Chimera default', 'rounded', u'amino acid'), (60, 'Chimera default', 'rounded', u'amino acid'), (61, 'Chimera default', 'rounded', u'amino acid'), (62, 'Chimera default', 'rounded', u'amino acid'), (63, 'Chimera default', 'rounded', u'amino acid'), (64, 'Chimera default', 'rounded', u'amino acid'),
(65, 'Chimera default', 'rounded', u'amino acid'), (66, 'Chimera default', 'rounded', u'amino acid'), (67, 'Chimera default', 'rounded', u'amino acid'), (68, 'Chimera default', 'rounded', u'amino acid'), (69, 'Chimera default', 'rounded', u'amino acid'), (70, 'Chimera default', 'rounded', u'amino acid'), (71, 'Chimera default', 'rounded', u'amino acid'), (72, 'Chimera default', 'rounded', u'amino acid'), (73, 'Chimera default', 'rounded', u'amino acid'), (74, 'Chimera default', 'rounded', u'amino acid'), (75, 'Chimera default', 'rounded', u'amino acid'), (76, 'Chimera default', 'rounded', u'amino acid'), (77, 'Chimera default', 'rounded', u'amino acid'), (78, 'Chimera default', 'rounded', u'amino acid'), (79, 'Chimera default', 'rounded', u'amino acid'), (80, 'Chimera default', 'rounded', u'amino acid'), (81, 'Chimera default', 'rounded', u'amino acid'), (82, 'Chimera default', 'rounded', u'amino acid'), (83, 'Chimera default', 'rounded', u'amino acid'), (84, 'Chimera default', 'rounded', u'amino acid'), (85, 'Chimera default', 'rounded', u'amino acid'),
(86, 'Chimera default', 'rounded', u'amino acid'), (87, 'Chimera default', 'rounded', u'amino acid'), (88, 'Chimera default', 'rounded', u'amino acid'), (89, 'Chimera default', 'rounded', u'amino acid'), (90, 'Chimera default', 'rounded', u'amino acid'), (91, 'Chimera default', 'rounded', u'amino acid'), (92, 'Chimera default', 'rounded', u'amino acid'), (93, 'Chimera default', 'rounded', u'amino acid'), (94, 'Chimera default', 'rounded', u'amino acid'), (95, 'Chimera default', 'rounded', u'amino acid'), (96, 'Chimera default', 'rounded', u'amino acid'), (97, 'Chimera default', 'rounded', u'amino acid'), (98, 'Chimera default', 'rounded', u'amino acid'), (99, 'Chimera default', 'rounded', u'amino acid'), (100, 'Chimera default', 'rounded', u'amino acid'), (101, 'Chimera default', 'rounded', u'amino acid'), (102, 'Chimera default', 'rounded', u'amino acid'), (103, 'Chimera default', 'rounded', u'amino acid'), (104, 'Chimera default', 'rounded', u'amino acid'), (105, 'Chimera default', 'rounded', u'amino acid'), (106, 'Chimera default', 'rounded', u'amino acid'),
(107, 'Chimera default', 'rounded', u'amino acid'), (108, 'Chimera default', 'rounded', u'amino acid'), (109, 'Chimera default', 'rounded', u'amino acid'), (110, 'Chimera default', 'rounded', u'amino acid'), (111, 'Chimera default', 'rounded', u'amino acid'), (112, 'Chimera default', 'rounded', u'amino acid'), (113, 'Chimera default', 'rounded', u'amino acid'), (114, 'Chimera default', 'rounded', u'amino acid'), (115, 'Chimera default', 'rounded', u'amino acid'), (116, 'Chimera default', 'rounded', u'amino acid'), (117, 'Chimera default', 'rounded', u'amino acid'), (118, 'Chimera default', 'rounded', u'amino acid'), (119, 'Chimera default', 'rounded', u'amino acid'), (120, 'Chimera default', 'rounded', u'amino acid'), (121, 'Chimera default', 'rounded', u'amino acid'), (122, 'Chimera default', 'rounded', u'amino acid'), (123, 'Chimera default', 'rounded', u'amino acid'), (124, 'Chimera default', 'rounded', u'amino acid'), (125, 'Chimera default', 'rounded', u'amino acid'), (126, 'Chimera default', 'rounded', u'amino acid'), (127, 'Chimera default', 'rounded', u'amino acid'),
(128, 'Chimera default', 'rounded', u'amino acid'), (129, 'Chimera default', 'rounded', u'amino acid'), (130, 'Chimera default', 'rounded', u'amino acid'), (131, 'Chimera default', 'rounded', u'amino acid'), (132, 'Chimera default', 'rounded', u'amino acid'), (133, 'Chimera default', 'rounded', u'amino acid'), (134, 'Chimera default', 'rounded', u'amino acid'), (135, 'Chimera default', 'rounded', u'amino acid'), (136, 'Chimera default', 'rounded', u'amino acid'), (137, 'Chimera default', 'rounded', u'amino acid'), (138, 'Chimera default', 'rounded', u'amino acid'), (139, 'Chimera default', 'rounded', u'amino acid'), (140, 'Chimera default', 'rounded', u'amino acid'), (141, 'Chimera default', 'rounded', u'amino acid'), (142, 'Chimera default', 'rounded', u'amino acid'), (143, 'Chimera default', 'rounded', u'amino acid'), (144, 'Chimera default', 'rounded', u'amino acid'), (145, 'Chimera default', 'rounded', u'amino acid'), (146, 'Chimera default', 'rounded', u'amino acid'), (147, 'Chimera default', 'rounded', u'amino acid'), (148, 'Chimera default', 'rounded', u'amino acid'),
(149, 'Chimera default', 'rounded', u'amino acid'), (150, 'Chimera default', 'rounded', u'amino acid'), (151, 'Chimera default', 'rounded', u'amino acid'), (152, 'Chimera default', 'rounded', u'amino acid'), (153, 'Chimera default', 'rounded', u'amino acid'), (154, 'Chimera default', 'rounded', u'amino acid'), (155, 'Chimera default', 'rounded', u'amino acid'), (156, 'Chimera default', 'rounded', u'amino acid'), (157, 'Chimera default', 'rounded', u'amino acid'), (158, 'Chimera default', 'rounded', u'amino acid'), (159, 'Chimera default', 'rounded', u'amino acid'), (160, 'Chimera default', 'rounded', u'amino acid'), (161, 'Chimera default', 'rounded', u'amino acid'), (162, 'Chimera default', 'rounded', u'amino acid'), (163, 'Chimera default', 'rounded', u'amino acid'), (164, 'Chimera default', 'rounded', u'amino acid'), (165, 'Chimera default', 'rounded', u'amino acid'), (166, 'Chimera default', 'rounded', u'amino acid'), (167, 'Chimera default', 'rounded', u'amino acid'), (168, 'Chimera default', 'rounded', u'amino acid'), (169, 'Chimera default', 'rounded', u'amino acid'),
(170, 'Chimera default', 'rounded', u'amino acid'), (171, 'Chimera default', 'rounded', u'amino acid'), (172, 'Chimera default', 'rounded', u'amino acid'), (173, 'Chimera default', 'rounded', u'amino acid'), (174, 'Chimera default', 'rounded', u'amino acid'), (175, 'Chimera default', 'rounded', u'amino acid'), (176, 'Chimera default', 'rounded', u'amino acid'), (177, 'Chimera default', 'rounded', u'amino acid'), (178, 'Chimera default', 'rounded', u'amino acid'), (179, 'Chimera default', 'rounded', u'amino acid'), (180, 'Chimera default', 'rounded', u'amino acid'), (181, 'Chimera default', 'rounded', u'amino acid'), (182, 'Chimera default', 'rounded', u'amino acid'), (183, 'Chimera default', 'rounded', u'amino acid'), (184, 'Chimera default', 'rounded', u'amino acid'), (185, 'Chimera default', 'rounded', u'amino acid'), (186, 'Chimera default', 'rounded', u'amino acid'), (187, 'Chimera default', 'rounded', u'amino acid'), (188, 'Chimera default', 'rounded', u'amino acid'), (189, 'Chimera default', 'rounded', u'amino acid'), (190, 'Chimera default', 'rounded', u'amino acid'),
(191, 'Chimera default', 'rounded', u'amino acid'), (192, 'Chimera default', 'rounded', u'amino acid'), (193, 'Chimera default', 'rounded', u'amino acid'), (194, 'Chimera default', 'rounded', u'amino acid'), (195, 'Chimera default', 'rounded', u'amino acid'), (196, 'Chimera default', 'rounded', u'amino acid'), (197, 'Chimera default', 'rounded', u'amino acid'), (198, 'Chimera default', 'rounded', u'amino acid'), (199, 'Chimera default', 'rounded', u'amino acid'), (200, 'Chimera default', 'rounded', u'amino acid'), (201, 'Chimera default', 'rounded', u'amino acid'), (202, 'Chimera default', 'rounded', u'amino acid'), (203, 'Chimera default', 'rounded', u'amino acid'), (204, 'Chimera default', 'rounded', u'amino acid'), (205, 'Chimera default', 'rounded', u'amino acid'), (206, 'Chimera default', 'rounded', u'amino acid'), (207, 'Chimera default', 'rounded', u'amino acid'), (208, 'Chimera default', 'rounded', u'amino acid'), (209, 'Chimera default', 'rounded', u'amino acid'), (210, 'Chimera default', 'rounded', u'amino acid'), (211, 'Chimera default', 'rounded', u'amino acid'),
(212, 'Chimera default', 'rounded', u'amino acid'), (213, 'Chimera default', 'rounded', u'amino acid'), (214, 'Chimera default', 'rounded', u'amino acid'), (215, 'Chimera default', 'rounded', u'amino acid'), (216, 'Chimera default', 'rounded', u'amino acid'), (217, 'Chimera default', 'rounded', u'amino acid'), (218, 'Chimera default', 'rounded', u'amino acid'), (219, 'Chimera default', 'rounded', u'amino acid'), (220, 'Chimera default', 'rounded', u'amino acid'), (221, 'Chimera default', 'rounded', u'amino acid'), (222, 'Chimera default', 'rounded', u'amino acid'), (223, 'Chimera default', 'rounded', u'amino acid'), (224, 'Chimera default', 'rounded', u'amino acid'), (225, 'Chimera default', 'rounded', u'amino acid'), (226, 'Chimera default', 'rounded', u'amino acid'), (227, 'Chimera default', 'rounded', u'amino acid'), (228, 'Chimera default', 'rounded', u'amino acid'), (229, 'Chimera default', 'rounded', u'amino acid'), (230, 'Chimera default', 'rounded', u'amino acid'), (231, 'Chimera default', 'rounded', u'amino acid'), (232, 'Chimera default', 'rounded', u'amino acid'),
(233, 'Chimera default', 'rounded', u'amino acid'), (234, 'Chimera default', 'rounded', u'amino acid'), (235, 'Chimera default', 'rounded', u'amino acid'), (236, 'Chimera default', 'rounded', u'amino acid'), (237, 'Chimera default', 'rounded', u'amino acid'), (238, 'Chimera default', 'rounded', u'amino acid'), (239, 'Chimera default', 'rounded', u'amino acid'), (240, 'Chimera default', 'rounded', u'amino acid'), (241, 'Chimera default', 'rounded', u'amino acid'), (242, 'Chimera default', 'rounded', u'amino acid'), (243, 'Chimera default', 'rounded', u'amino acid'), (244, 'Chimera default', 'rounded', u'amino acid'), (245, 'Chimera default', 'rounded', u'amino acid'), (246, 'Chimera default', 'rounded', u'amino acid'), (247, 'Chimera default', 'rounded', u'amino acid'), (248, 'Chimera default', 'rounded', u'amino acid'), (249, 'Chimera default', 'rounded', u'amino acid'), (250, 'Chimera default', 'rounded', u'amino acid'), (251, 'Chimera default', 'rounded', u'amino acid'), (252, 'Chimera default', 'rounded', u'amino acid'), (253, 'Chimera default', 'rounded', u'amino acid'),
(254, 'Chimera default', 'rounded', u'amino acid'), (255, 'Chimera default', 'rounded', u'amino acid'), (256, 'Chimera default', 'rounded', u'amino acid'), (257, 'Chimera default', 'rounded', u'amino acid'), (258, 'Chimera default', 'rounded', u'amino acid'), (259, 'Chimera default', 'rounded', u'amino acid'), (260, 'Chimera default', 'rounded', u'amino acid'), (261, 'Chimera default', 'rounded', u'amino acid'), (262, 'Chimera default', 'rounded', u'amino acid'), (263, 'Chimera default', 'rounded', u'amino acid'), (264, 'Chimera default', 'rounded', u'amino acid'), (265, 'Chimera default', 'rounded', u'amino acid'), (266, 'Chimera default', 'rounded', u'amino acid'), (267, 'Chimera default', 'rounded', u'amino acid'), (268, 'Chimera default', 'rounded', u'amino acid'), (269, 'Chimera default', 'rounded', u'amino acid'), (270, 'Chimera default', 'rounded', u'amino acid'), (271, 'Chimera default', 'rounded', u'amino acid'), (272, 'Chimera default', 'rounded', u'amino acid'), (273, 'Chimera default', 'rounded', u'amino acid'), (274, 'Chimera default', 'rounded', u'amino acid'),
(275, 'Chimera default', 'rounded', u'amino acid'), (276, 'Chimera default', 'rounded', u'amino acid'), (277, 'Chimera default', 'rounded', u'amino acid'), (278, 'Chimera default', 'rounded', u'amino acid'), (279, 'Chimera default', 'rounded', u'amino acid'), (280, 'Chimera default', 'rounded', u'amino acid'), (281, 'Chimera default', 'rounded', u'amino acid'), (282, 'Chimera default', 'rounded', u'amino acid'), (283, 'Chimera default', 'rounded', u'amino acid'), (284, 'Chimera default', 'rounded', u'amino acid'), (285, 'Chimera default', 'rounded', u'amino acid'), (286, 'Chimera default', 'rounded', u'amino acid'), (287, 'Chimera default', 'rounded', u'amino acid'), (288, 'Chimera default', 'rounded', u'amino acid'), (289, 'Chimera default', 'rounded', u'amino acid'), (290, 'Chimera default', 'rounded', u'amino acid'), (291, 'Chimera default', 'rounded', u'amino acid'), (292, 'Chimera default', 'rounded', u'amino acid'), (293, 'Chimera default', 'rounded', u'amino acid'), (294, 'Chimera default', 'rounded', u'amino acid'), (295, 'Chimera default', 'rounded', u'amino acid'),
(296, 'Chimera default', 'rounded', u'amino acid'), (297, 'Chimera default', 'rounded', u'amino acid'), (298, 'Chimera default', 'rounded', u'amino acid'), (299, 'Chimera default', 'rounded', u'amino acid'), (300, 'Chimera default', 'rounded', u'amino acid'), (301, 'Chimera default', 'rounded', u'amino acid'), (302, 'Chimera default', 'rounded', u'amino acid'), (303, 'Chimera default', 'rounded', u'amino acid'), (304, 'Chimera default', 'rounded', u'amino acid'), (305, 'Chimera default', 'rounded', u'amino acid'), (306, 'Chimera default', 'rounded', u'amino acid'), (307, 'Chimera default', 'rounded', u'amino acid'), (308, 'Chimera default', 'rounded', u'amino acid'), (309, 'Chimera default', 'rounded', u'amino acid'), (310, 'Chimera default', 'rounded', u'amino acid'), (311, 'Chimera default', 'rounded', u'amino acid'), (312, 'Chimera default', 'rounded', u'amino acid'), (313, 'Chimera default', 'rounded', u'amino acid'), (314, 'Chimera default', 'rounded', u'amino acid'), (315, 'Chimera default', 'rounded', u'amino acid'), (316, 'Chimera default', 'rounded', u'amino acid'),
(317, 'Chimera default', 'rounded', u'amino acid'), (318, 'Chimera default', 'rounded', u'amino acid'), (319, 'Chimera default', 'rounded', u'amino acid'), (320, 'Chimera default', 'rounded', u'amino acid'), (321, 'Chimera default', 'rounded', u'amino acid'), (322, 'Chimera default', 'rounded', u'amino acid'), (323, 'Chimera default', 'rounded', u'amino acid'), (324, 'Chimera default', 'rounded', u'amino acid'), (325, 'Chimera default', 'rounded', u'amino acid'), (326, 'Chimera default', 'rounded', u'amino acid'), (327, 'Chimera default', 'rounded', u'amino acid'), (328, 'Chimera default', 'rounded', u'amino acid'), (329, 'Chimera default', 'rounded', u'amino acid'), (330, 'Chimera default', 'rounded', u'amino acid'), (331, 'Chimera default', 'rounded', u'amino acid'), (332, 'Chimera default', 'rounded', u'amino acid'), (333, 'Chimera default', 'rounded', u'amino acid'), (334, 'Chimera default', 'rounded', u'amino acid'), (335, 'Chimera default', 'rounded', u'amino acid'), (336, 'Chimera default', 'rounded', u'amino acid'), (337, 'Chimera default', 'rounded', u'amino acid'),
(338, 'Chimera default', 'rounded', u'amino acid'), (339, 'Chimera default', 'rounded', u'amino acid'), (340, 'Chimera default', 'rounded', u'amino acid'), (341, 'Chimera default', 'rounded', u'amino acid'), (342, 'Chimera default', 'rounded', u'amino acid'), (343, 'Chimera default', 'rounded', u'amino acid'), (344, 'Chimera default', 'rounded', u'amino acid'), (345, 'Chimera default', 'rounded', u'amino acid'), (346, 'Chimera default', 'rounded', u'amino acid'), (347, 'Chimera default', 'rounded', u'amino acid'), (348, 'Chimera default', 'rounded', u'amino acid')]
	flags = RibbonStyleEditor.NucleicDefault1
	SimpleSession.registerAfterModelsCB(RibbonStyleEditor.restoreState,
				(userScalings, userXSections,
				userResidueClasses, residueData, flags))
try:
	restoreSession_RibbonStyleEditor()
except:
	reportRestoreError("Error restoring RibbonStyleEditor state")
geomData = {'AxisManager': {}, 'CentroidManager': {}, 'PlaneManager': {}}

try:
	from StructMeasure.Geometry import geomManager
	geomManager._restoreSession(geomData)
except:
	reportRestoreError("Error restoring geometry objects in session")


def restoreMidasText():
	from Midas import midas_text
	midas_text.aliases = {}
	midas_text.userSurfCategories = {}

try:
	restoreMidasText()
except:
	reportRestoreError('Error restoring Midas text state')


def restoreMidasBase():
	formattedPositions = {'session-start': (1.0, 70.3915, (-8.183, 89.915, 59.8815), (130.753, -4.6659), 59.8815, {(0, 0): ((-58.0202, 5.83592, 31.1243), (-0.2887780221151994, -0.7177240549647458, -0.6336240485241987, 85.4874))}, {(0, 0, 'Molecule'): (False, 0.0, 0.0, 0.0, 0.0, 0.0, 0.0, False, 5.0)}, 4, (-19.57032594175348, 101.88295917850868, 63.16325061401036), False, 25.1524)}
	import Midas
	Midas.restoreMidasBase(formattedPositions)
try:
	restoreMidasBase()
except:
	reportRestoreError('Error restoring Midas base state')


try:
	import StructMeasure
	from StructMeasure.DistMonitor import restoreDistances
	registerAfterModelsCB(restoreDistances, 1)
except:
	reportRestoreError("Error restoring distances in session")


def restoreRemainder():
	from SimpleSession.versions.v55 import restoreWindowSize, \
	     restoreOpenStates, restoreSelections, restoreFontInfo, \
	     restoreOpenModelsAttrs, restoreModelClip

	curSelIds =  [1793, 1802, 1807, 1806, 1810, 1803, 1804, 1796, 1798, 1790, 1805, 1799, 1809, 1791, 1801, 1794, 1808, 1797, 1792, 1800, 1795, 4633, 4634, 4635, 4636, 4637, 4638, 4639, 4619, 4620, 4621, 4622, 4623, 4624, 4625, 4627, 4628, 4629, 4630, 4631, 4632]
	savedSels = [('ECD', [1524, 1101, 1081, 1531, 1529, 1099, 1098, 1100, 1523, 763, 761, 1075, 1103, 1105, 1104, 1074, 1080, 756, 767, 762, 1077, 1533, 1522, 1078, 1525, 1528, 1079, 1526, 760, 1530, 1076, 765, 766, 757, 1102, 1532, 1527, 758, 759, 764, 4345, 3564, 4346, 4347, 4348, 4351, 4349, 4352, 3555, 4353, 3558, 4354, 3554, 4355, 3883, 3561, 3889, 3884, 3885, 3909, 3886, 3887, 3557, 3888, 3559, 3560, 3556, 3562, 3565, 3563, 3907, 3908, 3910, 3911, 3912, 4356, 3913, 4350]), ('V132', [1377, 1383, 1379, 1378, 1381, 1382, 1380, 4193, 4196, 4197, 4194, 4195, 4198]), ('K46', [690, 687, 684, 691, 692, 688, 686, 685, 689, 3488, 3485, 3482, 3489, 3483, 3486, 3487, 3484]), ('M2 res', [2502, 2464, 2403, 2427, 2459, 2460, 2472, 2423, 2506, 2426, 2507, 2424, 2425, 2466, 2465, 2471, 2468, 2469, 2470, 2398, 2501, 2500, 2463, 2503, 2462, 2401, 2505, 2461, 2399, 2504, 2467, 2400, 2402, 5354, 5308, 5355, 5307, 5249, 5309, 5310, 5311, 5312, 5314, 5315, 5316, 5317, 5318, 5319, 5320, 5245, 5271, 5246, 5272, 5247, 5273, 5248, 5274, 5350, 5351, 5353, 5352, 5349]),
('loop9', [1793, 1802, 1807, 1806, 1810, 1803, 1804, 1796, 1798, 1790, 1805, 1799, 1809, 1791, 1801, 1794, 1808, 1797, 1792, 1800, 1795, 4633, 4634, 4635, 4636, 4637, 4638, 4639, 4619, 4620, 4621, 4622, 4623, 4624, 4625, 4627, 4628, 4629, 4630, 4631, 4632]), ('m1', [2232, 2236, 2234, 2243, 2222, 2231, 2223, 2225, 2224, 2226, 2228, 2267, 2227, 2229, 2254, 2230, 2292, 2256, 2233, 2241, 2275, 2247, 2258, 2235, 2248, 2237, 2300, 2250, 2238, 2240, 2239, 2242, 2255, 2277, 2244, 2253, 2260, 2246, 2245, 2278, 2261, 2249, 2276, 2259, 2251, 2252, 2268, 2299, 2271, 2257, 2302, 2289, 2274, 2262, 2263, 2264, 2308, 2265, 2282, 2307, 2266, 2291, 2286, 2270, 2269, 2272, 2295, 2287, 2273, 2306, 2279, 2288, 2280, 2281, 2284, 2305, 2283, 2293, 2285, 2297, 2301, 2296, 2298, 2290, 2304, 2303, 2294, 2144, 2136, 2137, 2138, 2153, 2145, 2171, 2156, 2191, 2206, 2139, 2140, 2141, 2221, 2160, 2142, 2197, 2161, 2166, 2164, 2208, 2201, 2198, 2146, 2149, 2147, 2148, 2192, 2151, 2220, 2150, 2152, 2155, 2184, 2154, 2157, 2196, 2187, 2159, 2158, 2163, 2173, 2202, 2181, 2217, 2162, 2219, 2165, 2213, 2179, 2180, 2215, 2218, 2168, 2188, 2185, 2169, 2170, 2174, 2207, 2175, 2214, 2193, 2176, 2177, 2178, 2194, 2182, 2200, 2183, 2189, 2186, 2203, 2190, 2205, 2211, 2143, 2172, 2133, 2204, 2134, 2199, 2135, 2167, 2209, 2212, 2195, 2216, 2210, 5127, 5128, 5129, 5130, 5131, 5132, 5133, 5134, 5135, 5136, 5137, 5138, 5139, 5140, 5141, 5142, 5143, 5144, 5145, 5146, 5147, 5148, 5149, 5150, 5151, 5152, 4972, 4973, 4974, 4975, 4976, 4977, 4978, 4980, 4981, 4982, 4983, 4984, 4985, 4986, 4987, 4988, 4989, 4990, 4991, 4992, 4993, 4994, 4995, 4996, 4997, 4998, 4999, 5000, 5001, 5002, 5003, 5004, 5005, 5006, 5007, 5008, 5009, 5010, 5011, 5012, 5013, 5014, 5015, 5016, 5017, 5018, 5019, 5020, 5021, 5022, 5023, 5024, 5025, 5026, 5027,
5028, 5029, 5030, 5031, 5032, 5033, 5034, 5035, 5036, 5037, 5038, 5039, 5040, 5041, 5042, 5043, 5044, 5045, 5046, 5047, 5048, 5049, 5050, 5051, 5052, 5053, 5054, 5055, 5056, 5057, 5058, 5059, 5060, 5061, 5062, 5063, 5064, 5065, 5066, 5067, 5068, 5069, 5070, 5071, 5072, 5073, 5074, 5075, 5076, 5077, 5078, 5079, 5080, 5081, 5082, 5083, 5084, 5085, 5086, 5087, 5088, 5089, 5090, 5091, 5092, 5093, 5094, 5095, 5096, 5097, 5098, 5099, 5100, 5101, 5102, 5103, 5104, 5105, 5106, 5107, 5108, 5109, 5110, 5111, 5112, 5113, 5114, 5115, 5116, 5117, 5118, 5119, 5120, 5121, 5122, 5123, 5124, 5125, 5126]), ('M2-M3 res', [2616, 2617, 2580, 2539, 2543, 2584, 2620, 2621, 2622, 2623, 2575, 2538, 2595, 2548, 2624, 2586, 2542, 2606, 2550, 2585, 2541, 2540, 2594, 2544, 2545, 2579, 2607, 2546, 2618, 2576, 2547, 2549, 2596, 2551, 2599, 2592, 2608, 2591, 2583, 2605, 2589, 2574, 2615, 2578, 2603, 2609, 2610, 2613, 2593, 2619, 2611, 2588, 2601, 2577, 2604, 2612, 2590, 2581, 2597, 2602, 2600, 2598, 2587, 2614, 2582, 5430, 5432, 5433, 5434, 5435, 5436, 5437, 5438, 5439, 5440, 5441, 5442, 5443, 5444, 5445, 5446, 5447, 5448, 5449, 5450, 5451, 5452, 5453, 5454, 5455, 5456, 5457, 5458, 5459, 5460, 5461, 5462, 5463, 5464, 5465, 5466, 5467, 5468, 5469, 5470, 5471, 5472, 5473, 5474, 5475, 5387, 5388, 5389, 5390, 5391, 5392, 5394, 5395, 5396, 5397, 5398, 5399, 5400, 5401, 5424, 5425, 5426, 5427, 5428, 5429]),
('m2', [2414, 2517, 2416, 2417, 2418, 2477, 2445, 2440, 2427, 2476, 2436, 2490, 2512, 2415, 2510, 2526, 2423, 2453, 2514, 2433, 2442, 2424, 2439, 2447, 2425, 2516, 2428, 2431, 2518, 2430, 2532, 2437, 2520, 2522, 2479, 2536, 2463, 2438, 2521, 2515, 2462, 2525, 2493, 2443, 2461, 2444, 2467, 2504, 2535, 2484, 2446, 2441, 2452, 2530, 2523, 2455, 2533, 2458, 2537, 2448, 2502, 2481, 2524, 2508, 2509, 2464, 2495, 2450, 2451, 2527, 2454, 2457, 2459, 2460, 2494, 2480, 2491, 2472, 2528, 2506, 2358, 2473, 2507, 2474, 2478, 2529, 2496, 2420, 2483, 2466, 2465, 2489, 2471, 2468, 2498, 2487, 2419, 2469, 2470, 2475, 2501, 2500, 2422, 2482, 2503, 2499, 2486, 2456, 2505, 2449, 2413, 2513, 2485, 2426, 2488, 2497, 2412, 2511, 2421, 2411, 2492, 2389, 2359, 2405, 2403, 2376, 2395, 2356, 2397, 2394, 2386, 2375, 2406, 2363, 2357, 2435, 2369, 2380, 2373, 2385, 2393, 2398, 2400, 2404, 2390, 2391, 2401, 2531, 2408, 2429, 2377, 2372, 2432, 2361, 2519, 2399, 2370, 2362, 2379, 2407, 2410, 2384, 2381, 2360, 2434, 2365, 2364, 2366, 2368, 2374, 2367, 2387, 2371, 2392, 2396, 2383, 2409, 2388, 2378, 2382, 2402, 2534, 5329, 5330, 5331, 5332, 5333, 5334, 5335, 5336, 5337, 5338, 5339, 5340, 5341, 5342, 5343, 5344, 5345, 5346, 5347, 5348, 5349, 5350, 5351, 5352, 5353, 5354, 5355, 5356, 5357, 5358, 5359, 5360, 5361, 5362, 5363, 5364, 5365, 5366, 5367, 5368, 5369, 5370, 5371, 5372, 5373, 5374, 5375, 5376, 5377, 5378, 5379, 5380, 5381, 5382, 5383, 5384, 5385, 5386, 5203, 5204, 5205, 5207, 5208, 5209, 5210, 5211, 5212, 5213, 5214, 5215, 5216, 5217, 5218, 5219, 5220,
5221, 5222, 5223, 5224, 5225, 5226, 5227, 5228, 5229, 5230, 5231, 5232, 5233, 5234, 5235, 5236, 5237, 5238, 5239, 5240, 5241, 5242, 5243, 5244, 5245, 5246, 5247, 5248, 5249, 5250, 5251, 5252, 5253, 5254, 5255, 5256, 5257, 5258, 5259, 5260, 5261, 5262, 5263, 5264, 5265, 5266, 5267, 5268, 5269, 5270, 5271, 5272, 5273, 5274, 5275, 5276, 5277, 5278, 5279, 5280, 5281, 5282, 5283, 5284, 5285, 5286, 5287, 5288, 5289, 5290, 5291, 5292, 5293, 5294, 5295, 5296, 5297, 5298, 5299, 5300, 5301, 5302, 5303, 5304, 5305, 5306, 5307, 5308, 5309, 5310, 5311, 5312, 5313, 5314, 5315, 5316, 5317, 5318, 5319, 5320, 5321, 5322, 5323, 5324, 5325, 5326, 5327, 5328]), ('PreM1', [2108, 2117, 2115, 2096, 2114, 2087, 2089, 2107, 2125, 2092, 2110, 2121, 2105, 2093, 2119, 2111, 2097, 2120, 2088, 2103, 2095, 2116, 2104, 2091, 2090, 2123, 2124, 2106, 2122, 2101, 2118, 2094, 2113, 2109, 2100, 2098, 2112, 2099, 2102, 4925, 4926, 4927, 4928, 4929, 4930, 4931, 4933, 4934, 4935, 4936, 4937, 4938, 4939, 4940, 4941, 4942, 4943, 4944, 4945, 4946, 4947, 4948, 4949, 4950, 4951, 4952, 4953, 4954, 4955, 4956, 4957, 4958, 4959, 4960, 4961, 4962, 4963])]
	openModelsAttrs = { 'cofrMethod': 4 }
	windowSize = (1920, 1094)
	xformMap = {0: (((-0.288778, -0.717724, -0.633624), 85.4874), (-58.0202, 5.83592, 31.1243), True)}
	fontInfo = {'face': ('Sans Serif', 'Normal', 16)}
	clipPlaneInfo = {}

	replyobj.status("Restoring window...", blankAfter=0,
		secondary=True)
	restoreWindowSize(windowSize)
	replyobj.status("Restoring open states...", blankAfter=0,
		secondary=True)
	restoreOpenStates(xformMap)
	replyobj.status("Restoring font info...", blankAfter=0,
		secondary=True)
	restoreFontInfo(fontInfo)
	replyobj.status("Restoring selections...", blankAfter=0,
		secondary=True)
	restoreSelections(curSelIds, savedSels)
	replyobj.status("Restoring openModel attributes...", blankAfter=0,
		secondary=True)
	restoreOpenModelsAttrs(openModelsAttrs)
	replyobj.status("Restoring model clipping...", blankAfter=0,
		secondary=True)
	restoreModelClip(clipPlaneInfo)

	replyobj.status("Restoring remaining extension info...", blankAfter=0,
		secondary=True)
try:
	restoreRemainder()
except:
	reportRestoreError("Error restoring post-model state")
from SimpleSession.versions.v55 import makeAfterModelsCBs
makeAfterModelsCBs()

from SimpleSession.versions.v55 import endRestore
replyobj.status('Finishing restore...', blankAfter=0, secondary=True)
endRestore()
replyobj.status('', secondary=True)
replyobj.status('Restore finished.')
